# Supplementary material for: Structural analysis of 2-iodo­benzamide and 2-iodo-N-phenyl­benzamide
Source: Acta Crystallogr E Crystallogr Commun. 2018 Jul 20;74(Pt 8):1130–3. doi: 10.1107/S2056989018010162 (PMC6072987; doi:10.1107/S2056989018010162)
Supplement: Supplementary file 1 [file e-74-01130-sup1.cif]

##############################################################################
#                                                                            #
# This CIF contains the data in a paper accepted for publication in          #
# Acta Crystallographica Section E. It conforms to the requirements of       #
# Notes for Authors for Acta Crystallographica Section E, and has been       #
# peer reviewed under the auspices of the IUCr Commission on Journals.       #
#                                                                            #
# Full details of the Crystallographic Information File format               #
# are given in the paper "The Crystallographic Information File (CIF):       #
# a New Standard Archive File for Crystallography" by S. R. Hall, F. H.      #
# Allen and I. D. Brown [Acta Cryst. (1991), A47, 655-685].                  #
#                                                                            #
# The current version of the core CIF dictionary is obtainable from          #
# ftp://ftp.iucr.org/pub/cif_core.dic.                                       #
#                                                                            #
# Software is freely available for graphical display of the structure(s)     #
# in this CIF. For information consult the CIF software page                 #
# http://www.iucr.org/resources/cif/software.                                #
#                                                                            #
# This file may be used for bona fide research purposes within the           #
# scientific community so long as proper attribution is given to the journal # 
# article from which it was obtained.                                        #
#                                                                            #
##############################################################################
data_global
_journal_date_recd_electronic     2018-06-11
_journal_date_accepted     2018-07-13
_journal_name_full     'Acta Crystallographica, Section E'
_journal_year     2018
_journal_volume     74
_journal_issue      8
_journal_page_first     1130
_journal_page_last     1133
_journal_paper_category     GO
_journal_paper_doi     10.1107/S2056989018010162
_journal_coeditor_code     SJ5558
_publ_contact_author_name
;
Susanta K. Nayak, K. N. Venugopala
;
_publ_contact_author_address
;
Department of Chemistry
Visvesvaraya National Institute of Technology
Nagpur 440010
Maharashtra
India,
Department of Biotechnology and Food Technology
Durban University of Technology
Durban 4001
South Africa
;
_publ_contact_author_email
;
sknayak@chm.vnit.ac.in, katharigattav@dut.ac.za
;
_publ_contact_author_fax      917122223230
_publ_contact_author_phone      917122221610
_publ_section_title
;
Structural analysis of 2-iodobenzamide and 2-iodo-<i>N</i>-phenylbenzamide
;
loop_
    _publ_author_name
    _publ_author_address
    'Bairagi, Keshab M.'
;
Department of Chemistry,
Visvesvaraya National Institute of Technology,
Nagpur 440 010, Maharashtra, India
;
    'Kumar, Vipin B. S.'
;
Department of Chemistry,
Visvesvaraya National Institute of Technology,
Nagpur 440 010, Maharashtra, India
;
    'Bhandary, Subhrajyoti'
;
Department of Chemistry,
Indian Institute of Science Education and Research Bhopal, Bhauri,
Bhopal 462 066, Madhya Pradesh, India
;
    'Venugopala, Katharigatta N.'
;
Department of Biotechnology and Food Technology,
Durban University of Technology, Durban 4001, South Africa
;
    'Nayak, Susanta K.'
;
Department of Chemistry,
Visvesvaraya National Institute of Technology,
Nagpur 440 010, Maharashtra, India
;
_publ_section_synopsis
;
The molecular and crystal structures of 2-iodo benzamide and
2-iodo-<i>N</i>-phenylbenzamide are reported. In both crystals, N---H...O
hydrogen bonds and C---I...\p(ring) interactions stabilize the packing with
additional C---H...\p(ring) contacts found in the latter.
;
data_I
_chemical_name_systematic
;
2-Iodobenzamide
;
_chemical_name_common     Benzamide
_chemical_formula_moiety     'C7 H6 I N O'
_chemical_formula_sum     'C7 H6 I N O'
_chemical_formula_iupac     'C7 H6 I N O'
_chemical_formula_weight     247.03
_chemical_melting_point     ?
_shelx_space_group_comment
;
The symmetry employed for this shelxl refinement is uniquely defined
by the following loop, which should always be used as a source of
symmetry information in preference to the above space-group names.
They are only intended as comments.
;
_space_group_crystal_system     monoclinic
_space_group_name_H-M_alt     'P 21/n'
_space_group_name_Hall     '-P 2yn'
loop_
    _space_group_symop_operation_xyz
    'x, y, z'
    '-x+1/2, y+1/2, -z+1/2'
    '-x, -y, -z'
    'x-1/2, -y-1/2, z-1/2'
_cell_length_a     5.0531(2)
_cell_length_b     11.4478(5)
_cell_length_c     13.2945(5)
_cell_angle_alpha     90
_cell_angle_beta     93.2450(10)
_cell_angle_gamma     90
_cell_volume     767.81(5)
_cell_formula_units_Z     4
_cell_measurement_reflns_used     1504
_cell_measurement_theta_min     2.3
_cell_measurement_theta_max     26.0
_cell_measurement_temperature     296(2)
_exptl_crystal_description     'plate'
_exptl_crystal_colour     'colorless'
_exptl_crystal_size_max     0.230
_exptl_crystal_size_mid     0.220
_exptl_crystal_size_min     0.210
_exptl_crystal_density_diffrn     2.137
_exptl_crystal_density_meas     ?
_exptl_crystal_density_method     ?
_exptl_crystal_F_000     464
_exptl_absorpt_coefficient_mu     4.098
_exptl_absorpt_correction_type     multi-scan
_exptl_absorpt_process_details
;
(SADABS; Bruker, 2014)
;
_shelx_estimated_absorpt_T_min     0.452
_shelx_estimated_absorpt_T_max     0.480
_exptl_absorpt_correction_T_min     0.429
_exptl_absorpt_correction_T_max     0.456
_diffrn_ambient_temperature     296(2)
_diffrn_radiation_type     MoK\a
_diffrn_radiation_wavelength     0.71073
_diffrn_radiation_source     'fine-focus sealed tube'
_diffrn_radiation_monochromator     graphite
_diffrn_measurement_device_type     'Bruker Kappa APEXII DUO'
_diffrn_measurement_method     \w
_diffrn_detector_area_resol_mean     ?
_diffrn_reflns_number     5827
_diffrn_reflns_av_R_equivalents     0.0208
_diffrn_reflns_theta_min     2.349
_diffrn_reflns_theta_max     25.999
_diffrn_reflns_theta_full     25.242
_diffrn_measured_fraction_theta_max     0.995
_diffrn_measured_fraction_theta_full     0.995
_diffrn_reflns_limit_h_min     -6
_diffrn_reflns_limit_h_max     6
_diffrn_reflns_limit_k_min     -14
_diffrn_reflns_limit_k_max     11
_diffrn_reflns_limit_l_min     -15
_diffrn_reflns_limit_l_max     16
_diffrn_standards_number     0
_refine_special_details     ?
_reflns_number_total     1504
_reflns_number_gt     1461
_reflns_threshold_expression     'I > 2\s(I)'
_refine_ls_structure_factor_coef     Fsqd
_refine_ls_matrix_type     full
_refine_ls_R_factor_all     0.0151
_refine_ls_R_factor_gt     0.0144
_refine_ls_wR_factor_gt     0.0328
_refine_ls_wR_factor_ref     0.0330
_refine_ls_goodness_of_fit_ref     1.157
_refine_ls_restrained_S_all     1.157
_refine_ls_number_reflns     1504
_refine_ls_number_parameters     92
_refine_ls_number_restraints     0
_refine_ls_hydrogen_treatment     constr
_refine_ls_weighting_scheme     calc
_refine_ls_weighting_details
              'w=1/[\s^2^(Fo^2^)+(0.0075P)^2^+0.6908P] where P=(Fo^2^+2Fc^2^)/3'
_atom_sites_solution_hydrogens     geom
_atom_sites_solution_primary     ?
_atom_sites_solution_secondary     ?
_refine_ls_shift/su_max     0.002
_refine_ls_shift/su_mean     0.000
_refine_diff_density_max     0.446
_refine_diff_density_min     -0.347
_refine_ls_extinction_method
;
SHELXL2014 (Sheldrick, 2015)
;
_refine_ls_extinction_coef     0.0170(5)
_refine_ls_extinction_expression
                                  'Fc^*^=kFc[1+0.001xFc^2^\l^3^/sin(2\q)]^-1/4^'
loop_
    _atom_type_symbol
    _atom_type_description
    _atom_type_scat_dispersion_real
    _atom_type_scat_dispersion_imag
    _atom_type_scat_source
    'C' 'C' 0.0033 0.0016
                         'International Tables Vol C Tables 4.2.6.8 and 6.1.1.4'
    'H' 'H' 0.0000 0.0000
                         'International Tables Vol C Tables 4.2.6.8 and 6.1.1.4'
    'N' 'N' 0.0061 0.0033
                         'International Tables Vol C Tables 4.2.6.8 and 6.1.1.4'
    'O' 'O' 0.0106 0.0060
                         'International Tables Vol C Tables 4.2.6.8 and 6.1.1.4'
    'I' 'I' -0.4742 1.8119
                         'International Tables Vol C Tables 4.2.6.8 and 6.1.1.4'
_computing_data_collection
;
APEX2 (Bruker, 2014)
;
_computing_cell_refinement
;
SAINT (Bruker, 2014)
;
_computing_data_reduction
;
SAINT (Bruker, 2014)
;
_computing_structure_solution
;
SHELXS14 (Sheldrick, 2008)
;
_computing_structure_refinement
;
SHELXL2014 (Sheldrick, 2015)
;
_computing_molecular_graphics
;
PLATON (Spek, 2009) and Mercury (Macrae <i>et al.</i>, 2008)
;
_computing_publication_material
;
WinGX (Farrugia, 2012), PLATON (Spek, 2009) and PARST (Nardelli,
1995)
;
loop_
    _atom_site_type_symbol
    _atom_site_label
    _atom_site_fract_x
    _atom_site_fract_y
    _atom_site_fract_z
    _atom_site_U_iso_or_equiv
    _atom_site_adp_type
    _atom_site_calc_flag
    _atom_site_occupancy
    _atom_site_disorder_assembly
    _atom_site_disorder_group
    I I1 0.14922(2) 0.55570(2) 0.18090(2) 0.01703(7) Uani d 1 . .
    O O1 0.3073(3) 0.43218(14) 0.39426(11) 0.0177(3) Uani d 1 . .
    N N1 0.7508(3) 0.44020(16) 0.41536(14) 0.0168(4) Uani d 1 . .
    H H1A 0.7438 0.4650 0.4762 0.020 Uiso calc 1 . .
    H H1B 0.9018 0.4297 0.3900 0.020 Uiso calc 1 . .
    C C5 0.6303(4) 0.2793(2) 0.06578(17) 0.0219(5) Uani d 1 . .
    H H5 0.6514 0.2473 0.0024 0.026 Uiso calc 1 . .
    C C6 0.7846(4) 0.23997(19) 0.14775(17) 0.0202(5) Uani d 1 . .
    H H6 0.9113 0.1824 0.1396 0.024 Uiso calc 1 . .
    C C7 0.7504(4) 0.28652(19) 0.24225(17) 0.0165(4) Uani d 1 . .
    H H7 0.8555 0.2598 0.2972 0.020 Uiso calc 1 . .
    C C2 0.5610(4) 0.37276(18) 0.25648(15) 0.0125(4) Uani d 1 . .
    C C1 0.5297(4) 0.41830(18) 0.36086(15) 0.0125(4) Uani d 1 . .
    C C4 0.4440(4) 0.3662(2) 0.07746(16) 0.0193(5) Uani d 1 . .
    H H4 0.3416 0.3931 0.0219 0.023 Uiso calc 1 . .
    C C3 0.4101(4) 0.41317(18) 0.17218(16) 0.0138(4) Uani d 1 . .
loop_
    _atom_site_aniso_label
    _atom_site_aniso_U_11
    _atom_site_aniso_U_22
    _atom_site_aniso_U_33
    _atom_site_aniso_U_12
    _atom_site_aniso_U_13
    _atom_site_aniso_U_23
    I1 0.01454(9) 0.01736(10) 0.01910(10) 0.00237(5) 0.00030(5) 0.00353(5)
    O1 0.0082(7) 0.0300(9) 0.0152(8) -0.0007(6) 0.0019(5) -0.0026(6)
    N1 0.0094(8) 0.0280(11) 0.0132(9) -0.0003(7) 0.0021(6) -0.0044(8)
    C5 0.0286(12) 0.0200(11) 0.0177(12) -0.0038(9) 0.0070(9) -0.0071(9)
    C6 0.0210(11) 0.0125(11) 0.0277(12) -0.0010(9) 0.0085(9) -0.0048(9)
    C7 0.0138(9) 0.0140(10) 0.0220(11) -0.0022(8) 0.0024(8) 0.0013(9)
    C2 0.0100(9) 0.0122(10) 0.0154(10) -0.0034(7) 0.0019(7) -0.0003(8)
    C1 0.0118(9) 0.0117(9) 0.0142(10) -0.0002(8) 0.0015(7) 0.0036(8)
    C4 0.0213(10) 0.0226(12) 0.0140(11) -0.0042(9) -0.0002(8) -0.0012(9)
    C3 0.0120(9) 0.0122(10) 0.0173(11) -0.0019(8) 0.0025(8) 0.0005(8)
_geom_special_details
;
 All esds (except the esd in the dihedral angle between two l.s. planes)
 are estimated using the full covariance matrix.  The cell esds are taken
 into account individually in the estimation of esds in distances, angles
 and torsion angles; correlations between esds in cell parameters are only
 used when they are defined by crystal symmetry.  An approximate (isotropic)
 treatment of cell esds is used for estimating esds involving l.s. planes.
;
loop_
    _geom_bond_atom_site_label_1
    _geom_bond_atom_site_label_2
    _geom_bond_site_symmetry_2
    _geom_bond_distance
    _geom_bond_publ_flag
    I1 C3 . 2.105(2) ?
    O1 C1 . 1.242(2) ?
    N1 C1 . 1.321(3) ?
    N1 H1A . 0.8600 ?
    N1 H1B . 0.8600 ?
    C5 C6 . 1.379(3) ?
    C5 C4 . 1.384(3) ?
    C5 H5 . 0.9300 ?
    C6 C7 . 1.385(3) ?
    C6 H6 . 0.9300 ?
    C7 C2 . 1.395(3) ?
    C7 H7 . 0.9300 ?
    C2 C3 . 1.398(3) ?
    C2 C1 . 1.499(3) ?
    C4 C3 . 1.389(3) ?
    C4 H4 . 0.9300 ?
loop_
    _geom_angle_atom_site_label_1
    _geom_angle_atom_site_label_2
    _geom_angle_atom_site_label_3
    _geom_angle_site_symmetry_1
    _geom_angle_site_symmetry_3
    _geom_angle
    _geom_angle_publ_flag
    C1 N1 H1A . . 120.0 ?
    C1 N1 H1B . . 120.0 ?
    H1A N1 H1B . . 120.0 ?
    C6 C5 C4 . . 120.2(2) ?
    C6 C5 H5 . . 119.9 ?
    C4 C5 H5 . . 119.9 ?
    C5 C6 C7 . . 119.8(2) ?
    C5 C6 H6 . . 120.1 ?
    C7 C6 H6 . . 120.1 ?
    C6 C7 C2 . . 121.1(2) ?
    C6 C7 H7 . . 119.4 ?
    C2 C7 H7 . . 119.4 ?
    C7 C2 C3 . . 118.20(19) ?
    C7 C2 C1 . . 118.73(18) ?
    C3 C2 C1 . . 123.07(18) ?
    O1 C1 N1 . . 122.29(19) ?
    O1 C1 C2 . . 121.37(18) ?
    N1 C1 C2 . . 116.32(16) ?
    C5 C4 C3 . . 120.0(2) ?
    C5 C4 H4 . . 120.0 ?
    C3 C4 H4 . . 120.0 ?
    C4 C3 C2 . . 120.61(19) ?
    C4 C3 I1 . . 117.38(16) ?
    C2 C3 I1 . . 121.81(15) ?
loop_
    _geom_torsion_atom_site_label_1
    _geom_torsion_atom_site_label_2
    _geom_torsion_atom_site_label_3
    _geom_torsion_atom_site_label_4
    _geom_torsion_site_symmetry_1
    _geom_torsion_site_symmetry_2
    _geom_torsion_site_symmetry_3
    _geom_torsion_site_symmetry_4
    _geom_torsion
    _geom_torsion_publ_flag
    C4 C5 C6 C7 . . . . 0.9(3) ?
    C5 C6 C7 C2 . . . . 0.2(3) ?
    C6 C7 C2 C3 . . . . -1.5(3) ?
    C6 C7 C2 C1 . . . . 178.91(18) ?
    C7 C2 C1 O1 . . . . -135.1(2) ?
    C3 C2 C1 O1 . . . . 45.3(3) ?
    C7 C2 C1 N1 . . . . 43.5(3) ?
    C3 C2 C1 N1 . . . . -136.1(2) ?
    C6 C5 C4 C3 . . . . -0.7(3) ?
    C5 C4 C3 C2 . . . . -0.6(3) ?
    C5 C4 C3 I1 . . . . 174.29(16) ?
    C7 C2 C3 C4 . . . . 1.7(3) ?
    C1 C2 C3 C4 . . . . -178.75(18) ?
    C7 C2 C3 I1 . . . . -172.99(14) ?
    C1 C2 C3 I1 . . . . 6.6(3) ?
loop_
    _geom_hbond_atom_site_label_D
    _geom_hbond_atom_site_label_H
    _geom_hbond_atom_site_label_A
    _geom_hbond_site_symmetry_A
    _geom_hbond_distance_DH
    _geom_hbond_distance_HA
    _geom_hbond_distance_DA
    _geom_hbond_angle_DHA
    _geom_hbond_publ_flag
    N1 H1A O1 3_666 0.86 2.11 2.951(2) 164 yes
    N1 H1B O1 1_655 0.86 2.05 2.843(2) 154 yes
    C3 I1 Cg1 2_555 2.105(2) 3.9860(10)
                                      5.877(2) 147.80(10)
                                                        yes
_shelx_hkl_file
;
   1   0   0   -0.02    0.07
  -1   0   0   -0.10    0.07
   2   0   0  193.71    4.56
   2   0   0  197.26    4.62
  -2   0   0  188.83    4.84
   2   0   0  197.61    4.85
   3   0   0    0.02    0.08
  -3   0   0    0.00    0.11
   3   0   0    0.03    0.07
  -3   0   0    0.12    0.09
  -4   0   0  182.50    4.60
   4   0   0  186.33    4.58
   4   0   0  185.26    4.70
   5   0   0    0.62    0.19
  -5   0   0    0.08    0.13
  -5   0   0    0.55    0.18
   5   0   0    0.06    0.14
  -6   0   0   55.62    2.03
   6   0   0   54.10    2.01
   1  -1   0   54.93    1.49
  -1  -1   0   64.00    1.60
  -2  -1   0  118.66    3.17
  -2  -1   0  119.29    2.90
   2  -1   0  116.18    2.98
   2  -1   0  124.63    2.93
   2   1   0  121.38    3.18
  -2   1   0  122.73    3.23
   2   1   0  117.89    2.90
   3  -1   0  435.92   10.17
   3  -1   0  428.14   10.06
  -3  -1   0  424.00   10.04
  -3  -1   0  431.14   10.49
  -3   1   0  441.41   10.57
  -3   1   0  439.61   10.05
   3   1   0  439.48   10.04
   3   1   0  438.00   10.51
   3   1   0  435.81   10.10
   4  -1   0   33.30    1.23
  -4  -1   0   31.13    1.09
   4  -1   0   31.68    1.11
  -4  -1   0   32.51    1.15
  -4  -1   0   32.25    1.17
   4   1   0   31.25    1.15
   4   1   0   31.56    1.09
  -4   1   0   33.38    1.12
  -5  -1   0    1.19    0.27
  -5  -1   0    1.21    0.25
  -5  -1   0    1.24    0.28
   5  -1   0    1.40    0.26
   5  -1   0    1.49    0.31
   5   1   0    1.41    0.29
   6  -1   0    2.73    0.48
  -6   1   0    3.09    0.51
   1  -2   0  323.47    7.63
   1  -2   0  324.35    7.51
  -1  -2   0  301.78    8.06
  -2  -2   0   26.90    1.04
  -2  -2   0   27.08    0.80
  -2  -2   0   27.37    0.82
   2  -2   0   28.03    0.91
   2  -2   0   27.08    0.88
   2  -2   0   28.44    0.85
  -2   2   0   27.46    1.09
   2   2   0   26.74    0.82
   2   2   0   28.43    0.81
  -3  -2   0   13.39    0.54
  -3  -2   0   12.06    0.74
  -3  -2   0   12.71    0.54
   3  -2   0   12.59    0.55
   3  -2   0   12.57    0.62
   3   2   0   12.98    0.54
   3   2   0   12.39    0.75
   3   2   0   11.41    0.51
  -3   2   0   12.37    0.78
  -3   2   0   12.67    0.52
  -4  -2   0  136.56    3.51
   4  -2   0  137.18    3.70
   4  -2   0  135.61    3.55
  -4  -2   0  139.21    3.57
  -4   2   0  135.47    3.49
   4   2   0  139.01    3.56
  -5  -2   0   67.81    2.15
   5  -2   0   72.41    2.31
   5  -2   0   69.15    2.12
  -5  -2   0   68.17    2.08
  -5  -2   0   67.92    2.16
   6  -2   0   57.98    2.17
  -6   2   0   59.26    2.18
   0  -3   0   -0.47    0.08
  -1  -3   0  229.82    5.74
  -1  -3   0  235.99    5.48
   1  -3   0  235.93    5.50
   1  -3   0  240.96    5.50
   1   3   0  233.81    5.77
  -2  -3   0  674.02   17.66
   2  -3   0  731.60   17.08
   2  -3   0  702.51   16.33
   2  -3   0  663.12   16.43
  -2  -3   0  668.60   15.98
   2   3   0  610.43   15.88
  -3  -3   0   99.46    2.61
  -3  -3   0   98.39    2.57
  -3  -3   0  100.89    3.04
   3  -3   0  100.30    2.66
   3  -3   0   99.50    2.76
  -3   3   0  102.41    2.61
   3   3   0  101.14    2.58
   3   3   0  109.91    2.64
  -3   3   0  100.11    3.12
   4  -3   0  119.34    3.32
   4  -3   0  119.29    3.18
  -4  -3   0  119.64    3.12
  -4  -3   0  116.02    3.10
   4   3   0  120.89    3.12
  -4   3   0  118.81    3.11
  -5  -3   0    1.94    0.31
   5  -3   0    1.89    0.32
   5  -3   0    2.30    0.40
   6  -3   0   59.77    2.24
  -6   3   0   58.59    2.22
   0  -4   0   14.68    0.58
  -1  -4   0  390.94    9.28
   1  -4   0  376.60    8.93
  -1  -4   0  386.73    8.92
   1  -4   0  404.29    9.22
   1   4   0  371.46    9.77
  -2  -4   0   78.95    2.09
   2  -4   0   78.74    2.13
  -2  -4   0   76.85    2.41
   2  -4   0   79.58    2.17
   2   4   0   83.03    2.11
  -3  -4   0   42.55    1.23
   3  -4   0   42.21    1.43
  -3  -4   0   42.14    1.67
  -3  -4   0   42.12    1.31
   3  -4   0   42.59    1.36
   3  -4   0   45.10    1.65
   3   4   0   43.80    1.24
   3   4   0   40.56    1.31
  -4  -4   0    5.75    0.40
   4  -4   0    5.43    0.43
   4  -4   0    5.82    0.50
   4   4   0    4.65    0.37
   5  -4   0  166.49    4.42
   5  -4   0  165.44    4.61
   6  -4   0    3.70    0.59
  -6  -4   0    3.89    0.56
  -6   4   0    3.59    0.57
   0  -5   0   -0.36    0.07
   1  -5   0    7.15    0.41
  -1  -5   0    7.13    0.39
   1  -5   0    6.46    0.35
   1   5   0    7.12    0.57
  -2  -5   0  577.99   13.55
   2  -5   0  563.48   13.11
   2  -5   0  558.63   13.10
  -2  -5   0  565.17   13.05
   2   5   0  568.88   14.21
  -3  -5   0   31.35    1.41
   3  -5   0   29.57    1.14
   3  -5   0   28.80    1.09
  -3  -5   0   29.95    1.05
   3   5   0   30.38    1.06
  -4  -5   0  138.29    3.72
   4  -5   0  139.46    3.82
   4  -5   0  138.70    3.94
   4   5   0  157.56    3.78
   5  -5   0    0.45    0.20
   5  -5   0    0.12    0.16
   6  -5   0   35.39    1.67
   0  -6   0  543.95   13.01
   0  -6   0  582.82   13.35
   1  -6   0  390.39    9.34
  -1  -6   0  385.19    9.29
   1  -6   0  413.16    9.22
   1   6   0  398.83    9.92
   2  -6   0   44.60    1.44
   2  -6   0   45.38    1.47
  -2  -6   0   48.17    1.45
  -2  -6   0   44.96    1.79
   2   6   0   43.97    1.83
  -3  -6   0   24.63    0.94
  -3  -6   0   23.46    1.26
   3  -6   0   22.51    0.99
   3  -6   0   23.91    0.99
   4  -6   0   27.59    1.26
   4  -6   0   29.63    1.22
  -4  -6   0   29.75    1.14
   4   6   0   31.59    1.16
   5  -6   0  109.09    3.26
   5  -6   0  112.19    3.43
   6  -6   0   17.30    1.13
   6  -6   0   17.96    1.28
   0  -7   0    0.03    0.06
   0  -7   0    0.00    0.08
   1  -7   0   77.13    2.05
   1  -7   0   72.95    2.17
  -1  -7   0   74.01    2.14
   1   7   0   74.85    2.69
   2  -7   0  160.98    4.15
  -2  -7   0  168.61    4.17
   2  -7   0  163.46    4.24
   2   7   0  158.58    4.81
  -3  -7   0  129.31    3.47
   3  -7   0  126.45    3.55
   3  -7   0  134.20    3.58
   4  -7   0   22.94    1.13
  -4  -7   0   23.39    1.02
   4  -7   0   23.76    1.10
   5  -7   0    0.93    0.29
   5  -7   0    2.26    0.41
   6  -7   0   16.59    1.04
   6  -7   0   17.33    1.16
   0  -8   0  444.62   10.05
   0  -8   0  428.84   10.36
  -1  -8   0   27.55    1.07
   1  -8   0   26.45    1.08
   1  -8   0   26.21    0.94
   2  -8   0   66.45    2.01
   2  -8   0   67.77    2.12
  -2  -8   0   66.90    2.04
  -3  -8   0    6.73    0.50
   3  -8   0    6.22    0.52
   3  -8   0    5.81    0.50
  -4  -8   0   97.72    2.92
   4  -8   0  106.29    3.15
   4  -8   0   99.32    3.07
   5  -8   0   22.15    1.19
   5  -8   0   23.60    1.28
   0  -9   0   -0.08    0.08
   1  -9   0  167.75    4.43
  -1  -9   0  167.61    4.39
   1  -9   0  165.34    4.18
  -2  -9   0    0.70    0.20
   2  -9   0    1.00    0.28
   2  -9   0    0.87    0.22
  -3  -9   0  215.34    5.54
   3  -9   0  216.89    5.60
   3  -9   0  214.55    5.68
   4  -9   0    0.63    0.27
  -4  -9   0    0.40    0.19
   4  -9   0    0.47    0.22
   5  -9   0    2.21    0.46
   5  -9   0    3.07    0.53
   0 -10   0  304.05    7.56
   1 -10   0   11.49    0.73
  -1 -10   0   10.96    0.69
  -2 -10   0   37.34    1.45
   2 -10   0   36.99    1.50
   2 -10   0   37.20    1.37
   3 -10   0    0.18    0.16
  -3 -10   0    0.05    0.14
   3 -10   0    0.05    0.12
   4 -10   0   78.34    2.62
   4 -10   0   74.04    2.65
  -4 -10   0   77.83    2.50
   5 -10   0    8.81    0.81
   5 -10   0    8.46    0.80
   0 -11   0   -0.09    0.10
   1 -11   0   44.92    1.71
  -1 -11   0   43.42    1.66
   2 -11   0  106.01    3.05
   2 -11   0  109.46    3.29
  -2 -11   0  105.67    3.17
   3 -11   0   71.31    2.51
   3 -11   0   68.74    2.34
  -3 -11   0   72.61    2.37
  -4 -11   0   30.87    1.40
   4 -11   0   29.75    1.44
   4 -11   0   31.33    1.55
   0 -12   0   48.04    1.81
   1 -12   0  105.71    3.24
  -1 -12   0  103.78    3.17
   2 -12   0    3.06    0.49
  -2 -12   0    3.02    0.48
   3 -12   0    9.51    0.81
   3 -12   0    8.75    0.69
  -3 -12   0   10.26    0.77
   4 -12   0   17.60    1.17
   4 -12   0   17.67    1.09
   0 -13   0    0.14    0.17
   1 -13   0    7.15    0.67
  -1 -13   0    7.26    0.66
  -2 -13   0   96.48    3.10
   2 -13   0  100.66    3.25
  -3 -13   0    5.26    0.66
   3 -13   0    4.42    0.66
   0 -14   0   22.83    1.23
  -1 -14   0   87.00    2.89
   1 -14   0   86.07    2.93
  -2 -14   0    1.52    0.38
   2 -14   0    1.26    0.37
   3 -14   0    7.96    0.94
  -3 -14   0    7.80    0.74
   0 -15   0    0.51    0.27
  -1 -15   0    4.95    0.67
   1 -15   0    3.42    0.56
  -2 -15   0   52.62    2.16
   2 -15   0   55.53    2.29
   6   0  -1   -0.24    0.14
  -6   0   1    0.03    0.16
   5   0  -1  208.81    5.44
   5   0  -1  211.43    5.31
  -5   0   1  209.54    5.45
  -4   0   1    3.27    0.40
   3   0  -1    1.38    0.24
   3   0  -1    0.96    0.18
  -3   0   1    1.39    0.24
  -3   0   1    1.42    0.31
  -3   0   1    1.61    0.22
   2   0  -1    0.06    0.06
  -2   0   1    0.33    0.11
   2   0  -1    0.04    0.05
  -1   0   1  511.11   12.63
   1   0   1  173.97    4.22
  -1   0  -1  175.24    4.22
   2   0   1   -0.50    0.12
  -2   0  -1   -0.10    0.16
   2   0   1   -0.45    0.08
   2   0   1   -0.25    0.08
   3   0   1  375.36    9.46
   3   0   1  378.10    8.92
  -3   0  -1  393.93    9.01
  -3   0  -1  387.70    9.50
  -3   0  -1  390.61    9.35
   3   0   1  391.60    9.05
   4   0   1   -0.12    0.08
   4   0   1    0.25    0.11
  -4   0  -1    0.07    0.10
   5   0   1  394.45    9.60
  -5   0  -1  396.54    9.52
   6   0   1    0.03    0.13
  -6   0  -1    0.04    0.14
  -6  -1   1    6.93    0.61
   6  -1  -1    7.24    0.65
   6  -1  -1    7.72    0.65
  -6   1   1    7.84    0.67
   6   1  -1    7.90    0.65
  -5  -1   1    9.78    0.60
   5  -1  -1    9.17    0.59
  -5  -1   1    8.72    0.61
   5  -1  -1    9.05    0.65
   5   1  -1    9.90    0.64
   5   1  -1    9.42    0.58
  -5   1   1    9.91    0.67
  -4  -1   1  288.49    7.04
   4  -1  -1  281.70    7.17
  -4  -1   1  301.68    7.60
  -4  -1   1  301.06    7.14
   4  -1  -1  287.65    7.06
   4   1  -1  302.45    7.06
  -4   1   1  293.94    6.99
   4   1  -1  295.02    7.12
  -3  -1   1   35.78    1.38
   3  -1  -1   36.71    1.21
  -3  -1   1   35.21    1.16
   3  -1  -1   38.04    1.16
  -3   1   1   36.98    1.09
  -3   1   1   35.78    1.41
   3   1  -1   36.28    1.13
   3   1  -1   36.27    1.16
   2  -1  -1  522.37   12.39
  -2  -1   1  510.88   13.73
   2  -1  -1  539.48   12.85
  -2  -1   1  533.38   12.78
   2   1  -1  533.00   13.48
  -2   1   1  532.81   13.86
   2   1  -1  543.19   12.67
   2   1  -1  531.02   12.72
  -1  -1   1   30.03    0.87
  -1  -1   1   30.88    0.85
   1   1  -1   31.22    0.87
   0  -1   1   68.52    1.80
   0  -1  -1   72.63    1.84
   0   1   1   73.22    1.83
   0   1  -1   73.39    1.82
  -1  -1  -1  354.72    9.08
  -1   1  -1  388.22    9.77
   1   1   1  355.18    9.34
  -1   1  -1  388.80    9.47
  -2  -1  -1  396.48    9.57
   2  -1   1  398.46    9.26
  -2  -1  -1  394.60    9.53
   2   1   1  411.50    9.69
  -2   1  -1  407.72    9.56
  -2   1  -1  397.18    9.96
   2   1   1  396.98    9.89
   2   1   1  398.15    9.48
   3  -1   1   40.58    1.31
  -3  -1  -1   41.27    1.20
  -3  -1  -1   41.06    1.59
  -3   1  -1   42.28    1.26
  -3   1  -1   41.58    1.63
   3   1   1   40.16    1.58
   3   1   1   42.47    1.20
  -4  -1  -1    0.93    0.21
   4  -1   1    0.96    0.22
   4  -1   1    0.78    0.17
  -4  -1  -1    0.83    0.17
   4   1   1    1.06    0.22
   4   1   1    1.18    0.20
  -4   1  -1    0.88    0.19
  -5  -1  -1   23.19    1.05
   5  -1   1   24.09    1.11
  -5  -1  -1   23.60    1.05
   5   1   1   23.46    1.05
  -5   1  -1   24.65    1.03
   6  -1   1   94.61    2.99
  -6   1  -1   91.02    2.96
   6  -2  -1   79.75    2.70
   6  -2  -1   78.51    2.50
  -6   2   1   79.88    2.70
   5  -2  -1  116.68    3.20
  -5  -2   1  114.84    3.20
   5  -2  -1  114.44    3.35
  -5  -2   1  114.72    3.16
  -5  -2   1  110.55    3.20
   5   2  -1  117.82    3.16
  -5   2   1  113.90    3.36
   4  -2  -1  110.55    3.10
   4  -2  -1  112.74    2.99
  -4  -2   1  112.95    3.41
  -4  -2   1  110.24    2.97
  -4  -2   1  108.80    2.94
   4   2  -1  108.89    2.93
   3  -2  -1   22.87    0.83
  -3  -2   1   22.31    0.80
  -3  -2   1   22.98    0.81
  -3  -2   1   20.84    0.99
   3  -2  -1   22.93    0.89
   3   2  -1   24.58    0.83
   3   2  -1   22.58    1.01
  -3   2   1   22.59    1.09
   3   2  -1   20.77    0.79
  -3   2   1   23.00    0.75
  -2  -2   1  215.78    5.19
   2  -2  -1  222.11    5.22
  -2  -2   1  217.97    5.40
   2  -2  -1  222.23    5.27
  -2  -2   1  219.78    5.18
   2   2  -1  215.46    5.39
   2   2  -1  230.52    5.21
   2   2  -1  224.37    5.18
  -1  -2   1  927.08   23.32
   1  -2  -1  989.05   22.63
   1  -2  -1 1000.00   22.86
  -1  -2   1  983.67   22.56
   1   2  -1  914.15   23.37
   1   2  -1  980.87   22.68
   0   2   1   22.10    0.80
   1  -2   1  270.63    6.41
  -1  -2  -1  289.75    7.22
   1  -2   1  271.91    7.32
   1   2   1  278.51    6.96
   2  -2   1    1.61    0.15
   2  -2   1    1.34    0.19
  -2  -2  -1    1.81    0.15
  -2  -2  -1    2.24    0.27
   2   2   1    1.49    0.28
   2   2   1    1.75    0.14
   2   2   1    2.06    0.15
  -3  -2  -1  157.36    3.93
   3  -2   1  162.85    4.13
  -3  -2  -1  163.22    4.48
   3   2   1  167.73    3.95
  -3   2  -1  164.27    4.54
   3   2   1  159.93    4.47
  -3   2  -1  163.55    4.00
   3   2   1  164.00    3.98
  -4  -2  -1  113.01    2.94
  -4  -2  -1  114.14    3.03
   4  -2   1  111.37    3.16
   4   2   1  116.34    2.95
  -4   2  -1  114.91    3.01
   4   2   1  111.22    3.01
  -5  -2  -1  123.60    3.46
   5  -2   1  118.65    3.52
  -5   2  -1  126.01    3.51
   6  -2   1   33.31    1.53
  -6  -2  -1   33.51    1.44
   6  -3  -1    3.13    0.48
   6  -3  -1    2.25    0.45
  -6   3   1    2.19    0.44
   5  -3  -1   72.38    2.26
  -5  -3   1   72.39    2.20
   5  -3  -1   70.58    2.38
  -5   3   1   72.22    2.40
   5   3  -1   74.41    2.21
  -4  -3   1   75.24    2.53
  -4  -3   1   73.00    2.09
   4  -3  -1   72.61    2.14
  -4  -3   1   72.73    2.09
   4  -3  -1   70.70    2.23
   4   3  -1   70.76    2.07
   4   3  -1   71.53    2.08
   3  -3  -1  339.14    8.21
   3  -3  -1  352.19    8.53
  -3  -3   1  351.67    8.14
   3  -3  -1  338.18    8.29
  -3  -3   1  352.04    8.56
  -3  -3   1  343.20    8.17
  -3   3   1  352.37    8.09
   3   3  -1  355.60    8.18
   3   3  -1  357.10    8.14
  -3   3   1  343.55    8.69
   3   3  -1  345.73    8.54
  -2  -3   1   92.11    2.25
  -2  -3   1   91.07    2.31
  -2  -3   1   90.61    2.53
   2  -3  -1   87.83    2.33
   2  -3  -1   88.83    2.37
   2   3  -1   94.72    2.26
   2   3  -1   91.36    2.52
   2   3  -1   86.87    2.31
   1  -3  -1  365.97    8.70
   1  -3  -1  368.45    8.50
  -1  -3   1  363.85    8.37
  -1  -3   1  361.09    8.77
   1   3  -1  360.94    9.08
   0  -3   1    0.37    0.10
   0  -3  -1    0.27    0.10
   1  -3   1  612.76   15.12
  -1  -3  -1  598.89   14.45
   1  -3   1  584.19   13.84
   1  -3   1  619.17   14.55
  -1  -3  -1  613.55   16.08
   1   3   1  592.43   15.95
   2  -3   1  126.68    3.12
  -2  -3  -1  125.37    3.07
   2  -3   1  127.04    3.34
  -2  -3  -1  127.20    3.49
   2  -3   1  121.44    3.19
   2   3   1  129.19    3.52
  -3  -3  -1  257.47    6.86
   3  -3   1  263.77    6.49
  -3  -3  -1  261.02    6.26
   3  -3   1  268.89    6.36
  -3  -3  -1  264.36    6.29
  -3   3  -1  267.52    6.36
   3   3   1  264.61    6.26
  -3   3  -1  272.24    6.98
   3   3   1  293.24    6.33
   3   3   1  256.18    6.86
  -4  -3  -1    1.06    0.19
   4  -3   1    1.04    0.25
   4  -3   1    1.64    0.26
   4   3   1    0.97    0.18
  -4   3  -1    1.21    0.22
   5  -3   1   46.49    1.59
   5  -3   1   46.67    1.77
  -6  -3  -1   37.73    1.59
   6  -3   1   41.50    1.76
   6  -4  -1  144.82    4.24
   6  -4  -1  138.68    3.98
  -6   4   1  136.01    4.17
   5  -4  -1    5.82    0.57
   5  -4  -1    6.18    0.52
  -5  -4   1    6.12    0.48
   5   4  -1    4.47    0.43
  -4  -4   1  126.31    3.24
   4  -4  -1  125.64    3.30
   4  -4  -1  127.41    3.43
   4   4  -1  105.57    3.17
   3  -4  -1    6.66    0.47
  -3  -4   1    7.99    0.60
  -3  -4   1    7.32    0.43
   3  -4  -1    7.25    0.59
   3  -4  -1    7.57    0.46
  -3  -4   1    7.38    0.39
   3   4  -1    7.18    0.58
   3   4  -1    8.01    0.45
   3   4  -1    7.42    0.39
   2  -4  -1  325.50    7.76
   2  -4  -1  333.29    7.74
  -2  -4   1  335.43    7.71
  -2  -4   1  342.57    7.59
  -2  -4   1  333.74    8.02
   2   4  -1  322.81    8.00
   2   4  -1  311.91    7.69
   1  -4  -1    0.26    0.12
   1  -4  -1    0.62    0.16
  -1  -4   1    0.87    0.18
   1   4  -1    0.28    0.18
   0  -4   1  422.97    9.89
   0  -4  -1  434.89   10.24
   1  -4   1   12.97    0.52
   1  -4   1   13.02    0.54
  -1  -4  -1   12.58    0.72
  -1  -4  -1   12.03    0.49
   1   4   1   12.94    0.75
   2  -4   1   12.53    0.57
   2  -4   1   13.10    0.61
   2  -4   1   12.57    0.73
  -2  -4  -1   14.70    0.56
  -2  -4  -1   12.66    0.78
   2   4   1   13.70    0.81
   3  -4   1   19.50    0.79
  -3  -4  -1   20.16    1.09
  -3  -4  -1   20.36    0.76
   3   4   1   20.98    0.76
   3   4   1   20.17    1.10
   4  -4   1  266.65    6.58
   4  -4   1  262.88    6.75
  -4  -4  -1  272.16    6.48
  -4   4  -1  262.06    6.55
   4   4   1  280.89    6.51
   5  -4   1    4.08    0.41
   5  -4   1    4.66    0.61
   6  -4   1   20.00    1.20
  -6  -4  -1   21.40    1.15
   6  -5  -1    1.06    0.36
   6  -5  -1    0.21    0.19
  -6   5   1    0.46    0.25
   5  -5  -1   44.11    1.75
  -5  -5   1   44.66    1.57
   5  -5  -1   45.69    1.66
   5   5  -1   40.67    1.53
   4  -5  -1    5.33    0.49
   4  -5  -1    6.41    0.49
  -4  -5   1    6.27    0.45
   4   5  -1    6.93    0.47
   3  -5  -1  472.09   11.05
  -3  -5   1  470.68   10.98
   3  -5  -1  444.26   11.07
  -3  -5   1  472.83   11.45
   3   5  -1  497.42   11.02
   3   5  -1  463.08   11.44
  -2  -5   1    6.27    0.52
  -2  -5   1    5.95    0.29
   2  -5  -1    7.02    0.41
  -2  -5   1    5.78    0.37
   2  -5  -1    5.85    0.39
   2   5  -1    5.51    0.36
   1  -5  -1    9.00    0.46
  -1  -5   1    8.64    0.45
   1  -5  -1    8.47    0.41
   0  -5   1    0.16    0.10
   0  -5  -1    0.02    0.07
   0  -5   1    0.17    0.08
   1  -5   1  608.09   13.76
  -1  -5  -1  549.31   13.19
  -1  -5  -1  590.81   13.75
   1  -5   1  562.93   13.54
   1   5   1  568.24   14.44
   2  -5   1    2.64    0.27
   2  -5   1    2.43    0.27
   2  -5   1    2.61    0.37
  -2  -5  -1    3.05    0.26
  -2  -5  -1    2.68    0.39
   2   5   1    3.07    0.42
  -3  -5  -1  218.64    5.83
   3  -5   1  212.40    5.35
   3  -5   1  214.79    5.26
  -3  -5  -1  213.90    5.16
   3   5   1  199.37    5.13
   4  -5   1    0.28    0.15
  -4  -5  -1    0.19    0.11
   4  -5   1    0.14    0.14
   4   5   1    0.17    0.11
   5  -5   1   47.94    1.71
   5  -5   1   47.97    1.87
   6  -5   1    0.00    0.16
  -6  -5  -1    0.27    0.22
   6  -6  -1   89.67    2.92
   6  -6  -1   92.16    3.11
  -6   6   1   83.78    3.02
   5  -6  -1   27.85    1.27
  -5  -6   1   26.87    1.18
   5  -6  -1   29.54    1.39
   5   6  -1   28.03    1.19
   4  -6  -1   72.67    2.33
   4  -6  -1   75.51    2.41
  -4  -6   1   74.43    2.25
   4   6  -1   78.32    2.29
  -3  -6   1    0.24    0.12
  -3  -6   1    0.49    0.22
   3  -6  -1    0.09    0.10
   3  -6  -1    1.91    0.32
   3   6  -1    0.06    0.10
   3   6  -1    0.03    0.13
  -2  -6   1   32.21    1.12
   2  -6  -1   32.12    1.15
  -2  -6   1   32.56    1.40
   2  -6  -1   32.06    1.11
   2   6  -1   31.53    1.43
   1  -6  -1  153.47    3.86
  -1  -6   1  159.99    3.88
   1  -6  -1  154.67    3.74
   1   6  -1  142.47    4.28
   0  -6  -1  386.57    8.50
   0  -6  -1  365.94    8.73
   0  -6   1  363.57    8.77
   0  -6   1  370.43    8.56
  -1  -6  -1   24.26    0.89
   1  -6   1   23.19    0.84
   1  -6   1   23.35    0.91
   1   6   1   26.41    1.30
   2  -6   1   16.78    0.76
  -2  -6  -1   17.39    0.72
  -2  -6  -1   17.89    1.05
   2  -6   1   17.76    0.76
   2   6   1   17.08    1.07
   3  -6   1   60.43    1.89
  -3  -6  -1   62.73    1.83
   3  -6   1   59.31    1.93
  -4  -6  -1  227.51    5.65
   4  -6   1  230.20    5.79
   4  -6   1  225.11    5.91
   5  -6   1   88.70    2.90
   5  -6   1   86.56    2.70
   6  -6   1   11.17    0.90
   6  -7  -1    2.42    0.47
   6  -7  -1    2.29    0.52
  -6   7   1    1.63    0.42
   5  -7  -1   13.44    0.87
  -5  -7   1   14.04    0.81
   5  -7  -1   14.11    0.93
   5   7  -1   13.88    0.82
   4  -7  -1  165.74    4.54
  -4  -7   1  166.39    4.38
   4  -7  -1  165.11    4.48
   3  -7  -1  222.17    5.69
   3  -7  -1  223.46    5.71
  -3  -7   1  228.53    5.65
   2  -7  -1  140.42    3.73
  -2  -7   1  141.30    3.69
   2  -7  -1  143.64    3.66
   2   7  -1  138.19    4.25
   1  -7  -1    2.96    0.25
   1  -7  -1    3.57    0.32
  -1  -7   1    3.19    0.31
   1   7  -1    3.13    0.45
   0  -7  -1   13.61    0.65
   0  -7   1   13.74    0.54
   0  -7   1   13.43    0.67
   0  -7  -1   13.72    0.49
   0   7   1   12.61    0.90
   1  -7   1   88.17    2.49
   1  -7   1   85.76    2.34
  -1  -7  -1   87.39    2.43
   1   7   1   89.61    3.05
   2  -7   1  194.37    4.94
  -2  -7  -1  193.65    4.84
   2  -7   1  193.63    4.88
  -2  -7  -1  193.50    5.49
   3  -7   1   58.84    1.92
  -3  -7  -1   59.62    1.82
   3  -7   1   57.30    1.92
   4  -7   1    0.20    0.16
   4  -7   1    0.62    0.23
  -4  -7  -1    0.31    0.16
   5  -7   1    8.42    0.68
   5  -7   1    8.83    0.75
   6  -7   1   50.30    2.16
   5  -8  -1   95.55    3.14
   5  -8  -1   95.41    3.08
   4  -8  -1    3.23    0.47
   4  -8  -1    3.74    0.53
  -4  -8   1    4.03    0.49
   3  -8  -1    2.80    0.41
  -3  -8   1    2.63    0.37
   3  -8  -1    4.57    0.45
   2  -8  -1   24.06    1.05
  -2  -8   1   24.30    1.02
   2  -8  -1   24.43    0.98
   1  -8  -1  468.64   11.37
  -1  -8   1  481.64   11.38
   1  -8  -1  493.54   11.18
   1   8  -1  483.40   12.54
   0  -8   1  101.35    2.59
   0  -8   1  101.68    2.86
   0  -8  -1  101.90    2.82
   1  -8   1   85.85    2.54
  -1  -8  -1   87.52    2.49
   1  -8   1   88.51    2.39
   2  -8   1    5.65    0.44
  -2  -8  -1    5.74    0.43
   2  -8   1    5.94    0.49
   3  -8   1  132.30    3.68
   3  -8   1  131.06    3.71
  -3  -8  -1  134.25    3.57
   4  -8   1   30.20    1.35
   4  -8   1   31.66    1.40
   5  -8   1  122.43    3.66
   5  -8   1  118.91    3.75
   5  -9  -1    2.69    0.49
   5  -9  -1    3.03    0.53
  -4  -9   1  126.33    3.58
   4  -9  -1  123.82    3.71
   4  -9  -1  123.77    3.68
   3  -9  -1    0.83    0.26
  -3  -9   1    1.70    0.32
   3  -9  -1    1.01    0.27
   2  -9  -1  171.42    4.61
   2  -9  -1  174.82    4.46
  -2  -9   1  172.63    4.55
   1  -9  -1    1.31    0.28
   1  -9  -1    1.33    0.22
  -1  -9   1    2.50    0.36
   0  -9   1   22.14    1.01
   0  -9  -1   22.21    0.98
  -1  -9  -1    0.33    0.15
   1  -9   1    0.50    0.20
   2  -9   1  221.27    5.69
  -2  -9  -1  228.34    5.74
   2  -9   1  231.49    5.88
   3  -9   1    2.01    0.37
  -3  -9  -1    1.36    0.28
   3  -9   1    1.41    0.32
   4  -9   1    3.71    0.53
   4  -9   1    4.22    0.56
   5  -9   1    0.73    0.28
   5  -9   1    0.71    0.31
   5 -10  -1   75.24    2.73
   5 -10  -1   71.77    2.65
   4 -10  -1    4.87    0.60
   4 -10  -1    4.46    0.65
  -4 -10   1    3.77    0.51
  -3 -10   1    7.37    0.59
   3 -10  -1    7.49    0.59
   3 -10  -1    6.68    0.61
  -2 -10   1   15.45    0.85
   2 -10  -1   15.85    0.80
   2 -10  -1   16.26    0.91
   1 -10  -1  236.67    6.03
  -1 -10   1  233.68    6.03
   0 -10  -1   28.56    1.20
   0 -10   1   29.88    1.25
   1 -10   1   54.23    1.89
  -1 -10  -1   51.81    1.80
   1 -10   1   54.11    1.68
   2 -10   1    0.80    0.22
   2 -10   1    1.59    0.36
  -2 -10  -1    0.85    0.23
   3 -10   1  104.53    3.11
  -3 -10  -1  104.54    3.04
   3 -10   1  101.65    3.21
   4 -10   1   16.09    1.02
   4 -10   1   14.79    0.97
   5 -10   1   69.70    2.62
   5 -10   1   72.90    2.67
  -4 -11   1   52.84    1.99
   4 -11  -1   51.90    2.03
   4 -11  -1   54.03    2.16
   3 -11  -1   62.76    2.28
  -3 -11   1   63.59    2.18
   3 -11  -1   60.59    2.12
   2 -11  -1  116.44    3.49
  -2 -11   1  117.55    3.44
  -1 -11   1    3.05    0.47
   1 -11  -1    2.89    0.46
   0 -11   1   32.95    1.41
   0 -11  -1   35.07    1.40
  -1 -11  -1   81.88    2.54
   1 -11   1   80.17    2.61
  -2 -11  -1  110.40    3.23
   2 -11   1  110.69    3.16
   2 -11   1  109.29    3.36
   3 -11   1   44.62    1.75
   3 -11   1   48.50    1.93
  -3 -11  -1   47.26    1.76
   4 -11   1    0.06    0.19
   4 -11   1    0.15    0.21
   4 -12  -1   30.44    1.47
   4 -12  -1   31.55    1.61
  -4 -12   1   29.76    1.43
  -3 -12   1    0.44    0.23
   3 -12  -1    0.31    0.23
   3 -12  -1    0.57    0.24
  -2 -12   1   39.75    1.65
   2 -12  -1   42.30    1.74
  -1 -12   1   17.31    0.99
   1 -12  -1   18.27    1.02
   0 -12  -1   99.53    3.01
   0 -12   1   95.73    3.02
  -1 -12  -1    8.89    0.68
   1 -12   1    8.43    0.70
   2 -12   1    0.33    0.22
  -2 -12  -1    0.67    0.25
   3 -12   1   16.33    0.97
  -3 -12  -1   17.08    0.98
   3 -12   1   17.87    1.12
   4 -12   1   64.24    2.38
   4 -12   1   60.32    2.46
   3 -13  -1  126.72    3.97
  -3 -13   1  124.41    3.81
  -2 -13   1    2.80    0.49
   2 -13  -1    3.12    0.54
   1 -13  -1    9.80    0.77
  -1 -13   1   10.30    0.78
   0 -13  -1    2.18    0.41
   0 -13   1    2.97    0.50
  -1 -13  -1  113.01    3.46
   1 -13   1  118.25    3.60
   2 -13   1    6.32    0.77
  -2 -13  -1    7.17    0.64
   3 -13   1   52.81    2.20
  -3 -13  -1   52.28    2.01
  -3 -14   1    0.20    0.24
   3 -14  -1    0.04    0.17
   2 -14  -1   40.23    1.81
  -2 -14   1   38.25    1.71
  -1 -14   1    1.93    0.41
   1 -14  -1    1.39    0.38
   0 -14   1   79.01    2.78
   0 -14  -1   85.75    2.82
  -1 -14  -1    1.91    0.42
   1 -14   1    1.30    0.37
  -2 -14  -1    4.70    0.61
   2 -14   1    4.87    0.71
   3 -14   1    0.79    0.35
  -3 -14  -1    0.97    0.33
  -2 -15   1   15.01    1.03
   2 -15  -1   13.97    1.05
   1 -15  -1    1.34    0.38
  -1 -15   1    1.54    0.42
   0 -15  -1    3.13    0.55
   0 -15   1    3.12    0.55
   1 -15   1   38.41    1.78
  -1 -15  -1   37.95    1.70
   6   0  -2  150.47    4.24
  -6   0   2  145.99    4.22
  -6   0   2  143.83    4.08
   6   0  -2  148.80    4.08
  -5   0   2    0.00    0.11
   5   0  -2    0.35    0.19
   5   0  -2    0.64    0.21
  -4   0   2   10.04    0.60
  -4   0   2   11.16    0.54
  -4   0   2   10.78    0.76
   4   0  -2   11.00    0.58
   4   0  -2   10.52    0.61
   3   0  -2    0.04    0.08
  -3   0   2   -0.01    0.06
  -3   0   2    0.12    0.11
   3   0  -2    0.11    0.09
   2   0  -2  549.09   20.68
  -2   0   2  559.17   14.18
  -2   0   2  521.77   12.80
   2   0  -2  551.20   13.16
   0   0   2  510.85   12.65
   0   0  -2  530.12   12.74
   1   0   2   -0.61    0.08
  -1   0  -2   -0.58    0.08
   2   0   2  271.31    6.80
   2   0   2  275.71    6.47
  -2   0  -2  276.11    6.47
  -2   0  -2  282.98    6.83
   3   0   2    0.13    0.15
   3   0   2    0.50    0.15
  -3   0  -2   -0.11    0.06
  -3   0  -2   -0.04    0.12
   3   0   2    0.12    0.09
   4   0   2  480.04   11.33
   4   0   2  483.21   11.12
  -4   0  -2  470.46   11.28
  -4   0  -2  486.99   12.32
   5   0   2    0.13    0.16
  -5   0  -2    0.04    0.12
  -6   0  -2    4.35    0.77
  -6   0  -2    2.92    0.47
   6   0   2    3.80    0.53
  -6  -1   2    0.51    0.23
   6  -1  -2    0.29    0.20
  -6  -1   2    0.59    0.24
   6  -1  -2    1.14    0.32
   6   1  -2    0.68    0.25
   6   1  -2    0.34    0.20
  -6   1   2    0.82    0.29
  -5  -1   2   82.56    2.43
   5  -1  -2   81.36    2.42
   5  -1  -2   81.55    2.54
  -5  -1   2   80.36    2.48
   5   1  -2   75.30    2.36
   5   1  -2   80.95    2.48
  -5   1   2   81.73    2.55
  -4  -1   2   49.38    1.86
  -4  -1   2   49.00    1.56
   4  -1  -2   51.05    1.66
  -4  -1   2   51.18    1.62
   4  -1  -2   49.09    1.56
   4   1  -2   49.41    1.60
  -4   1   2   47.80    1.64
   4   1  -2   47.84    1.54
  -4   1   2   49.16    1.92
   3  -1  -2  487.46   11.52
  -3  -1   2  482.19   11.46
   3  -1  -2  498.71   11.46
  -3  -1   2  507.15   12.07
  -3   1   2  498.87   11.79
   3   1  -2  493.82   11.48
  -3   1   2  501.46   11.54
   3   1  -2  489.65   11.43
   2  -1  -2   19.56    0.68
  -2  -1   2   19.03    0.73
  -2  -1   2   20.34    0.69
   2  -1  -2   19.56    0.71
   2   1  -2   19.09    0.68
  -2   1   2   20.28    0.72
   2   1  -2   22.00    0.69
   2   1  -2   18.80    0.72
   1  -1  -2  144.91    3.43
  -1  -1   2  141.62    3.68
  -1  -1   2  147.39    3.41
  -1   1   2  144.69    3.43
   1   1  -2  142.67    3.70
   1   1  -2  147.39    3.40
   1   1  -2  139.86    3.47
   0  -1  -2   20.26    0.72
   0   1  -2   20.28    0.72
   0   1  -2   20.21    0.61
   0   1   2   24.95    0.75
   1  -1   2  733.64   18.54
   1  -1   2  826.33   19.83
  -1  -1  -2  776.97   19.70
   1   1   2  761.53   19.62
  -1   1  -2  843.03   19.69
  -2  -1  -2   94.42    2.74
   2  -1   2   90.21    2.71
   2  -1   2   96.53    2.46
   2  -1   2   99.31    2.33
  -2   1  -2   97.19    2.43
  -2   1  -2   97.04    2.52
   2   1   2   93.41    2.74
  -2   1  -2   95.35    2.75
   2   1   2   97.16    2.38
  -3  -1  -2   53.66    1.59
   3  -1   2   53.46    1.62
  -3  -1  -2   53.96    1.44
  -3  -1  -2   52.22    1.94
   3  -1   2   54.65    1.48
  -3   1  -2   55.54    1.58
  -3   1  -2   52.61    1.61
  -3   1  -2   54.11    1.97
   3   1   2   51.94    1.93
   3   1   2   51.14    1.43
  -4  -1  -2    1.03    0.19
   4  -1   2    1.32    0.21
  -4  -1  -2    0.94    0.21
   4  -1   2    0.85    0.21
   4   1   2    1.06    0.19
  -4   1  -2    0.73    0.18
  -5  -1  -2   64.68    2.09
   5  -1   2   65.17    2.15
  -5   1  -2   65.08    2.05
   5   1   2   62.58    2.06
  -6  -1  -2   36.11    1.51
   6  -1   2   37.37    1.60
   6  -2  -2   77.53    2.48
  -6  -2   2   80.62    2.48
   6  -2  -2   77.27    2.65
  -6   2   2   74.81    2.62
   6   2  -2   73.70    2.41
   5  -2  -2   57.36    2.06
   5  -2  -2   59.85    1.96
  -5  -2   2   56.93    1.92
  -5  -2   2   64.23    2.02
  -5   2   2   58.75    2.08
   5   2  -2   60.33    1.94
   5   2  -2   67.78    2.04
   4  -2  -2    3.55    0.40
  -4  -2   2    3.25    0.31
   4  -2  -2    2.27    0.33
  -4  -2   2    3.18    0.66
  -4  -2   2    2.63    0.34
   4   2  -2    3.00    0.31
  -4   2   2    2.38    0.35
   4   2  -2    2.86    0.34
   3  -2  -2   41.92    1.34
   3  -2  -2   40.30    1.27
  -3  -2   2   39.83    1.25
  -3  -2   2   40.02    1.42
  -3  -2   2   41.61    1.26
   3   2  -2   37.68    1.23
   3   2  -2   38.97    1.24
  -3   2   2   39.60    1.52
   3   2  -2   39.45    1.41
  -3   2   2   40.50    1.33
   2  -2  -2  227.69    5.39
  -2  -2   2  227.92    5.32
  -2  -2   2  224.07    5.55
  -2  -2   2  221.37    5.42
  -2  -2   2  226.09    5.33
   2  -2  -2  220.47    5.34
   2   2  -2  231.76    5.34
   2   2  -2  225.57    5.41
   1  -2  -2  531.23   12.39
  -1  -2   2  508.68   13.16
   1  -2  -2  539.04   12.33
  -1  -2   2  504.61   12.23
  -1  -2   2  511.94   12.67
   1   2  -2  508.43   12.40
   1   2  -2  491.38   12.61
  -1   2   2  522.06   12.31
   0  -2   2  188.39    4.49
   0  -2  -2  181.97    4.52
   0   2   2  178.56    4.50
   0   2  -2  180.61    4.46
  -1  -2  -2    2.24    0.25
   1  -2   2    2.50    0.19
  -1   2  -2    2.38    0.24
   1   2   2    2.19    0.25
  -1   2  -2    2.40    0.24
   2  -2   2  275.31    6.23
  -2  -2  -2  265.76    6.69
   2  -2   2  264.97    6.36
  -2  -2  -2  268.32    6.17
   2   2   2  255.53    6.68
  -2   2  -2  262.70    6.50
   2   2   2  278.07    6.21
  -2   2  -2  270.90    6.70
  -2   2  -2  273.08    6.30
   3  -2   2  224.20    5.24
  -3  -2  -2  218.68    5.83
   3  -2   2  220.22    5.41
  -3  -2  -2  215.07    5.18
   3   2   2  223.67    5.26
  -3   2  -2  219.11    5.31
  -3   2  -2  215.71    5.51
  -3   2  -2  215.20    5.86
   3   2   2  211.14    5.82
   3   2   2  232.79    5.19
  -4  -2  -2  360.41    8.70
   4  -2   2  364.31    8.54
   4  -2   2  363.45    8.77
   4   2   2  359.93    8.58
  -4   2  -2  361.46    8.62
  -5  -2  -2    8.00    0.59
   5  -2   2    7.84    0.62
  -5   2  -2    7.46    0.55
   6  -2   2    6.30    0.63
  -6  -2  -2    6.00    0.58
  -6  -3   2    3.90    0.51
   6  -3  -2    4.68    0.59
   6  -3  -2    5.86    0.74
   6   3  -2    5.09    0.59
  -6   3   2    6.22    0.76
   5  -3  -2   36.82    1.41
   5  -3  -2   34.51    1.47
  -5  -3   2   36.28    1.36
   5   3  -2   35.51    1.34
  -5   3   2   35.89    1.49
  -4  -3   2  180.44    4.55
  -4  -3   2  178.83    4.56
   4  -3  -2  176.25    4.60
   4  -3  -2  178.53    4.71
   4   3  -2  186.57    4.58
   4   3  -2  181.62    4.56
  -4   3   2  180.52    4.73
   3  -3  -2   71.63    2.03
  -3  -3   2   71.85    1.97
  -3  -3   2   72.10    2.21
   3  -3  -2   68.11    2.07
  -3  -3   2   72.07    2.01
  -3  -3   2   71.42    2.00
   3   3  -2   72.16    2.00
   3   3  -2   73.63    1.98
   3   3  -2   71.84    2.19
   2  -3  -2    1.24    0.20
  -2  -3   2    0.98    0.15
  -2  -3   2    0.84    0.18
  -2  -3   2    0.58    0.16
   2  -3  -2    0.54    0.13
  -2  -3   2    0.64    0.12
   2   3  -2    0.61    0.13
   2   3  -2    0.65    0.15
   2   3  -2    0.55    0.13
  -1  -3   2    9.64    0.42
  -1  -3   2    9.63    0.54
   1  -3  -2   10.20    0.42
   1   3  -2   11.80    0.51
   0  -3   2  836.86   20.57
   0  -3   2  964.03   22.77
   0  -3  -2  868.73   20.25
   0  -3   2  765.36   20.17
   0   3   2  855.51   22.43
   1  -3   2  229.91    5.72
   1  -3   2  228.65    5.46
  -1  -3  -2  234.55    5.80
   1  -3   2  227.73    5.42
   1   3   2  234.36    5.82
   2  -3   2  495.43   11.55
  -2  -3  -2  487.83   11.52
  -2  -3  -2  474.81   11.27
   2  -3   2  462.08   11.11
  -2   3  -2  489.66   11.53
   2   3   2  475.33   11.53
   2   3   2  475.33   11.29
  -2   3  -2  477.31   11.07
  -3  -3  -2   24.87    1.22
   3  -3   2   21.26    0.91
  -3  -3  -2   22.92    0.76
  -3   3  -2   22.55    0.86
   3   3   2   21.69    0.75
   3   3   2   21.74    0.76
   3   3   2   23.70    1.41
   4  -3   2    1.37    0.23
   4  -3   2    1.30    0.28
  -4   3  -2    1.35    0.24
   5  -3   2   41.32    1.64
  -5  -3  -2   39.19    1.54
  -5   3  -2   40.21    1.48
   6  -3   2  146.29    4.33
  -6  -3  -2  144.89    4.19
   6  -4  -2    5.30    0.70
   6  -4  -2    5.96    0.68
  -6   4   2    4.99    0.69
  -5  -4   2  185.68    4.86
   5  -4  -2  186.98    5.07
   5  -4  -2  186.35    4.93
  -5   4   2  184.71    5.07
   5   4  -2  187.47    4.85
  -4  -4   2    3.63    0.35
   4  -4  -2    3.88    0.44
   4  -4  -2    3.46    0.45
   4   4  -2    2.93    0.36
   3  -4  -2   73.88    2.16
   3  -4  -2   76.20    2.12
  -3  -4   2   72.31    2.30
  -3  -4   2   74.50    2.00
  -3  -4   2   70.97    2.05
  -3  -4   2   74.78    2.18
   3   4  -2   67.93    2.05
   3   4  -2   75.57    2.01
   3   4  -2   73.11    2.28
  -2  -4   2   89.18    2.49
   2  -4  -2   87.86    2.32
  -2  -4   2   88.08    2.31
  -2  -4   2   90.32    2.24
   2  -4  -2   88.47    2.34
   2   4  -2   76.56    2.26
   2   4  -2   88.62    2.47
  -1  -4   2  460.01   10.71
   1  -4  -2  459.64   10.68
   1  -4  -2  442.76   10.41
  -1  -4   2  456.05   10.65
   1   4  -2  452.57   11.90
   0  -4   2    3.54    0.23
   0  -4   2    3.83    0.27
   0  -4  -2    4.16    0.25
   0  -4   2    3.74    0.37
   0   4   2    4.02    0.40
   1  -4   2   10.52    0.48
   1  -4   2    8.99    0.61
   1  -4   2    9.29    0.45
  -1  -4  -2    9.12    0.64
  -1  -4  -2    9.80    0.42
   1   4   2    9.46    0.66
   2  -4   2    7.69    0.45
  -2  -4  -2    8.98    0.66
   2  -4   2    7.76    0.56
   2  -4   2    8.44    0.43
  -2  -4  -2    8.13    0.39
   2   4   2    7.80    0.62
   3  -4   2  399.41    9.07
  -3  -4  -2  391.08    8.95
  -3  -4  -2  405.02    9.75
   3  -4   2  388.42    9.22
   3   4   2  342.64    8.92
   4  -4   2    1.49    0.31
   4  -4   2    0.61    0.17
  -4   4  -2    1.36    0.26
   5  -4   2   71.85    2.45
  -6  -4  -2    0.73    0.30
   6  -4   2    0.23    0.20
   6  -5  -2    5.67    0.73
   6  -5  -2    7.42    0.66
  -6   5   2    7.18    0.71
   5  -5  -2    3.21    0.46
   5  -5  -2    3.37    0.52
  -5  -5   2    3.59    0.46
  -5   5   2    3.52    0.52
   5   5  -2    3.69    0.47
  -4  -5   2  195.93    4.87
   4  -5  -2  190.33    5.01
   4  -5  -2  192.66    4.94
   4   5  -2  182.38    4.85
  -3  -5   2   41.52    1.52
   3  -5  -2   41.76    1.42
  -3  -5   2   37.24    1.54
  -3  -5   2   39.41    1.56
  -3  -5   2   40.82    1.35
   3  -5  -2   40.16    1.37
   3   5  -2   39.32    1.33
   3   5  -2   43.27    1.59
  -2  -5   2  137.19    3.74
  -2  -5   2  139.41    3.49
  -2  -5   2  133.79    3.35
   2  -5  -2  137.78    3.51
   2  -5  -2  138.76    3.50
   2   5  -2  136.27    3.75
   2   5  -2  137.08    3.49
   1  -5  -2   23.44    0.84
   1  -5  -2   22.85    0.78
  -1  -5   2   24.86    0.78
  -1  -5   2   23.64    0.86
   1   5  -2   23.92    1.08
   0  -5   2  599.51   13.95
   0  -5  -2  566.74   13.50
   0  -5   2  565.87   13.64
   0   5   2  587.85   13.90
  -1  -5  -2   11.13    0.78
   1  -5   2   11.49    0.76
   1  -5   2   11.19    0.56
  -1  -5  -2   11.53    0.51
   1  -5   2   11.17    0.52
   1   5   2   10.99    0.79
   2  -5   2  478.44   11.44
   2  -5   2  480.84   11.41
  -2  -5  -2  489.91   11.31
   2  -5   2  510.65   11.89
  -2  -5  -2  499.99   12.01
   2   5   2  483.65   12.03
   3  -5   2    0.30    0.15
  -3  -5  -2    0.30    0.11
   3  -5   2    0.23    0.12
   4  -5   2   17.88    0.94
   4  -5   2   17.89    0.84
   5  -5   2    0.41    0.23
   6  -5   2  112.31    3.61
  -6  -5  -2  108.36    3.45
   6  -6  -2   28.15    1.48
   6  -6  -2   27.97    1.38
  -6   6   2   27.08    1.45
  -5  -6   2   80.76    2.50
   5  -6  -2   80.36    2.60
   5  -6  -2   77.71    2.67
   5   6  -2   85.55    2.54
  -5   6   2   76.16    2.66
  -4  -6   2    2.89    0.39
   4  -6  -2    2.81    0.42
   4  -6  -2    2.72    0.41
   4   6  -2    2.51    0.36
   3  -6  -2  128.96    3.52
   3  -6  -2  137.42    3.54
  -3  -6   2  132.31    3.47
   3   6  -2  123.59    3.44
  -2  -6   2   91.31    2.51
   2  -6  -2   90.22    2.52
  -2  -6   2   91.51    2.34
   2   6  -2   89.62    2.83
   1  -6  -2  348.53    8.31
   1  -6  -2  350.51    8.19
  -1  -6   2  358.35    8.14
  -1  -6   2  352.67    8.33
   1   6  -2  349.15    8.80
   0  -6   2   88.34    2.19
   0  -6  -2   85.10    2.26
   0  -6   2   79.80    2.31
   0   6   2   80.18    2.77
   1  -6   2    1.08    0.21
   1  -6   2    1.42    0.35
  -1  -6  -2    1.56    0.23
   1  -6   2    1.40    0.22
   1   6   2    1.42    0.36
   2  -6   2   46.82    1.52
  -2  -6  -2   47.37    1.95
  -2  -6  -2   45.91    1.42
   2  -6   2   47.21    1.51
   3  -6   2  183.16    4.65
  -3  -6  -2  187.14    4.53
   3  -6   2  173.21    4.70
   4  -6   2   96.70    2.82
   4  -6   2   98.17    2.98
   5  -6   2   48.69    1.82
   5  -6   2   49.48    1.97
   6  -6   2    0.06    0.23
   6  -7  -2    0.46    0.26
   6  -7  -2    0.30    0.24
  -6   7   2    0.39    0.27
   5  -7  -2   37.13    1.64
   5  -7  -2   36.69    1.57
  -5  -7   2   37.22    1.49
   5   7  -2   37.93    1.49
  -5   7   2   36.99    1.64
   4  -7  -2   69.50    2.39
   4  -7  -2   77.54    2.42
  -4  -7   2   73.01    2.30
   4   7  -2   78.92    2.35
   3  -7  -2  154.22    4.09
  -3  -7   2  152.64    4.05
   3  -7  -2  154.96    4.12
   2  -7  -2    9.51    0.57
   2  -7  -2    9.70    0.54
  -2  -7   2    9.61    0.57
   2   7  -2    9.29    0.76
  -1  -7   2   10.38    0.44
  -1  -7   2   10.58    0.58
   1  -7  -2   10.39    0.48
   1  -7  -2   10.41    0.56
   1   7  -2    8.36    0.72
   0  -7  -2  213.14    5.40
   0  -7  -2  228.20    5.16
   0  -7   2  221.32    5.28
   0  -7   2  220.90    5.50
  -1  -7  -2  292.77    7.01
   1  -7   2  285.82    7.10
   1  -7   2  280.77    6.96
   1  -7   2  309.57    7.77
   2  -7   2  162.86    4.20
   2  -7   2  163.99    4.25
  -2  -7  -2  159.93    4.09
   3  -7   2   42.81    1.58
   3  -7   2   44.79    1.58
  -3  -7  -2   45.93    1.47
   4  -7   2   14.52    0.88
   4  -7   2   15.49    0.85
   5  -7   2   30.30    1.50
   5  -7   2   33.49    1.41
   6  -7   2   25.17    1.45
   5  -8  -2    6.63    0.67
   5  -8  -2    7.45    0.68
  -5  -8   2    6.92    0.60
  -5   8   2    7.49    0.71
  -4  -8   2    0.22    0.16
   4  -8  -2    0.13    0.17
   4  -8  -2    0.12    0.16
  -3  -8   2    1.49    0.29
   3  -8  -2    3.33    0.44
   3  -8  -2    1.50    0.30
   2  -8  -2  296.10    7.30
  -2  -8   2  299.06    7.28
   2  -8  -2  306.12    7.19
   2   8  -2  285.15    7.92
   1  -8  -2   40.87    1.41
   1  -8  -2   41.46    1.26
  -1  -8   2   38.58    1.40
   0  -8   2  138.08    3.42
   0  -8   2  134.39    3.65
   0  -8  -2  135.15    3.57
   1  -8   2    1.19    0.26
   1  -8   2    0.20    0.10
  -1  -8  -2    0.07    0.09
   2  -8   2  130.41    3.46
  -2  -8  -2  126.54    3.39
   2  -8   2  124.63    3.53
   3  -8   2   35.87    1.43
   3  -8   2   37.99    1.47
  -3  -8  -2   37.55    1.33
   4  -8   2  227.47    6.00
   4  -8   2  222.80    5.91
   5  -8   2   14.39    1.00
   5  -8   2   14.40    0.92
   5  -9  -2   69.16    2.52
   5  -9  -2   69.95    2.52
  -5  -9   2   66.80    2.35
  -5   9   2   67.07    2.51
   4  -9  -2   12.44    0.85
  -4  -9   2   11.31    0.76
   4  -9  -2   10.62    0.78
   3  -9  -2  155.00    4.26
   3  -9  -2  160.34    4.38
  -3  -9   2  159.88    4.30
  -2  -9   2    0.28    0.16
   2  -9  -2    0.27    0.16
   2  -9  -2    0.28    0.14
   1  -9  -2   17.22    0.85
   1  -9  -2   17.22    0.74
  -1  -9   2   17.72    0.88
   0  -9  -2    9.40    0.59
   0  -9   2    9.66    0.56
   0  -9   2    9.01    0.62
  -1  -9  -2  336.51    8.24
   1  -9   2  352.79    8.17
   1  -9   2  333.10    8.35
   2  -9   2    4.70    0.43
   2  -9   2    4.17    0.52
  -2  -9  -2    4.48    0.41
   3  -9   2   27.53    1.26
   3  -9   2   26.52    1.20
  -3  -9  -2   26.52    1.11
   4  -9   2    0.96    0.30
   4  -9   2    1.18    0.33
   5  -9   2   63.57    2.38
   5  -9   2   66.99    2.51
   5 -10  -2   27.74    1.46
  -5 -10   2   29.61    1.41
   5 -10  -2   29.26    1.52
  -5  10   2   27.45    1.47
  -4 -10   2    6.52    0.59
   4 -10  -2    5.38    0.68
   4 -10  -2    5.94    0.58
   3 -10  -2    9.09    0.65
   3 -10  -2    7.54    0.65
  -3 -10   2    8.59    0.65
   2 -10  -2  177.78    4.65
  -2 -10   2  182.08    4.83
   2 -10  -2  183.01    4.87
   1 -10  -2    9.07    0.63
  -1 -10   2    9.54    0.66
   0 -10  -2   82.52    2.46
   0 -10   2   78.36    2.50
  -1 -10  -2    3.52    0.44
   1 -10   2    2.86    0.36
   1 -10   2    4.25    0.52
  -2 -10  -2   82.76    2.48
   2 -10   2   78.96    2.45
   2 -10   2   81.22    2.63
   3 -10   2   10.81    0.79
   3 -10   2   10.87    0.75
  -3 -10  -2   11.03    0.70
   4 -10   2  121.01    3.79
   4 -10   2  126.45    3.78
   5 -10   2    9.82    0.85
   5 -10   2   11.64    0.94
   4 -11  -2   32.67    1.52
   4 -11  -2   35.40    1.65
  -4 -11   2   35.39    1.55
  -3 -11   2   54.15    1.95
   3 -11  -2   50.39    1.99
   3 -11  -2   51.27    1.87
  -2 -11   2   13.40    0.84
   2 -11  -2   12.69    0.83
   1 -11  -2    5.13    0.51
  -1 -11   2    5.81    0.54
   0 -11  -2   85.93    2.66
   0 -11   2   87.94    2.75
   1 -11   2  151.69    4.28
  -1 -11  -2  152.51    4.16
  -2 -11  -2   75.63    2.39
   2 -11   2   72.65    2.53
   2 -11   2   77.01    2.37
  -3 -11  -2   23.10    1.21
   3 -11   2   23.44    1.17
   3 -11   2   22.32    1.23
   4 -11   2    1.94    0.42
   4 -11   2    1.93    0.45
   4 -12  -2    0.25    0.21
  -4 -12   2    0.40    0.23
   4 -12  -2    0.22    0.23
  -4  12   2    0.19    0.22
  -3 -12   2   24.42    1.25
   3 -12  -2   25.97    1.36
   2 -12  -2   51.66    1.99
  -2 -12   2   52.65    1.98
  -1 -12   2  134.57    3.95
   1 -12  -2  138.97    3.96
   0 -12   2   18.27    1.04
   0 -12  -2   20.29    1.05
   1 -12   2    0.81    0.29
  -1 -12  -2    0.64    0.23
  -2 -12  -2   17.75    0.97
   2 -12   2   18.07    1.09
   3 -12   2   84.33    2.91
   3 -12   2   82.13    2.73
   4 -12   2   10.30    0.91
   4 -12   2   11.66    0.90
   3 -13  -2    2.40    0.51
  -3 -13   2    2.19    0.47
   2 -13  -2    6.40    0.75
  -2 -13   2    4.55    0.63
  -1 -13   2    0.30    0.22
   1 -13  -2    0.32    0.22
   0 -13   2  100.71    3.19
   0 -13  -2  100.68    3.14
  -1 -13  -2    2.41    0.42
   1 -13   2    3.51    0.57
   2 -13   2  108.68    3.49
  -2 -13  -2  105.79    3.27
   3 -13   2    0.09    0.18
   3 -13   2   -0.05    0.16
  -3 -14   2    4.93    0.69
   3 -14  -2    5.22    0.77
  -2 -14   2    7.33    0.71
   2 -14  -2    6.03    0.74
  -1 -14   2  121.19    3.76
   1 -14  -2  120.50    3.73
   0 -14   2    2.39    0.46
   0 -14  -2    3.06    0.53
   1 -14   2    2.21    0.47
  -1 -14  -2    2.77    0.49
  -2 -14  -2    0.29    0.23
   2 -14   2    0.30    0.24
   1 -15  -2    1.11    0.36
  -1 -15   2    0.65    0.30
   0 -15   2   44.18    1.92
   0 -15  -2   43.20    1.85
  -1 -15  -2   18.37    1.11
   1 -15   2   19.53    1.23
  -6   0   3    0.09    0.18
   6   0  -3   -0.03    0.15
   6   0  -3    0.33    0.21
  -6   0   3   -0.01    0.15
   5   0  -3   11.89    0.69
   5   0  -3   10.68    0.71
  -5   0   3   11.15    0.72
   4   0  -3    0.10    0.11
  -4   0   3   -0.03    0.09
   4   0  -3   -0.04    0.08
  -4   0   3    0.43    0.21
  -3   0   3  428.35   10.19
   3   0  -3  449.02   10.16
   3   0  -3  424.48   10.19
  -3   0   3  440.18   10.36
   2   0  -3   -0.17    0.11
   2   0  -3    0.65    0.16
  -2   0   3   -0.06    0.12
  -2   0   3   -0.17    0.11
  -1   0   3  549.78   13.80
   1   0  -3  645.73   14.05
   1   0  -3  562.64   13.49
  -1   0  -3  265.15    6.44
   1   0   3  269.81    6.23
   1   0   3  269.06    6.46
  -3   0  -3  491.78   12.12
  -3   0  -3  501.20   11.58
   3   0   3  486.36   11.57
   3   0   3  511.64   11.49
  -4   0  -3    0.08    0.11
   4   0   3    0.02    0.10
  -5   0  -3   55.55    1.89
   5   0   3   55.75    1.91
  -6   0  -3    0.09    0.15
  -6  -1   3   52.20    1.97
   6  -1  -3   54.01    2.04
   6  -1  -3   53.25    1.90
  -6  -1   3   51.58    1.89
   6   1  -3   50.96    1.86
  -6   1   3   51.58    2.01
   6   1  -3   50.97    1.96
  -6   1   3   53.66    1.93
   5  -1  -3   22.64    1.02
  -5  -1   3   21.95    1.01
  -5  -1   3   22.80    1.06
   5  -1  -3   22.98    1.10
  -5   1   3   24.66    1.13
   5   1  -3   20.76    0.98
   5   1  -3   23.61    1.08
   4  -1  -3  336.23    8.27
  -4  -1   3  337.14    8.27
  -4  -1   3  349.21    8.35
   4  -1  -3  348.44    8.40
   4   1  -3  348.39    8.27
  -4   1   3  351.61    8.41
   4   1  -3  343.77    8.33
  -4   1   3  352.74    8.72
   3  -1  -3    0.26    0.12
  -3  -1   3    0.18    0.09
  -3  -1   3    1.09    0.20
  -3  -1   3    0.33    0.14
   3  -1  -3    0.45    0.14
  -3   1   3    0.38    0.15
   3   1  -3    0.16    0.09
  -3   1   3    0.31    0.13
   3   1  -3    0.81    0.17
   2  -1  -3    6.44    0.35
  -2  -1   3    6.62    0.35
   2  -1  -3    6.91    0.38
  -2  -1   3    5.98    0.34
  -2  -1   3    6.57    0.37
   2   1  -3    6.74    0.34
   2   1  -3    7.02    0.38
  -2   1   3    8.15    0.41
   2   1  -3    6.34    0.35
  -1  -1   3  143.10    3.51
  -1  -1   3  146.24    3.47
   1  -1  -3  144.38    3.51
   1  -1  -3  148.27    3.47
  -1   1   3  145.50    3.51
   1   1  -3  142.64    3.62
   1   1  -3  150.37    3.47
   1   1  -3  149.95    3.53
   0  -1   3  671.77   15.68
   0  -1  -3  612.52   16.17
   0   1  -3  695.12   15.90
   0   1   3  606.67   16.01
  -1  -1  -3   89.27    2.49
   1  -1   3   93.86    2.29
   1  -1   3   91.88    2.45
   1   1   3   88.20    2.48
  -1   1  -3   86.83    2.43
   2  -1   3  305.77    7.28
   2  -1   3  306.85    7.62
  -2  -1  -3  317.30    7.27
  -2  -1  -3  308.15    7.64
   2   1   3  296.24    7.63
  -2   1  -3  322.27    7.67
   2   1   3  310.19    7.19
  -2   1  -3  310.39    7.25
  -3  -1  -3    2.71    0.39
  -3  -1  -3    2.32    0.30
   3  -1   3    2.61    0.21
   3  -1   3    3.17    0.30
  -3  -1  -3    2.42    0.18
  -3   1  -3    2.64    0.40
   3   1   3    2.61    0.19
   3   1   3    2.42    0.24
  -3   1  -3    2.36    0.28
  -3   1  -3    2.54    0.26
   4  -1   3  154.31    4.11
  -4  -1  -3  158.16    4.09
  -4   1  -3  155.04    4.05
  -5  -1  -3   27.44    1.21
   5  -1   3   29.16    1.27
  -5   1  -3   27.87    1.18
   6  -1   3   62.04    2.29
  -6  -1  -3   67.94    2.29
  -6   1  -3   63.51    2.22
  -6  -2   3   45.87    1.73
   6  -2  -3   46.56    1.75
   6  -2  -3   44.29    1.85
  -6   2   3   43.53    1.83
   6   2  -3   46.22    1.72
   5  -2  -3    0.60    0.20
   5  -2  -3    0.26    0.16
  -5  -2   3    0.23    0.15
  -5  -2   3    0.20    0.15
   5   2  -3    0.64    0.21
   5   2  -3    0.61    0.21
  -5   2   3    0.34    0.18
  -4  -2   3    7.94    0.51
   4  -2  -3    7.70    0.54
   4  -2  -3    7.96    0.52
  -4  -2   3    7.31    0.49
   4   2  -3    7.64    0.50
   4   2  -3    8.05    0.52
  -4   2   3    8.24    0.56
  -3  -2   3  231.89    5.67
   3  -2  -3  232.74    5.76
  -3  -2   3  233.86    5.80
  -3  -2   3  229.96    5.68
   3  -2  -3  234.66    5.69
  -3   2   3  236.49    6.00
   3   2  -3  237.10    5.70
   3   2  -3  242.87    5.69
  -3   2   3  233.06    5.76
   2  -2  -3  429.64    9.95
  -2  -2   3  427.85    9.90
   2  -2  -3  431.52    9.90
  -2  -2   3  428.26    9.89
  -2  -2   3  430.05   10.62
  -2   2   3  428.00    9.95
   2   2  -3  420.66    9.89
   2   2  -3  435.31   10.84
   2   2  -3  425.79    9.90
  -1  -2   3  329.70    7.60
  -1  -2   3  327.57    7.56
  -1  -2   3  331.79    8.77
   1  -2  -3  328.22    7.54
   1  -2  -3  328.01    7.58
   1   2  -3  324.83    7.55
   1   2  -3  334.58    8.88
   1   2  -3  318.32    7.84
  -1   2   3  330.51    7.58
   0  -2   3  166.83    4.02
   0  -2   3  168.45    4.23
   0  -2  -3  164.73    4.25
   0   2  -3  170.73    4.24
   0   2   3  166.63    4.23
   1  -2   3   52.43    1.48
  -1  -2  -3   54.03    1.72
  -1   2  -3   53.96    1.64
   1   2   3   55.02    1.73
  -1   2  -3   51.17    1.66
   2  -2   3  195.81    4.59
   2  -2   3  198.74    4.78
  -2  -2  -3  196.77    5.13
  -2   2  -3  194.49    4.96
  -2   2  -3  193.17    5.09
  -2   2  -3  194.11    4.71
   2   2   3  194.86    5.14
   2   2   3  195.78    4.59
  -3  -2  -3  203.13    4.77
   3  -2   3  209.11    4.85
   3  -2   3  195.36    5.05
  -3  -2  -3  203.07    5.53
  -3   2  -3  196.63    4.97
  -3   2  -3  206.93    5.23
   3   2   3  204.49    4.89
   4  -2   3   43.72    1.57
  -4  -2  -3   44.34    1.54
   4   2   3   45.45    1.44
  -4   2  -3   43.15    1.48
   5  -2   3    0.41    0.18
  -5  -2  -3    0.56    0.24
  -5   2  -3    1.05    0.26
  -6  -2  -3    4.65    0.61
   6  -2   3    4.93    0.67
   6  -3  -3    7.00    0.62
  -6  -3   3    7.45    0.61
   6  -3  -3    6.17    0.75
  -6   3   3    6.30    0.65
   6   3  -3    6.32    0.57
  -5  -3   3  146.39    4.00
   5  -3  -3  148.68    4.18
   5  -3  -3  149.65    4.06
  -5  -3   3  147.19    4.01
   5   3  -3  150.17    4.00
  -5   3   3  146.62    4.18
  -4  -3   3  126.10    3.36
   4  -3  -3  125.31    3.39
   4  -3  -3  123.75    3.46
  -4  -3   3  126.96    3.35
  -4   3   3  128.95    3.50
   4   3  -3  118.70    3.31
  -3  -3   3   81.59    2.25
  -3  -3   3   81.37    2.36
  -3  -3   3   80.92    2.32
   3  -3  -3   82.86    2.33
  -3  -3   3   87.55    2.26
   3  -3  -3   81.17    2.27
  -3   3   3   79.59    2.32
   3   3  -3   79.90    2.33
   3   3  -3   80.01    2.25
  -2  -3   3    0.46    0.16
   2  -3  -3    0.13    0.08
   2  -3  -3    0.39    0.13
  -2  -3   3    0.32    0.11
  -2  -3   3    0.65    0.15
  -2   3   3    0.29    0.12
   2   3  -3    0.50    0.12
   2   3  -3    0.23    0.10
  -1  -3   3  219.36    5.28
  -1  -3   3  220.29    5.29
   1  -3  -3  227.75    5.27
  -1  -3   3  218.95    5.56
   1  -3  -3  225.66    5.27
  -1   3   3  230.10    5.27
   1   3  -3  217.78    5.71
   1   3  -3  231.36    5.28
   0  -3  -3  269.14    6.12
   0  -3   3  273.31    6.57
   0  -3   3  259.79    6.19
   0  -3   3  264.69    6.23
   0   3  -3  259.45    6.54
   0   3   3  265.94    6.58
   1  -3   3  444.87   10.71
   1  -3   3  486.87   12.49
  -1  -3  -3  438.56   10.82
   1   3   3  460.63   11.81
  -1   3  -3  439.48   10.77
   2  -3   3   37.64    1.24
   2  -3   3   38.72    1.13
  -2  -3  -3   37.49    1.05
  -2  -3  -3   38.75    1.54
   2   3   3   39.36    1.57
  -2   3  -3   37.42    1.49
  -2   3  -3   38.60    1.46
  -2   3  -3   40.34    1.23
  -3  -3  -3    0.71    0.32
   3  -3   3    0.50    0.13
   3  -3   3    1.21    0.24
  -3  -3  -3    0.18    0.08
   3   3   3    0.35    0.10
   3   3   3    0.63    0.13
  -3   3  -3    0.11    0.10
   4  -3   3   17.51    0.89
   4  -3   3   18.15    0.76
  -4   3  -3   17.11    0.82
   5  -3   3  261.49    6.74
  -5  -3  -3  253.55    6.63
  -5   3  -3  261.63    6.56
  -6  -3  -3   35.76    1.58
   6  -3   3   35.94    1.66
   6  -4  -3   60.91    2.23
   6  -4  -3   62.84    2.40
  -6  -4   3   62.00    2.19
   6   4  -3   70.83    2.27
  -6   4   3   64.43    2.41
  -5  -4   3    0.55    0.20
   5  -4  -3    0.76    0.24
   5  -4  -3    0.35    0.20
   5   4  -3    1.56    0.33
  -5   4   3    0.21    0.18
   4  -4  -3   55.33    1.80
  -4  -4   3   56.96    1.77
   4  -4  -3   53.08    1.84
  -4  -4   3   54.89    1.71
   4   4  -3   56.67    1.73
   4   4  -3   49.97    1.72
  -4   4   3   55.16    1.87
  -3  -4   3    3.02    0.33
   3  -4  -3    2.58    0.34
  -3  -4   3    3.40    0.29
  -3  -4   3    2.92    0.33
   3  -4  -3    3.15    0.31
  -3  -4   3    2.95    0.34
   3   4  -3    3.17    0.33
  -3   4   3    3.19    0.39
   3   4  -3    2.98    0.27
   3   4  -3    3.05    0.29
  -2  -4   3  873.04   21.13
  -2  -4   3  857.14   19.78
   2  -4  -3  879.71   20.68
  -2  -4   3  867.73   22.20
  -2  -4   3  814.74   19.91
   2  -4  -3  859.70   20.22
   2   4  -3  858.63   20.68
  -2   4   3  870.30   20.49
   2   4  -3  840.39   21.09
  -1  -4   3   45.91    1.33
   1  -4  -3   44.91    1.30
  -1  -4   3   45.47    1.61
  -1  -4   3   45.27    1.30
   1  -4  -3   47.39    1.29
   1   4  -3   44.07    1.31
  -1   4   3   43.42    1.27
   1   4  -3   45.36    1.45
   0  -4   3  257.69    6.18
   0  -4   3  261.86    6.59
   0  -4   3  260.89    6.16
   0  -4  -3  260.48    6.09
   0   4   3  264.74    6.65
   1  -4   3   -0.03    0.06
   1  -4   3    0.02    0.10
  -1  -4  -3    0.08    0.06
   1  -4   3    0.00    0.07
   1   4   3    0.15    0.15
   2  -4   3  263.78    6.68
  -2  -4  -3  263.82    6.86
   2  -4   3  269.01    6.40
  -2  -4  -3  255.41    6.15
   2   4   3  262.02    6.88
  -2   4  -3  269.72    6.81
   3  -4   3   62.89    1.97
  -3  -4  -3   63.10    1.72
   3  -4   3   62.33    1.80
   4  -4   3   72.26    2.33
   4  -4   3   73.82    2.11
  -4   4  -3   71.97    2.22
   5  -4   3    0.92    0.30
  -5  -4  -3    0.98    0.29
  -5   4  -3    0.84    0.27
   6  -4   3   20.91    1.23
  -6  -4  -3   21.56    1.19
  -6  -5   3    1.40    0.34
   6  -5  -3    0.73    0.33
   6  -5  -3    1.17    0.34
  -6   5   3    1.17    0.36
   6   5  -3    1.32    0.33
   5  -5  -3  154.44    4.27
   5  -5  -3  149.90    4.36
  -5  -5   3  153.88    4.19
   5   5  -3  160.24    4.22
  -5   5   3  151.78    4.38
   4  -5  -3   19.17    0.96
   4  -5  -3   20.95    0.96
  -4  -5   3   19.19    0.89
  -4   5   3   20.13    0.99
   4   5  -3   20.22    0.92
  -3  -5   3   55.06    1.91
   3  -5  -3   52.87    1.71
  -3  -5   3   53.73    1.69
  -3  -5   3   52.33    1.60
   3  -5  -3   53.09    1.74
   3   5  -3   60.02    1.73
  -3   5   3   53.27    1.75
   2  -5  -3    8.03    0.47
  -2  -5   3    7.78    0.42
   2  -5  -3    8.13    0.47
  -2  -5   3    8.20    0.47
  -2  -5   3    9.68    0.65
   2   5  -3    7.95    0.53
   2   5  -3    7.50    0.46
  -1  -5   3  365.07    8.34
   1  -5  -3  363.36    8.30
   1  -5  -3  351.73    8.36
  -1  -5   3  362.80    8.85
  -1  -5   3  352.36    8.41
   1   5  -3  351.67    8.68
   0  -5   3   23.56    0.87
   0  -5  -3   23.72    0.81
   0  -5   3   23.61    0.82
   0  -5   3   23.23    1.13
   0   5   3   23.25    1.18
   1  -5   3  525.51   12.46
   1  -5   3  489.32   11.93
   1  -5   3  514.45   11.92
  -1  -5  -3  515.47   11.80
  -1  -5  -3  524.24   12.54
   1   5   3  517.94   12.56
  -2  -5  -3   38.76    1.70
   2  -5   3   40.86    1.31
   2  -5   3   42.77    1.84
  -2  -5  -3   40.70    1.21
   2  -5   3   39.94    1.35
   2   5   3   40.45    1.81
  -3  -5  -3    0.55    0.19
   3  -5   3    0.21    0.13
   3  -5   3    0.43    0.15
   4  -5   3    2.95    0.37
   5  -5   3  179.14    5.02
   6  -5   3    0.41    0.29
  -6  -5  -3    0.34    0.23
   6  -6  -3   63.30    2.48
   6  -6  -3   66.72    2.42
  -6  -6   3   69.08    2.35
   6   6  -3   63.88    2.28
  -6   6   3   66.88    2.53
   5  -6  -3    3.23    0.53
  -5  -6   3    3.11    0.44
   5  -6  -3    2.80    0.45
   5   6  -3    4.36    0.54
  -5   6   3    3.24    0.53
  -4  -6   3   11.91    0.70
   4  -6  -3   12.61    0.77
   4   6  -3   11.61    0.69
  -4   6   3   13.25    0.80
  -3  -6   3   60.09    1.90
   3  -6  -3   60.97    1.93
   3  -6  -3   61.13    1.94
   3   6  -3   64.15    1.94
   2  -6  -3  351.85    8.35
  -2  -6   3  352.81    8.35
  -2  -6   3  351.05    8.19
  -2  -6   3  350.86    8.82
   2  -6  -3  349.50    8.30
   2   6  -3  343.91    8.63
   1  -6  -3  119.72    3.12
  -1  -6   3  124.24    3.04
  -1  -6   3  119.23    3.16
  -1  -6   3  117.53    3.59
   1  -6  -3  120.33    3.02
   1   6  -3  115.01    3.47
  -1   6   3  124.92    3.03
   0  -6   3   72.19    2.50
   0  -6   3   73.17    2.00
   0  -6   3   70.65    2.10
   0  -6  -3   70.62    1.87
   0  -6  -3   74.31    2.02
   0   6   3   73.20    2.59
   0   6   3   80.26    1.94
  -1  -6  -3   14.73    0.98
   1  -6   3   14.87    0.67
   1  -6   3   15.25    0.72
   1  -6   3   15.43    0.97
  -1  -6  -3   15.57    0.63
   2  -6   3  221.73    5.48
   2  -6   3  216.17    5.48
  -2  -6  -3  223.15    5.32
   3  -6   3  115.65    3.12
   3  -6   3  110.71    3.20
   4  -6   3  110.40    3.33
   4  -6   3  113.27    3.15
   5  -6   3   11.85    0.87
  -6  -6  -3   18.18    1.12
   6  -6   3   16.82    1.15
   6  -7  -3   15.22    1.06
   6  -7  -3   14.28    1.00
  -6  -7   3   14.78    1.00
  -6   7   3   12.76    0.99
   6   7  -3   14.04    1.01
  -5  -7   3   53.12    1.89
   5  -7  -3   48.67    1.97
   5  -7  -3   50.89    1.95
  -5   7   3   53.03    2.03
   5   7  -3   48.92    1.85
  -4  -7   3  204.62    5.50
   4  -7  -3  214.90    5.64
   4  -7  -3  212.86    5.62
   4   7  -3  224.05    5.57
  -4   7   3  215.61    5.66
  -3  -7   3   73.49    2.23
   3  -7  -3   71.81    2.23
   3  -7  -3   73.48    2.27
  -2  -7   3    3.59    0.35
   2  -7  -3    3.87    0.36
   2  -7  -3    3.86    0.33
  -2  -7   3    3.70    0.48
   2   7  -3    3.62    0.46
  -1  -7   3   76.12    2.03
   1  -7  -3   77.00    2.16
  -1  -7   3   73.98    2.65
   1  -7  -3   75.66    2.03
  -1  -7   3   76.01    2.20
   1   7  -3   73.22    2.56
  -1   7   3   72.56    2.02
   0  -7   3  221.44    6.16
   0  -7  -3  225.80    5.48
   0  -7   3  229.19    5.42
   0  -7   3  220.44    5.59
  -1  -7  -3  163.55    4.07
   1  -7   3  163.43    4.78
   1  -7   3  160.93    4.09
   1  -7   3  158.98    4.21
   2  -7   3   45.98    1.58
  -2  -7  -3   46.76    1.46
   2  -7   3   46.86    1.57
   3  -7   3    9.42    0.62
   3  -7   3    9.34    0.64
   4  -7   3   27.65    1.20
   4  -7   3   27.24    1.29
   5  -7   3   59.17    2.27
   6  -7   3   38.88    1.88
   5  -8  -3    0.19    0.18
   5  -8  -3    0.23    0.21
  -5  -8   3    0.48    0.22
  -5   8   3    0.20    0.22
  -4  -8   3   20.65    1.02
   4  -8  -3   18.82    1.03
   4  -8  -3   19.28    1.04
  -4   8   3   19.38    1.05
  -3  -8   3  113.93    3.23
   3  -8  -3  115.50    3.21
   3  -8  -3  109.55    3.24
   2  -8  -3   40.62    1.37
  -2  -8   3   40.40    1.46
   2  -8  -3   38.99    1.44
   1  -8  -3  237.42    5.58
  -1  -8   3  230.84    6.46
   1  -8  -3  235.01    5.76
  -1  -8   3  228.00    5.80
  -1   8   3  234.18    5.58
   1   8  -3  221.88    6.34
   0  -8   3    2.57    0.57
   0  -8   3    2.50    0.30
   0  -8   3    1.75    0.30
   0  -8  -3    2.03    0.29
   1  -8   3   40.86    1.50
  -1  -8  -3   43.24    1.41
   1  -8   3   42.37    1.41
  -2  -8  -3   11.77    0.61
   2  -8   3    9.39    0.61
   2  -8   3   10.72    0.68
   3  -8   3  272.62    6.92
   3  -8   3  275.25    6.94
   4  -8   3    8.77    0.68
   4  -8   3    9.12    0.73
   5  -8   3    1.75    0.44
   5  -9  -3    0.40    0.25
  -5  -9   3    0.37    0.23
   5  -9  -3    0.17    0.21
  -5   9   3    0.13    0.23
   4  -9  -3  190.92    5.25
   4  -9  -3  190.74    5.29
  -4  -9   3  193.96    5.22
  -4   9   3  201.02    5.32
   3  -9  -3    2.50    0.38
  -3  -9   3    2.60    0.40
   3  -9  -3    3.85    0.51
   2  -9  -3   -0.08    0.08
   2  -9  -3    0.75    0.24
  -2  -9   3    0.09    0.11
  -1  -9   3    0.29    0.15
  -1  -9   3    0.73    0.31
   1  -9  -3    0.24    0.14
   0  -9   3  319.42    7.91
   0  -9   3  319.06    9.97
   0  -9  -3  323.41    7.80
   0  -9   3  320.72    7.64
   1  -9   3    2.62    0.40
   1  -9   3    2.71    0.35
  -1  -9  -3    2.30    0.33
   2  -9   3  101.18    3.00
  -2  -9  -3  108.26    2.95
   2  -9   3  107.52    3.15
   3  -9   3    2.75    0.46
   3  -9   3    3.12    0.47
   4  -9   3   44.97    1.84
   4  -9   3   44.57    1.79
   5  -9   3    2.59    0.50
  -5 -10   3    4.77    0.64
   5 -10  -3    4.84    0.71
   5 -10  -3    5.51    0.74
  -5  10   3    4.16    0.64
  -4 -10   3    9.73    0.74
   4 -10  -3    8.37    0.70
   4 -10  -3    9.76    0.79
  -4  10   3    9.31    0.74
   3 -10  -3  184.48    4.85
  -3 -10   3  177.82    4.89
   3 -10  -3  175.49    4.95
  -3  10   3  186.54    4.88
   2 -10  -3   57.78    1.85
   2 -10  -3   57.03    1.99
  -2 -10   3   57.83    1.99
  -1 -10   3  178.81    5.64
   1 -10  -3  174.83    4.72
  -1 -10   3  183.02    4.81
   0 -10   3   21.50    1.04
   0 -10  -3   19.77    0.95
   1 -10   3   26.52    1.09
  -1 -10  -3   30.21    1.18
   1 -10   3   27.69    1.25
   2 -10   3   11.28    0.77
  -2 -10  -3   11.33    0.67
   2 -10   3    9.52    0.66
   3 -10   3  126.02    3.81
   3 -10   3  130.56    3.74
   4 -10   3    1.43    0.38
   4 -10   3    0.89    0.30
   5 -10   3    1.56    0.42
   4 -11  -3   30.65    1.44
   4 -11  -3   30.05    1.51
  -4 -11   3   31.07    1.45
  -4  11   3   30.85    1.46
  -3 -11   3   13.26    0.87
   3 -11  -3   13.14    0.90
   3 -11  -3   14.57    0.86
  -3  11   3   13.66    0.84
  -2 -11   3    1.40    0.33
   2 -11  -3    0.79    0.25
   1 -11  -3   54.26    1.91
  -1 -11   3   53.59    1.95
   0 -11   3  101.03    3.07
   0 -11  -3   98.95    2.95
  -1 -11  -3   85.24    2.59
   1 -11   3   85.99    2.76
   2 -11   3   28.14    1.34
   2 -11   3   25.76    1.19
  -2 -11  -3   28.59    1.21
   3 -11   3    4.62    0.67
   4 -11   3   41.88    1.87
   4 -11   3   42.49    1.84
   4 -12  -3    7.17    0.84
   4 -12  -3    7.20    0.69
  -4 -12   3    8.35    0.73
  -4  12   3    6.90    0.69
   3 -12  -3   29.41    1.46
  -3 -12   3   30.47    1.43
   2 -12  -3  118.35    3.60
  -2 -12   3  120.24    3.62
   1 -12  -3   17.44    0.99
  -1 -12   3   18.53    1.05
   0 -12   3   28.74    1.36
   0 -12  -3   28.26    1.28
   1 -12   3   15.39    0.97
  -1 -12  -3   15.20    0.87
   2 -12   3   66.31    2.40
  -2 -12  -3   64.07    2.18
   2 -12   3   63.14    2.17
   3 -12   3   27.32    1.45
   3 -12   3   27.74    1.35
   4 -12   3   41.52    1.85
   4 -12   3   42.64    1.96
  -3 -13   3   30.92    1.50
   3 -13  -3   29.07    1.50
   2 -13  -3    0.13    0.18
  -2 -13   3    0.51    0.25
  -1 -13   3   58.74    2.19
   1 -13  -3   56.33    2.10
   0 -13   3    8.50    0.74
   0 -13  -3    8.75    0.70
  -1 -13  -3  110.71    3.34
   1 -13   3  112.94    3.53
  -2 -13  -3    1.13    0.33
   2 -13   3    2.08    0.49
   3 -13   3    3.56    0.64
   3 -13   3    3.57    0.54
   2 -14  -3  107.55    3.52
  -2 -14   3  111.18    3.54
   1 -14  -3    1.41    0.37
  -1 -14   3    1.12    0.33
   0 -14   3    7.62    0.71
   0 -14  -3    6.23    0.62
  -1 -14  -3    2.14    0.44
   1 -14   3    2.85    0.55
   2 -14   3   40.86    1.90
  -2 -14  -3   43.46    1.89
   1 -15  -3   22.07    1.27
  -1 -15   3   22.37    1.31
   0 -15   3   23.40    1.32
   0 -15  -3   21.48    1.23
  -1 -15  -3   77.81    2.75
   1 -15   3   85.90    3.00
  -6   0   4   24.00    1.24
   6   0  -4   25.36    1.19
  -6   0   4   23.45    1.17
   6   0  -4   21.70    1.19
  -5   0   4    0.29    0.15
   5   0  -4   -0.15    0.12
   5   0  -4    0.14    0.15
  -5   0   4    0.09    0.13
   4   0  -4  129.93    3.56
   4   0  -4  129.93    3.49
  -4   0   4  133.95    3.58
  -3   0   4    0.09    0.12
  -3   0   4    0.00    0.10
   3   0  -4    0.00    0.09
   3   0  -4   -0.09    0.09
  -2   0   4  320.62    7.56
   2   0  -4  313.28    7.47
  -2   0   4  305.72    7.46
   2   0  -4  327.88    7.43
  -1   0   4    0.28    0.10
  -1   0   4    0.26    0.08
   1   0  -4    0.06    0.06
   1   0  -4   -0.01    0.06
   0   0   4  169.16    4.16
   0   0  -4  173.90    4.18
   0   0   4  172.19    4.15
   1   0   4    0.05    0.05
   1   0   4    0.15    0.09
  -1   0  -4    0.34    0.12
   2   0   4  522.01   12.40
  -2   0  -4  525.77   12.39
  -2   0  -4  506.41   11.95
   2   0   4  520.56   12.50
  -3   0  -4    1.03    0.20
   4   0   4   63.10    1.97
  -4   0  -4   61.96    1.96
   5   0   4    0.28    0.16
  -5   0  -4    0.06    0.14
  -6   0  -4   94.68    3.00
  -6  -1   4   11.59    0.81
   6  -1  -4   10.90    0.82
   6  -1  -4   10.69    0.75
  -6  -1   4    9.60    0.72
  -6   1   4   10.09    0.79
  -6   1   4   10.88    0.77
   6   1  -4    9.85    0.72
   6   1  -4   11.09    0.80
  -5  -1   4  280.20    6.95
  -5  -1   4  281.62    7.03
   5  -1  -4  282.21    6.95
   5  -1  -4  271.33    7.05
  -5   1   4  274.22    7.06
   5   1  -4  269.05    6.91
   5   1  -4  284.17    7.03
  -4  -1   4   35.27    1.27
   4  -1  -4   35.51    1.28
  -4  -1   4   34.76    1.30
   4  -1  -4   33.92    1.32
   4   1  -4   36.12    1.32
   4   1  -4   35.04    1.26
  -4   1   4   36.38    1.35
   3  -1  -4   50.38    1.51
   3  -1  -4   50.21    1.56
  -3  -1   4   48.69    1.50
  -3  -1   4   49.77    1.55
  -3  -1   4   49.15    1.53
   3   1  -4   47.99    1.49
  -3   1   4   48.50    1.55
   3   1  -4   48.44    1.53
  -3   1   4   47.43    1.63
   2  -1  -4   15.15    0.62
   2  -1  -4   14.04    0.57
  -2  -1   4   15.08    0.61
  -2  -1   4   13.83    0.51
  -2  -1   4   14.15    0.57
   2   1  -4   14.01    0.57
   2   1  -4   13.73    0.62
   2   1  -4   15.20    0.62
  -2   1   4   13.19    0.59
   1  -1  -4  456.72   11.25
   1  -1  -4  509.96   11.42
  -1  -1   4  452.45   10.93
  -1  -1   4  487.47   11.22
  -1   1   4  470.45   11.43
   1   1  -4  478.10   11.32
   0  -1  -4  130.32    3.37
   0  -1   4  131.04    3.20
   0  -1   4  133.03    3.27
   0   1  -4  134.53    3.21
   0   1   4  128.29    3.34
   0   1   4  130.17    3.20
   1  -1   4  449.17   11.10
   1  -1   4  450.79   11.30
  -1  -1  -4  458.35   11.61
  -1   1  -4  428.73   10.56
   1   1   4  447.64   11.03
   1   1   4  448.25   11.64
  -1   1  -4  469.25   10.34
   2  -1   4   30.89    1.04
  -2  -1  -4   29.77    1.27
  -2  -1  -4   29.67    1.00
  -2   1  -4   30.12    1.00
   2   1   4   30.60    1.30
  -2   1  -4   30.41    1.27
   2   1   4   31.10    0.97
   3  -1   4  130.50    3.47
  -3  -1  -4  132.94    3.46
   3  -1   4  131.04    3.31
  -3   1  -4  130.43    3.43
  -3   1  -4  139.01    3.82
   3   1   4  131.19    3.39
  -4  -1  -4   52.16    1.71
   4  -1   4   53.40    1.74
   4   1   4   42.57    1.57
  -4   1  -4   54.29    1.70
   5  -1   4  172.47    4.71
  -5  -1  -4  179.65    4.71
  -5   1  -4  168.90    4.62
   6  -1   4   19.52    1.12
  -6  -1  -4   19.00    1.08
  -6   1  -4   21.15    1.11
  -6  -2   4   31.11    1.37
   6  -2  -4   28.58    1.43
  -6  -2   4   29.74    1.40
   6  -2  -4   31.18    1.38
   6   2  -4   29.88    1.34
  -6   2   4   30.95    1.48
   6   2  -4   31.36    1.53
   5  -2  -4    3.78    0.48
  -5  -2   4    3.86    0.46
  -5  -2   4    4.27    0.44
   5  -2  -4    4.72    0.59
   5   2  -4    4.58    0.45
   5   2  -4    4.01    0.49
  -5   2   4    3.77    0.53
   4  -2  -4   86.74    2.51
  -4  -2   4   85.03    2.48
   4  -2  -4   85.00    2.57
  -4  -2   4   86.10    2.51
   4   2  -4   89.29    2.53
  -4   2   4   86.27    2.58
   4   2  -4   87.31    2.48
   3  -2  -4  229.28    5.75
   3  -2  -4  230.93    5.69
  -3  -2   4  233.33    5.68
  -3  -2   4  231.09    5.69
  -3  -2   4  234.38    5.71
   3   2  -4  240.71    5.73
   3   2  -4  233.67    5.68
  -3   2   4  235.07    5.76
   2  -2  -4  275.66    6.47
  -2  -2   4  275.20    6.47
   2  -2  -4  274.31    6.52
  -2  -2   4  271.81    6.80
  -2  -2   4  268.19    6.49
   2   2  -4  282.01    6.52
   2   2  -4  272.96    6.47
  -2   2   4  269.07    6.51
   1  -2  -4  125.49    3.03
  -1  -2   4  127.41    3.06
  -1  -2   4  123.87    3.12
   1  -2  -4  125.57    3.09
   1   2  -4  122.57    3.32
   1   2  -4  125.00    3.06
  -1   2   4  125.89    3.09
   0  -2   4  107.07    2.69
   0  -2  -4  108.31    2.93
   0   2   4   99.67    2.66
   0   2  -4  109.87    2.93
   0   2   4  108.07    2.89
   0   2  -4   97.87    2.52
   0   2  -4  101.91    2.61
   1  -2   4   64.30    1.77
  -1  -2  -4   63.35    2.00
  -1   2  -4   62.19    1.71
  -1   2  -4   61.58    1.88
  -1   2  -4   61.76    1.97
   1   2   4   63.55    2.00
   2  -2   4  437.51   10.42
   2  -2   4  450.94   10.40
  -2  -2  -4  434.03   10.81
   2   2   4  447.40   10.86
  -2   2  -4  465.90   10.82
   2   2   4  462.75   10.56
  -2   2  -4  421.43   10.66
  -2   2  -4  448.56   10.35
  -3  -2  -4  218.45    5.62
   3  -2   4  226.75    5.69
   3  -2   4  240.91    5.41
  -3   2  -4  227.02    5.61
   3   2   4  231.51    5.51
   4  -2   4   57.25    1.91
  -4  -2  -4   57.42    1.87
  -4   2  -4   56.15    1.82
   5  -2   4    4.85    0.50
  -5  -2  -4    4.79    0.49
  -5   2  -4    5.18    0.49
  -6  -2  -4   44.59    1.80
   6  -2   4   41.67    1.82
  -6   2  -4   44.22    1.75
   6  -3  -4   93.11    2.98
  -6  -3   4   93.07    2.94
   6  -3  -4   93.91    3.12
  -6   3   4   95.63    3.14
   6   3  -4   95.72    2.94
   5  -3  -4   50.62    1.89
  -5  -3   4   53.59    1.80
  -5  -3   4   51.09    1.78
   5  -3  -4   48.96    1.78
   5   3  -4   50.24    1.77
  -5   3   4   50.70    1.88
   5   3  -4   46.84    1.72
  -4  -3   4   94.79    2.71
  -4  -3   4   96.41    2.72
   4  -3  -4   95.16    2.74
   4  -3  -4   97.10    2.83
   4   3  -4   97.52    2.71
  -4   3   4   94.57    2.82
   4   3  -4   93.93    2.71
   3  -3  -4    6.35    0.46
   3  -3  -4    6.33    0.43
  -3  -3   4    6.79    0.44
  -3  -3   4    5.90    0.40
   3   3  -4    6.68    0.43
   3   3  -4    6.95    0.44
  -3   3   4    6.53    0.46
  -2  -3   4   93.66    2.35
  -2  -3   4   90.95    2.44
   2  -3  -4   91.75    2.44
  -2  -3   4   93.38    2.70
  -2  -3   4   93.83    2.46
   2  -3  -4   98.15    2.51
   2   3  -4   94.52    2.31
   2   3  -4   92.71    2.45
  -2   3   4   89.78    2.47
  -1  -3   4  110.07    3.16
   1  -3  -4  114.74    2.84
  -1  -3   4  115.93    2.91
   1  -3  -4  117.65    2.82
  -1  -3   4  112.21    2.84
   1   3  -4  109.35    2.78
   1   3  -4  115.06    3.17
  -1   3   4  115.86    2.84
   0  -3   4  411.64    9.46
   0  -3   4  380.29    9.00
   0  -3  -4  408.95    9.23
   0  -3  -4  372.65    9.46
   0  -3   4  400.39    9.12
   0   3  -4  368.41    9.39
   0   3   4  390.47    9.44
   1  -3   4   87.80    2.35
   1  -3   4   89.85    2.26
  -1  -3  -4   87.23    2.67
   1   3   4   88.13    2.69
  -1   3  -4   88.05    2.52
  -1   3  -4   84.73    2.63
  -2  -3  -4    3.10    0.41
   2  -3   4    3.14    0.23
   2  -3   4    3.21    0.30
   2   3   4    3.25    0.20
   2   3   4    2.35    0.44
  -2   3  -4    3.13    0.28
  -2   3  -4    2.36    0.34
  -2   3  -4    2.76    0.36
   3  -3   4   34.34    1.09
   3  -3   4   36.14    1.31
  -3   3  -4   35.57    1.24
   4  -3   4  167.25    4.47
  -4  -3  -4  164.22    4.38
  -4   3  -4  164.27    4.34
   5  -3   4   41.89    1.72
  -5  -3  -4   44.10    1.69
  -5   3  -4   44.15    1.65
   6  -3   4   58.03    2.29
  -6  -3  -4   61.21    2.24
  -6   3  -4   59.04    2.39
  -6  -4   4    3.27    0.51
   6  -4  -4    1.87    0.44
   6  -4  -4    2.52    0.47
  -6   4   4    2.26    0.48
   6   4  -4    1.60    0.36
  -5  -4   4    1.05    0.27
   5  -4  -4    0.88    0.28
   5  -4  -4    1.33    0.31
   5   4  -4    1.50    0.31
  -5   4   4    1.09    0.30
   4  -4  -4    3.66    0.45
  -4  -4   4    3.83    0.44
   4  -4  -4    3.09    0.42
  -4  -4   4    3.16    0.39
  -4   4   4    3.92    0.41
   4   4  -4    4.13    0.38
   4   4  -4    4.12    0.39
   3  -4  -4  441.85   10.45
   3  -4  -4  436.25   10.40
  -3  -4   4  443.24   10.63
  -3  -4   4  435.26   10.38
  -3  -4   4  442.20   10.35
  -3   4   4  440.53   10.46
   3   4  -4  448.96   10.40
   2  -4  -4    6.31    0.39
  -2  -4   4    6.22    0.51
  -2  -4   4    6.52    0.39
   2  -4  -4    6.22    0.40
  -2  -4   4    5.61    0.37
  -2   4   4    5.88    0.39
   2   4  -4    5.99    0.39
   2   4  -4    6.08    0.35
  -1  -4   4  180.88    4.32
  -1  -4   4  185.42    4.76
   1  -4  -4  176.43    4.26
  -1  -4   4  176.83    4.33
   1  -4  -4  177.99    4.27
  -1   4   4  170.24    4.25
   1   4  -4  171.17    4.30
   1   4  -4  173.93    4.39
   0  -4   4    1.76    0.21
   0  -4   4    1.82    0.25
   0  -4   4    1.55    0.29
   0  -4  -4    1.72    0.17
   0  -4  -4    1.15    0.18
   0   4   4    1.41    0.34
   0   4  -4    1.46    0.29
   0   4   4    1.66    0.18
   1  -4   4  470.45   11.12
   1  -4   4  438.15   10.67
  -1  -4  -4  457.16   11.19
  -1  -4  -4  461.52   10.45
  -1   4  -4  463.74   11.16
   1   4   4  459.66   11.20
  -2  -4  -4   10.62    0.79
   2  -4   4   10.38    0.50
  -2  -4  -4   11.08    0.43
   2  -4   4    9.54    0.56
  -2   4  -4    9.80    0.73
   2   4   4   10.94    0.81
  -2   4  -4   10.43    0.76
   3  -4   4  391.51    9.41
   3  -4   4  390.16    9.15
   4  -4   4    0.15    0.14
  -4   4  -4    0.02    0.12
  -5  -4  -4    1.03    0.29
   5  -4   4    1.10    0.32
  -5   4  -4    1.23    0.30
  -6  -4  -4    3.50    0.55
   6  -4   4    3.76    0.64
   6  -5  -4  110.91    3.46
  -6  -5   4  110.16    3.38
   6  -5  -4  110.79    3.59
  -6   5   4  112.06    3.59
   6   5  -4  111.51    3.38
   5  -5  -4    6.57    0.58
   5  -5  -4    6.47    0.61
  -5  -5   4    6.08    0.53
   5   5  -4    7.32    0.59
  -5   5   4    6.96    0.64
  -4  -5   4  107.99    3.09
   4  -5  -4  109.79    3.20
   4  -5  -4  110.51    3.15
   4   5  -4  110.27    3.11
  -4   5   4  111.46    3.22
   3  -5  -4    0.53    0.18
  -3  -5   4    0.55    0.15
  -3  -5   4    0.86    0.21
   3  -5  -4    0.70    0.19
  -3  -5   4    0.73    0.27
   3   5  -4    0.64    0.17
  -3   5   4    0.72    0.20
   2  -5  -4   73.56    2.13
  -2  -5   4   75.13    2.10
  -2  -5   4   76.32    2.16
  -2  -5   4   77.28    2.50
   2  -5  -4   77.29    2.15
   2   5  -4   77.02    2.17
   2   5  -4   78.68    2.18
  -2   5   4   73.05    2.13
   1  -5  -4    6.12    0.37
  -1  -5   4    6.00    0.39
   1  -5  -4    5.75    0.34
  -1  -5   4    6.51    0.56
   1   5  -4    5.49    0.44
   0  -5   4  370.63    8.97
   0  -5   4  397.01    9.54
   0  -5   4  378.52    8.96
   0  -5  -4  378.72    8.87
   0  -5  -4  380.18    8.86
   0   5   4  387.48    8.76
   0   5   4  383.08    9.57
   1  -5   4   20.01    0.80
   1  -5   4   19.99    0.80
  -1  -5  -4   19.80    0.68
  -1  -5  -4   19.30    1.11
   1  -5   4   18.46    1.05
   1   5   4   18.77    1.10
  -2  -5  -4    0.85    0.16
   2  -5   4    0.31    0.15
   2  -5   4    0.08    0.08
  -2  -5  -4    0.54    0.26
  -2   5  -4    0.29    0.19
   3  -5   4    2.65    0.33
   3  -5   4    2.36    0.37
   4  -5   4  350.33    8.73
   5  -5   4    2.61    0.48
  -6  -5  -4   69.47    2.55
   6  -5   4   70.33    2.67
   6  -6  -4    7.36    0.88
   6  -6  -4    6.90    0.68
  -6  -6   4    6.89    0.65
  -6   6   4    7.22    0.74
   6   6  -4    6.27    0.62
   5  -6  -4    1.94    0.38
   5  -6  -4    1.84    0.39
  -5  -6   4    2.31    0.39
  -5   6   4    2.03    0.42
   5   6  -4    1.56    0.33
   4  -6  -4   24.20    1.10
   4  -6  -4   23.53    1.11
  -4  -6   4   22.04    1.03
  -4   6   4   24.01    1.13
   4   6  -4   21.96    1.02
   3  -6  -4  317.02    7.80
   3  -6  -4  315.46    7.81
  -3  -6   4  318.61    7.79
   3   6  -4  332.64    7.83
  -3   6   4  320.37    7.83
  -2  -6   4   34.88    1.54
  -2  -6   4   33.59    1.14
   2  -6  -4   33.14    1.19
   2  -6  -4   32.86    1.17
  -2  -6   4   32.88    1.20
  -2   6   4   33.56    1.18
   2   6  -4   37.42    1.25
   1  -6  -4  135.68    3.40
  -1  -6   4  134.94    3.40
   1  -6  -4  135.17    3.31
  -1  -6   4  132.57    3.95
  -1  -6   4  131.57    3.46
  -1   6   4  127.19    3.30
   1   6  -4  129.39    3.73
   0  -6  -4   50.54    1.36
   0  -6  -4   52.67    1.51
   0  -6   4   52.39    1.56
   0  -6   4   50.98    1.60
   0  -6   4   51.17    2.02
   0   6   4   49.39    2.04
   0   6   4   52.71    1.37
   1  -6   4  189.11    4.77
  -1  -6  -4  186.05    4.57
   1  -6   4  192.04    4.75
  -1  -6  -4  192.85    5.42
   1  -6   4  184.28    5.29
  -2  -6  -4   77.82    2.06
   2  -6   4   74.66    2.27
   2  -6   4   75.84    2.23
   3  -6   4   82.74    2.65
   3  -6   4  111.76    2.94
   4  -6   4   29.25    1.34
   5  -6   4    1.76    0.41
   6  -6   4   17.65    1.20
  -6  -6  -4   17.72    1.13
   6  -7  -4   33.74    1.62
  -6  -7   4   34.66    1.56
   6  -7  -4   34.91    1.70
   6   7  -4   31.47    1.50
  -6   7   4   32.86    1.67
  -5  -7   4  120.25    3.52
   5  -7  -4  115.26    3.59
   5  -7  -4  117.83    3.65
  -5   7   4  121.10    3.69
   5   7  -4  121.11    3.54
   4  -7  -4   48.52    1.78
   4  -7  -4   48.88    1.81
  -4  -7   4   48.68    1.74
  -4   7   4   48.59    1.81
   4   7  -4   46.98    1.73
   3  -7  -4   27.67    1.16
  -3  -7   4   27.91    1.15
   3  -7  -4   27.95    1.15
   3   7  -4   26.69    1.14
  -3   7   4   28.83    1.17
  -2  -7   4   27.47    1.09
  -2  -7   4   25.96    1.38
   2  -7  -4   25.71    1.04
  -2  -7   4   28.00    1.06
   2  -7  -4   25.93    1.01
  -2   7   4   26.36    1.01
  -1  -7   4  180.68    4.55
  -1  -7   4  177.97    4.39
   1  -7  -4  181.84    4.48
   1  -7  -4  175.79    4.34
  -1  -7   4  179.25    5.13
  -1   7   4  173.30    4.34
   1   7  -4  172.78    4.92
   0  -7   4  165.15    4.26
   0  -7   4  162.52    4.12
   0  -7  -4  162.27    4.10
   0  -7   4  165.00    4.84
   1  -7   4  253.12    6.41
  -1  -7  -4  261.80    6.21
   1  -7   4  260.52    6.33
   2  -7   4    3.42    0.44
  -2  -7  -4    3.07    0.28
   2  -7   4    3.12    0.41
   3  -7   4   64.58    2.07
   3  -7   4   63.99    2.14
   4  -7   4   88.10    2.81
   4  -7   4   82.83    2.59
   5  -7   4   73.37    2.67
   5  -8  -4    0.09    0.16
  -5  -8   4   -0.08    0.16
   5  -8  -4    0.09    0.19
   5   8  -4    0.10    0.16
  -5   8   4    0.15    0.20
   4  -8  -4   87.31    2.80
   4  -8  -4   88.81    2.79
  -4  -8   4   86.60    2.73
  -4   8   4   89.27    2.81
  -3  -8   4   12.81    0.78
   3  -8  -4   14.08    0.78
   3  -8  -4   15.29    0.84
  -3   8   4   14.43    0.80
   2  -8  -4  220.56    5.49
   2  -8  -4  213.34    5.58
  -2  -8   4  224.37    5.64
  -2   8   4  224.20    5.50
  -1  -8   4    0.11    0.10
   1  -8  -4    0.38    0.13
  -1  -8   4    0.38    0.16
  -1  -8   4    0.97    0.38
   1  -8  -4    0.23    0.13
   1   8  -4    0.55    0.25
  -1   8   4    0.38    0.13
   0  -8   4   38.99    1.29
   0  -8  -4   39.63    1.32
   0  -8   4   36.08    1.81
   0  -8   4   38.59    1.42
  -1  -8  -4   47.27    1.48
   1  -8   4   47.93    1.67
   1  -8   4   44.32    1.53
   2  -8   4  214.65    5.57
  -2  -8  -4  222.77    5.33
   2  -8   4  207.78    5.48
   3  -8   4   36.13    1.48
   3  -8   4   36.54    1.46
   4  -8   4   45.73    1.83
   4  -8   4   44.00    1.70
   5  -8   4    1.57    0.42
   5  -9  -4  121.27    3.76
   5  -9  -4  120.41    3.77
  -5  -9   4  118.73    3.66
  -5   9   4  118.65    3.77
  -4  -9   4    5.09    0.61
   4  -9  -4    4.18    0.56
   4  -9  -4    4.92    0.64
  -4   9   4    4.87    0.63
  -3  -9   4    5.73    0.52
   3  -9  -4    6.57    0.53
   3  -9  -4    6.28    0.56
  -3   9   4    6.85    0.55
   2  -9  -4    0.63    0.20
  -2  -9   4    0.30    0.18
   2  -9  -4    0.46    0.20
  -1  -9   4  181.23    5.55
   1  -9  -4  187.78    4.79
   0  -9   4    4.16    0.36
   0  -9   4    3.96    0.51
   0  -9  -4    2.64    0.35
  -1  -9  -4  137.81    3.62
   1  -9   4  134.97    3.82
   1  -9   4  137.78    3.67
  -2  -9  -4    4.66    0.40
   2  -9   4    4.80    0.46
   2  -9   4    4.61    0.56
   3  -9   4   49.09    1.86
   3  -9   4   50.14    1.87
   4  -9   4    0.38    0.23
   4  -9   4    0.76    0.29
   5  -9   4  105.42    3.53
  -5 -10   4    4.90    0.64
   5 -10  -4    6.48    0.82
   5 -10  -4    6.47    0.80
  -5  10   4    6.12    0.78
   4 -10  -4   29.76    1.39
   4 -10  -4   30.10    1.44
  -4 -10   4   29.12    1.38
  -4  10   4   28.15    1.37
   3 -10  -4   31.92    1.34
   3 -10  -4   30.71    1.39
  -3 -10   4   31.61    1.39
  -3  10   4   32.74    1.36
   2 -10  -4  126.94    3.58
  -2 -10   4  121.39    3.57
   1 -10  -4   12.93    0.75
  -1 -10   4   13.65    0.82
   0 -10  -4   20.17    0.95
   0 -10   4   21.05    1.05
   1 -10   4   40.28    1.46
  -1 -10  -4   42.84    1.47
   1 -10   4   38.15    1.57
   2 -10   4  276.90    7.17
  -2 -10  -4  281.16    6.91
   2 -10   4  275.83    7.01
   3 -10   4   23.95    1.26
   3 -10   4   26.72    1.27
   4 -10   4   20.38    1.17
   4 -10   4   17.71    1.10
   5 -10   4    2.57    0.54
  -4 -11   4   10.46    0.81
   4 -11  -4    9.83    0.83
   4 -11  -4    9.30    0.76
  -4  11   4   10.48    0.82
   3 -11  -4    3.25    0.46
  -3 -11   4    4.58    0.62
   3 -11  -4    3.87    0.55
  -3  11   4    3.58    0.49
  -2 -11   4   10.85    0.77
   2 -11  -4   11.38    0.78
   1 -11  -4  121.45    3.52
  -1 -11   4  124.39    3.63
   0 -11   4   56.75    2.07
   0 -11  -4   58.77    1.96
   1 -11   4   31.86    1.28
  -1 -11  -4   32.92    1.31
   1 -11   4   34.58    1.48
   2 -11   4    0.73    0.27
   2 -11   4    0.93    0.27
   3 -11   4   10.42    0.83
   3 -11   4   10.62    0.79
   4 -11   4   58.01    2.30
   4 -11   4   57.28    2.27
  -4 -12   4   11.90    0.92
   4 -12  -4   13.49    1.01
   4 -12  -4   14.03    0.95
  -4  12   4   13.23    0.95
  -3 -12   4  102.03    3.26
   3 -12  -4  101.64    3.30
  -2 -12   4   39.89    1.70
   2 -12  -4   39.65    1.67
   1 -12  -4   32.28    1.40
  -1 -12   4   29.96    1.42
   0 -12   4    3.27    0.52
   0 -12  -4    3.58    0.48
   1 -12   4   36.53    1.61
  -1 -12  -4   36.42    1.46
   2 -12   4   46.42    1.77
   2 -12   4   47.05    1.94
   3 -12   4   71.93    2.52
   3 -12   4   71.32    2.65
   4 -12   4    0.80    0.37
   4 -12   4    0.66    0.31
   3 -13  -4    0.05    0.16
  -3 -13   4    0.23    0.22
  -2 -13   4   18.40    1.12
   2 -13  -4   19.30    1.13
   1 -13  -4    5.35    0.65
  -1 -13   4    5.64    0.69
   0 -13   4  157.34    4.59
   0 -13  -4  157.13    4.42
  -1 -13  -4    3.47    0.50
   1 -13   4    3.24    0.54
   2 -13   4    0.06    0.18
   3 -13   4    1.22    0.42
   3 -13   4    0.61    0.28
  -2 -14   4    5.34    0.74
   2 -14  -4    4.23    0.62
  -1 -14   4   13.32    0.96
   1 -14  -4   12.69    0.91
   0 -14  -4    0.04    0.17
   0 -14   4    0.23    0.22
  -1 -14  -4   46.58    1.83
   1 -14   4   44.76    1.96
   2 -14   4    5.33    0.77
  -1 -15   4   12.99    0.99
   1 -15  -4   13.05    0.95
   0 -15  -4   55.80    2.15
   0 -15   4   55.25    2.25
  -1 -15  -4    6.30    0.73
   1 -15   4    7.07    0.89
   6   0  -5    0.03    0.15
  -6   0   5   -0.01    0.16
   6   0  -5   -0.01    0.16
  -6   0   5    0.09    0.17
  -5   0   5   38.41    1.55
   5   0  -5   37.76    1.54
  -5   0   5   38.02    1.48
   5   0  -5   39.97    1.49
  -4   0   5    0.17    0.14
   4   0  -5    0.03    0.11
   4   0  -5    0.10    0.10
   3   0  -5  343.09    8.30
  -3   0   5  347.43    8.26
   3   0  -5  344.41    8.21
  -3   0   5  350.28    8.30
   2   0  -5    0.07    0.08
  -2   0   5    0.27    0.11
   2   0  -5   -0.05    0.05
  -1   0   5   23.72    0.85
   1   0  -5   24.50    0.77
  -1   0   5   23.92    0.77
   0   0  -5    0.10    0.08
   0   0   5    0.05    0.07
   0   0   5    0.00    0.07
   1   0   5  724.78   18.67
   1   0   5  872.35   21.07
  -1   0  -5  848.65   19.33
  -1   0  -5  770.38   19.66
  -2   0  -5    0.04    0.14
   2   0   5    0.04    0.14
   3   0   5  118.15    3.15
  -3   0  -5  118.01    3.15
   4   0   5    0.06    0.10
  -4   0  -5   -0.01    0.10
  -5   0  -5   82.57    2.63
   5   0   5   86.15    2.65
  -6   0  -5    0.24    0.18
   6  -1  -5  101.93    3.12
   6  -1  -5  101.45    3.25
  -6  -1   5  101.95    3.13
  -6  -1   5  103.13    3.22
  -6   1   5  103.00    3.27
   6   1  -5   98.92    3.19
   6   1  -5   97.06    3.07
  -6   1   5   97.73    3.11
  -5  -1   5    8.96    0.64
  -5  -1   5    9.65    0.69
   5  -1  -5    8.77    0.67
   5  -1  -5    9.25    0.65
   5   1  -5    8.79    0.62
   5   1  -5    8.84    0.66
  -5   1   5    9.13    0.69
   4  -1  -5   24.54    1.08
   4  -1  -5   24.43    1.02
  -4  -1   5   26.02    1.08
  -4  -1   5   24.75    1.02
  -4   1   5   24.84    1.08
   4   1  -5   24.32    1.06
   4   1  -5   22.69    0.99
   3  -1  -5    2.12    0.31
  -3  -1   5    2.41    0.30
  -3  -1   5    1.66    0.26
   3  -1  -5    1.48    0.24
   3   1  -5    1.57    0.24
   3   1  -5    2.10    0.30
  -3   1   5    1.86    0.29
  -3   1   5    1.89    0.26
  -2  -1   5  447.85   10.17
   2  -1  -5  450.05   10.18
  -2  -1   5  423.09   10.23
  -2  -1   5  459.71   10.49
   2  -1  -5  429.38   10.24
  -2   1   5  415.34   10.22
   2   1  -5  455.49   10.18
   2   1  -5  430.68   10.25
   1  -1  -5   33.33    1.07
   1  -1  -5   34.79    1.00
  -1  -1   5   35.23    1.01
  -1  -1   5   34.19    1.11
  -1   1   5   33.82    1.08
  -1   1   5   33.41    1.12
   1   1  -5   32.52    1.00
   0  -1   5  768.57   18.58
   0  -1   5  720.61   18.24
   0  -1  -5  755.93   19.84
   0   1   5  772.19   19.43
   0   1  -5  801.11   18.76
   0   1   5  706.44   17.47
   1  -1   5   30.49    1.13
   1  -1   5   30.27    1.03
  -1  -1  -5   28.95    1.18
  -1   1  -5   28.72    1.12
   1   1   5   30.10    1.18
  -1   1  -5   29.03    0.93
  -2  -1  -5    3.02    0.38
   2  -1   5    2.69    0.36
   2  -1   5    2.82    0.28
  -2  -1  -5    2.61    0.25
  -2   1  -5    2.73    0.25
  -2   1  -5    2.31    0.34
   2   1   5    2.77    0.25
   2   1   5    2.40    0.35
  -3  -1  -5   14.83    0.72
   3  -1   5   15.94    0.75
  -3   1  -5   15.12    0.71
   3   1   5   15.22    0.69
  -4  -1  -5  249.07    6.19
   4  -1   5  241.71    6.19
   4   1   5  246.51    6.09
  -4   1  -5  243.11    6.14
  -5  -1  -5    8.49    0.65
   5  -1   5    8.08    0.65
  -5   1  -5    8.51    0.63
  -6  -1  -5   15.54    0.96
   6  -1   5   12.41    0.91
  -6   1  -5   10.99    0.82
  -6  -2   5    3.33    0.54
   6  -2  -5    2.66    0.52
  -6  -2   5    2.59    0.47
   6  -2  -5    2.26    0.43
   6   2  -5    2.17    0.42
  -6   2   5    2.78    0.53
   6   2  -5    3.11    0.51
   5  -2  -5   27.24    1.29
  -5  -2   5   31.30    1.27
   5  -2  -5   28.24    1.23
  -5  -2   5   28.77    1.26
   5   2  -5   28.29    1.25
   5   2  -5   28.63    1.22
  -5   2   5   28.45    1.32
   4  -2  -5  134.82    3.76
  -4  -2   5  136.08    3.70
  -4  -2   5  137.49    3.68
   4  -2  -5  136.35    3.68
   4   2  -5  139.49    3.67
  -4   2   5  137.45    3.78
   4   2  -5  137.78    3.72
   3  -2  -5  178.13    4.46
  -3  -2   5  182.57    4.47
  -3  -2   5  172.46    4.48
   3  -2  -5  173.82    4.52
   3   2  -5  179.69    4.45
  -3   2   5  175.03    4.52
   3   2  -5  178.10    4.49
  -2  -2   5  123.77    3.18
  -2  -2   5  126.35    3.25
   2  -2  -5  123.46    3.25
   2  -2  -5  128.88    3.19
  -2   2   5  127.35    3.26
   1  -2  -5    6.29    0.35
  -1  -2   5    6.30    0.38
  -1  -2   5    5.77    0.31
   1  -2  -5    6.02    0.31
   1   2  -5    5.58    0.45
   1   2  -5    5.61    0.31
  -1   2   5    6.05    0.44
  -1   2   5    5.54    0.34
   0  -2  -5  197.35    5.07
   0  -2   5  199.08    4.83
   0  -2   5  199.66    4.63
   0   2  -5  200.48    4.62
   0   2   5  190.18    4.99
   0   2  -5  200.31    5.11
   0   2  -5  189.95    4.72
  -1  -2  -5  350.94    7.75
   1  -2   5  318.04    7.87
   1  -2   5  333.00    8.03
  -1   2  -5  351.97    8.07
   1   2   5  337.88    8.19
  -1   2  -5  342.05    7.81
   1   2   5  323.67    7.76
  -1   2  -5  302.91    8.14
  -2  -2  -5  337.81    8.02
  -2  -2  -5  340.99    8.57
   2  -2   5  354.93    7.80
   2  -2   5  329.47    8.43
   2  -2   5  339.68    8.11
  -2   2  -5  349.97    8.50
   2   2   5  327.04    8.53
  -2   2  -5  337.13    8.03
   2   2   5  347.63    7.93
  -2   2  -5  332.34    8.41
   3  -2   5   88.17    2.58
  -3  -2  -5   88.63    2.54
   3   2   5   91.61    2.42
  -3   2  -5   90.07    2.51
   4  -2   5    5.88    0.51
  -4  -2  -5    5.65    0.49
  -4   2  -5    5.56    0.46
   5  -2   5   52.24    1.91
  -5  -2  -5   46.75    1.79
  -5   2  -5   45.73    1.74
  -6  -2  -5   28.86    1.41
   6  -2   5   28.06    1.45
  -6   2  -5   30.67    1.42
  -6  -3   5   30.21    1.40
   6  -3  -5   30.76    1.43
   6  -3  -5   32.83    1.56
   6   3  -5   31.03    1.40
  -6   3   5   32.13    1.55
  -5  -3   5   73.48    2.36
   5  -3  -5   73.17    2.37
  -5  -3   5   72.19    2.34
   5  -3  -5   74.66    2.48
   5   3  -5   73.19    2.35
  -5   3   5   74.86    2.49
   5   3  -5   70.96    2.31
   4  -3  -5   11.96    0.73
  -4  -3   5   11.99    0.68
   4  -3  -5   11.32    0.68
  -4  -3   5   11.66    0.67
  -4   3   5   12.53    0.75
   4   3  -5   12.10    0.69
   4   3  -5   13.34    0.71
  -3  -3   5   39.63    1.36
  -3  -3   5   41.29    1.39
   3  -3  -5   39.93    1.37
   3  -3  -5   41.32    1.43
  -3   3   5   41.09    1.43
   3   3  -5   44.71    1.44
   3   3  -5   42.83    1.38
  -2  -3   5  108.93    2.86
   2  -3  -5  108.22    2.85
  -2  -3   5  105.89    2.80
   2  -3  -5  111.62    2.81
   2   3  -5  103.63    2.79
  -2   3   5  108.21    2.85
  -1  -3   5  566.01   13.55
  -1  -3   5  569.56   13.16
   1  -3  -5  579.13   13.18
   1  -3  -5  594.05   13.13
  -1   3   5  573.54   13.18
  -1   3   5  572.63   14.45
   1   3  -5  539.68   13.15
   1   3  -5  591.85   14.68
   1   3  -5  581.48   13.55
   0  -3   5  218.08    5.38
   0  -3  -5  231.05    5.92
   0  -3   5  234.50    5.55
   0  -3  -5  236.56    5.28
   0   3  -5  230.22    5.47
   0   3   5  228.37    5.39
   0   3  -5  218.05    5.84
   0   3   5  221.91    5.83
   1  -3   5   17.80    0.76
  -1  -3  -5   17.45    0.95
   1  -3   5   17.66    0.66
   1   3   5   18.09    0.65
   1   3   5   17.96    0.96
  -1   3  -5   17.54    0.84
  -1   3  -5   17.84    0.96
   2  -3   5   23.24    0.76
  -2  -3  -5   22.64    1.19
   2  -3   5   22.88    0.93
   2   3   5   22.70    0.75
  -2   3  -5   21.60    0.88
   2   3   5   24.73    1.46
  -2   3  -5   21.88    1.12
  -2   3  -5   23.06    1.15
   3  -3   5  223.99    5.63
  -3   3  -5  219.34    5.53
  -4  -3  -5   59.20    1.98
   4  -3   5   59.39    2.04
  -4   3  -5   59.02    1.95
  -5  -3  -5   92.59    2.88
   5  -3   5   90.20    2.95
  -5   3  -5   90.52    2.83
  -6  -3  -5    0.85    0.31
   6  -3   5    1.22    0.38
  -6   3  -5    0.75    0.29
   6  -4  -5    0.31    0.23
   6  -4  -5    0.28    0.23
  -6  -4   5    1.02    0.30
   6   4  -5    2.65    0.46
  -6   4   5    0.27    0.24
   5  -4  -5    2.76    0.45
   5  -4  -5    2.15    0.41
  -5  -4   5    2.63    0.42
  -5   4   5    2.72    0.48
   5   4  -5    1.71    0.34
   4  -4  -5  277.87    6.67
  -4  -4   5  280.15    6.62
  -4  -4   5  272.43    6.62
   4  -4  -5  276.52    6.75
   4   4  -5  251.48    6.57
   4   4  -5  226.56    6.53
  -4   4   5  275.97    6.75
   3  -4  -5   17.87    0.80
  -3  -4   5   16.63    0.77
  -3  -4   5   17.80    0.79
   3  -4  -5   17.21    0.82
  -3   4   5   15.99    0.79
   3   4  -5   16.95    0.78
  -2  -4   5  226.53    5.56
  -2  -4   5  225.17    5.58
   2  -4  -5  231.60    5.59
   2  -4  -5  226.11    5.54
  -2  -4   5  224.70    5.96
  -2   4   5  234.91    5.59
   2   4  -5  232.75    5.58
   2   4  -5  226.33    5.30
  -1  -4   5    0.11    0.12
  -1  -4   5    0.04    0.18
  -1  -4   5    0.01    0.12
   1  -4  -5   -0.01    0.09
   1   4  -5    0.49    0.15
  -1   4   5   -0.13    0.12
   1   4  -5   -0.12    0.13
  -1   4   5    0.11    0.11
   0  -4   5   73.01    2.41
   0  -4   5   72.07    1.98
   0  -4  -5   74.58    1.87
   0  -4   5   71.04    2.05
   0   4   5   71.66    2.40
   0   4   5   72.40    1.89
   0   4  -5   69.86    2.37
  -1  -4  -5   14.54    0.92
  -1  -4  -5   15.08    0.50
   1  -4   5   14.30    0.63
   1  -4   5   13.55    0.67
  -1   4  -5   14.12    0.89
  -1   4  -5   14.50    0.79
   1   4   5   14.92    0.93
   2  -4   5  572.24   13.34
  -2  -4  -5  602.59   14.25
   2  -4   5  565.23   13.55
  -2   4  -5  580.09   13.96
   3  -4   5    6.68    0.52
   3  -4   5    6.76    0.45
   4  -4   5    2.00    0.37
  -4  -4  -5    1.47    0.32
  -4   4  -5    2.75    0.41
   5  -4   5    5.05    0.66
  -5  -4  -5    4.63    0.58
  -5   4  -5    5.25    0.63
  -6  -4  -5   89.02    3.02
   6  -4   5   89.49    3.14
   6  -5  -5    4.53    0.66
  -6  -5   5    5.60    0.68
   6  -5  -5    4.37    0.60
  -6   5   5    4.68    0.69
   6   5  -5    5.63    0.67
  -5  -5   5  107.40    3.19
   5  -5  -5  108.73    3.34
   5  -5  -5  108.99    3.26
  -5   5   5  104.58    3.31
   5   5  -5  106.12    3.19
  -4  -5   5    1.57    0.30
   4  -5  -5    1.39    0.32
  -4  -5   5    1.19    0.28
   4  -5  -5    1.27    0.29
  -4   5   5    1.16    0.28
   4   5  -5    1.09    0.26
   3  -5  -5   20.76    0.93
  -3  -5   5   19.10    0.85
  -3  -5   5   20.93    0.90
   3  -5  -5   20.47    0.90
  -3   5   5   18.93    0.89
   3   5  -5   20.28    0.90
  -2  -5   5   14.40    0.68
   2  -5  -5   14.29    0.67
  -2  -5   5   15.34    0.70
  -2  -5   5   14.51    0.91
   2   5  -5   14.96    0.70
   1  -5  -5  573.75   13.22
   1  -5  -5  599.97   13.25
  -1  -5   5  592.47   13.93
  -1  -5   5  548.55   13.32
  -1  -5   5  561.64   13.31
  -1   5   5  574.28   13.91
   0  -5   5   56.42    1.67
   0  -5  -5   57.11    1.51
   0  -5   5   53.32    2.05
   0  -5   5   54.51    1.67
   0  -5  -5   54.97    1.53
   0   5   5   55.52    1.51
   0   5   5   55.44    2.10
   0   5  -5   56.11    2.10
   1  -5   5   17.25    0.73
   1  -5   5   14.30    0.71
   1  -5   5   15.51    0.97
  -1  -5  -5   16.16    1.04
  -1  -5  -5   15.79    0.57
  -1   5  -5   15.65    0.87
  -1   5  -5   14.78    0.98
   1   5   5   14.57    1.01
   2  -5   5    0.83    0.19
   2  -5   5    1.00    0.22
   3  -5   5  139.91    3.61
   3  -5   5  139.20    3.85
   4  -5   5   10.62    0.76
   5  -5   5   76.59    2.71
  -5  -5  -5   78.91    2.64
  -6  -5  -5    1.72    0.42
   6  -5   5    1.28    0.40
   6  -6  -5    0.38    0.26
  -6  -6   5    0.77    0.30
   6  -6  -5    0.72    0.29
  -6   6   5    0.51    0.29
   6   6  -5    0.40    0.22
   5  -6  -5   11.97    0.82
  -5  -6   5   11.85    0.79
   5  -6  -5   12.84    0.88
   5   6  -5   11.42    0.77
  -5   6   5   13.30    0.89
   4  -6  -5  143.96    3.93
   4  -6  -5  143.83    3.97
  -4  -6   5  147.37    3.91
  -4   6   5  146.10    4.00
   4   6  -5  123.24    3.78
   3  -6  -5   78.09    2.34
  -3  -6   5   77.61    2.25
   3  -6  -5   74.08    2.30
  -3  -6   5   77.13    2.32
  -3   6   5   77.78    2.34
   3   6  -5   75.17    2.31
   2  -6  -5   76.09    2.21
  -2  -6   5   78.81    2.70
  -2  -6   5   75.04    2.23
  -2  -6   5   77.76    2.20
   2  -6  -5   73.45    2.18
  -2   6   5   73.98    2.18
   2   6  -5   80.55    2.27
  -1  -6   5    4.52    0.37
  -1  -6   5    4.25    0.52
  -1  -6   5    4.70    0.37
   1  -6  -5    4.30    0.33
   1  -6  -5    4.26    0.31
   1   6  -5    4.54    0.44
  -1   6   5    4.18    0.31
   0  -6  -5  160.45    3.98
   0  -6   5  163.52    4.14
   0  -6  -5  153.79    3.86
   0  -6   5  162.35    4.11
   0  -6   5  159.22    4.71
   0   6   5  168.61    3.90
   1  -6   5   75.18    2.21
  -1  -6  -5   73.68    1.99
   1  -6   5   73.71    2.69
   1  -6   5   76.63    2.21
   2  -6   5  400.82    9.91
   2  -6   5  434.53   10.03
   3  -6   5   22.70    0.96
   3  -6   5   23.21    1.09
   4  -6   5    0.92    0.28
   5  -6   5   16.46    1.08
  -5  -7   5   32.71    1.44
   5  -7  -5   32.55    1.52
   5  -7  -5   32.58    1.48
  -5   7   5   34.06    1.54
   5   7  -5   29.49    1.39
   4  -7  -5    7.66    0.63
  -4  -7   5    7.14    0.58
   4  -7  -5    7.82    0.63
  -4   7   5    8.94    0.68
   4   7  -5    7.30    0.60
   3  -7  -5   14.73    0.79
   3  -7  -5   14.56    0.79
  -3  -7   5   14.95    0.80
   3   7  -5   13.75    0.77
  -3   7   5   14.17    0.78
   2  -7  -5  141.71    3.69
   2  -7  -5  135.76    3.61
  -2  -7   5  136.47    3.73
  -2  -7   5  134.35    4.24
  -2  -7   5  141.87    3.62
  -2   7   5  139.15    3.62
  -1  -7   5  203.92    5.16
   1  -7  -5  205.05    4.96
  -1  -7   5  209.04    5.08
   1  -7  -5  205.20    5.07
  -1  -7   5  197.80    5.75
   1   7  -5  200.95    5.51
  -1   7   5  203.62    4.96
   0  -7   5  350.90    8.36
   0  -7  -5  352.89    8.26
   0  -7   5  356.60    9.16
   0  -7   5  337.49    8.42
   1  -7   5   17.33    0.84
  -1  -7  -5   19.15    0.74
   1  -7   5   19.57    0.90
   2  -7   5    3.05    0.41
   2  -7   5    2.78    0.39
   3  -7   5   42.63    1.54
   4  -7   5   84.48    2.80
   5  -7   5   31.58    1.58
   5  -8  -5   25.94    1.36
   5  -8  -5   25.93    1.34
  -5  -8   5   25.91    1.29
  -5   8   5   27.24    1.39
   5   8  -5   26.24    1.30
   4  -8  -5   21.03    1.10
   4  -8  -5   20.09    1.07
  -4  -8   5   21.46    1.08
  -4   8   5   20.16    1.09
   3  -8  -5  135.30    3.72
  -3  -8   5  132.42    3.76
   3  -8  -5  130.74    3.74
  -3   8   5  138.56    3.75
   2  -8  -5   25.12    1.02
   2  -8  -5   26.38    1.10
  -2  -8   5   26.36    1.13
  -2   8   5   25.29    1.02
  -1  -8   5   10.00    0.56
   1  -8  -5    9.83    0.58
   1  -8  -5   10.31    0.53
  -1  -8   5    9.65    0.87
  -1   8   5   10.16    0.57
   0  -8   5   15.21    0.73
   0  -8   5   14.41    1.09
   0  -8  -5   15.06    0.71
   0  -8   5   17.17    0.85
   1  -8   5  262.48    6.74
  -1  -8  -5  278.96    6.50
   1  -8   5  264.30    6.64
   2  -8   5    1.62    0.33
   2  -8   5    1.40    0.31
   3  -8   5  107.84    3.11
   3  -8   5   99.19    3.11
   4  -8   5    1.22    0.34
   5  -8   5   36.82    1.77
   5  -9  -5    0.17    0.22
  -5  -9   5    0.23    0.21
   5  -9  -5    0.21    0.21
  -5   9   5    0.41    0.28
   4  -9  -5   23.14    1.22
  -4  -9   5   23.77    1.22
   4  -9  -5   25.56    1.24
  -4   9   5   25.10    1.24
   3  -9  -5    0.19    0.16
   3  -9  -5   -0.07    0.12
  -3  -9   5    0.19    0.16
  -3   9   5    0.03    0.13
   2  -9  -5  202.99    5.30
   2  -9  -5  217.33    5.47
  -2  -9   5  212.13    5.51
  -1  -9   5    7.30    0.82
  -1  -9   5    7.07    0.56
   1  -9  -5    8.25    0.56
   0  -9  -5  294.75    7.17
   0  -9   5  296.47    7.38
   0  -9   5  291.41    7.17
   1  -9   5    9.05    0.66
   1  -9   5    9.79    0.62
  -1  -9  -5    9.58    0.57
   2  -9   5   18.55    0.95
   2  -9   5   17.34    0.97
   3  -9   5    4.86    0.61
   3  -9   5    4.99    0.61
   4  -9   5  119.74    3.73
   5  -9   5    0.84    0.34
   5 -10  -5   17.55    1.18
   5 -10  -5   20.41    1.23
  -5 -10   5   21.22    1.22
  -5  10   5   22.48    1.28
   4 -10  -5   21.20    1.18
  -4 -10   5   21.32    1.16
   4 -10  -5   19.07    1.09
  -4  10   5   19.54    1.11
   3 -10  -5  134.87    3.75
   3 -10  -5  127.69    3.83
  -3 -10   5  132.94    3.86
  -3  10   5  132.56    3.75
   2 -10  -5   10.39    0.70
  -2 -10   5    9.69    0.71
   0 -10   5    6.15    0.48
   0 -10  -5    5.98    0.49
   0 -10   5    6.00    0.56
   1 -10   5  170.86    4.56
   1 -10   5  173.79    4.75
  -1 -10  -5  173.42    4.49
   2 -10   5   47.78    1.86
   2 -10   5   47.63    1.77
   3 -10   5   36.44    1.62
   3 -10   5   38.20    1.62
   4 -10   5    1.30    0.36
   4 -11  -5    3.23    0.55
  -4 -11   5    3.12    0.52
   4 -11  -5    3.26    0.52
  -4  11   5    3.13    0.52
  -3 -11   5    1.43    0.36
   3 -11  -5    1.81    0.37
   2 -11  -5   84.61    2.72
  -2 -11   5   84.77    2.76
   1 -11  -5  107.31    3.13
  -1 -11   5  104.05    3.23
   0 -11  -5   56.48    1.91
   0 -11   5   56.18    2.06
   1 -11   5    3.43    0.46
   1 -11   5    3.90    0.57
  -1 -11  -5    3.59    0.44
   2 -11   5    3.51    0.56
   2 -11   5    5.94    0.55
   3 -11   5   23.47    1.25
   3 -11   5   24.95    1.33
   4 -11   5   53.56    2.19
  -4 -12   5   69.56    2.56
   4 -12  -5   66.99    2.57
   3 -12  -5   19.79    1.16
  -3 -12   5   21.05    1.18
  -2 -12   5   40.51    1.69
   2 -12  -5   35.34    1.57
   1 -12  -5    0.10    0.17
  -1 -12   5    0.01    0.17
   0 -12  -5   66.25    2.20
   0 -12   5   64.93    2.35
   1 -12   5   82.49    2.82
  -1 -12  -5   85.99    2.62
   2 -12   5  118.45    3.73
   2 -12   5  119.45    3.55
   3 -12   5    7.74    0.71
   3 -12   5    7.95    0.77
  -3 -13   5   12.66    0.94
   3 -13  -5   11.71    0.91
  -2 -13   5    1.85    0.42
   2 -13  -5    3.22    0.54
  -1 -13   5   99.95    3.26
   1 -13  -5  100.34    3.14
   0 -13  -5    0.41    0.23
   0 -13   5    0.31    0.24
  -1 -13  -5   36.76    1.52
   1 -13   5   38.73    1.73
   2 -13   5    2.08    0.47
   3 -13   5   64.69    2.38
   3 -13   5   58.79    2.45
  -2 -14   5   48.05    2.06
   2 -14  -5   50.65    2.06
   1 -14  -5    1.26    0.34
  -1 -14   5    1.55    0.41
   0 -14   5   50.92    2.12
   0 -14  -5   52.07    1.98
   1 -14   5   10.96    0.90
   2 -14   5   48.01    2.11
   0 -15   5   21.15    1.29
   0 -15  -5   20.40    1.16
  -6   0   6   29.95    1.38
   6   0  -6   28.75    1.34
   6   0  -6   26.94    1.39
  -6   0   6   27.95    1.41
  -5   0   6    0.42    0.20
   5   0  -6    0.29    0.17
  -5   0   6    0.21    0.17
   5   0  -6    0.32    0.19
  -4   0   6  331.93    8.25
   4   0  -6  341.98    8.17
   4   0  -6  334.25    8.26
   3   0  -6    0.02    0.08
  -3   0   6    0.04    0.08
   3   0  -6    0.42    0.15
  -2   0   6   75.15    2.11
   2   0  -6   75.30    2.02
   2   0  -6   69.74    2.09
  -1   0   6    0.95    0.19
   0   0  -6  254.33    6.21
   0   0   6  249.46    5.94
   0   0   6  250.88    6.14
   0   0   6  251.30    6.15
   0   0  -6  267.46    5.88
  -1   0  -6    0.58    0.16
   1   0   6    0.43    0.19
  -1   0  -6    0.33    0.20
   2   0   6  211.17    5.19
   2   0   6  210.56    5.61
  -2   0  -6  209.53    5.13
  -2   0  -6  206.71    5.58
  -3   0  -6    0.05    0.10
   3   0   6    0.09    0.11
   4   0   6   92.80    2.71
  -4   0  -6   89.24    2.69
   5   0   6    0.25    0.17
  -5   0  -6    0.18    0.18
  -6   0  -6  152.90    4.43
   6  -1  -6   15.34    0.94
  -6  -1   6   14.87    0.97
  -6  -1   6   13.75    0.91
   6  -1  -6   15.16    1.01
   6   1  -6   14.37    0.96
   6   1  -6   14.12    0.91
  -6   1   6   14.21    0.92
  -6   1   6   14.87    0.99
  -5  -1   6   46.57    1.71
  -5  -1   6   46.47    1.76
   5  -1  -6   46.15    1.70
   5  -1  -6   45.57    1.77
   5   1  -6   46.18    1.76
   5   1  -6   44.45    1.67
  -5   1   6   44.95    1.77
  -4  -1   6    0.98    0.25
  -4  -1   6    0.66    0.20
   4  -1  -6    0.95    0.25
   4  -1  -6    0.41    0.18
   4   1  -6    0.59    0.20
  -4   1   6    0.96    0.26
   4   1  -6    0.47    0.18
  -3  -1   6  204.05    5.15
   3  -1  -6  205.18    5.06
   3  -1  -6  202.03    5.15
  -3  -1   6  202.80    5.05
  -3   1   6  201.69    5.15
   3   1  -6  202.56    5.14
   3   1  -6  207.21    5.07
   2  -1  -6  117.21    3.10
  -2  -1   6  116.24    3.00
   2  -1  -6  118.59    3.00
  -2  -1   6  114.57    3.09
   2   1  -6  120.79    3.01
  -2   1   6  114.15    3.08
  -1  -1   6  634.15   14.41
   1  -1  -6  658.87   14.62
  -1  -1   6  563.90   14.07
  -1  -1   6  633.35   14.57
   1   1  -6  606.46   14.22
  -1   1   6  585.20   14.06
  -1   1   6  597.01   15.06
   0  -1   6    6.72    0.30
   0  -1   6    6.92    0.43
   0  -1  -6    6.90    0.49
   0  -1   6    6.37    0.39
   0   1  -6    6.34    0.40
   0   1   6    7.55    0.43
   0   1  -6    5.85    0.29
   0   1   6    6.90    0.46
   1  -1   6    1.61    0.26
  -1  -1  -6    1.96    0.20
  -1  -1  -6    2.09    0.31
   1  -1   6    1.83    0.29
   1   1   6    1.97    0.30
  -1   1  -6    1.63    0.26
  -1   1  -6    1.81    0.23
   1   1   6    2.03    0.29
   2  -1   6   47.23    1.53
  -2  -1  -6   46.91    1.83
  -2  -1  -6   47.40    1.46
  -2   1  -6   47.92    1.47
   2   1   6   46.33    1.88
  -2   1  -6   46.67    1.79
   3  -1   6  331.45    8.11
  -3  -1  -6  337.68    8.06
  -3   1  -6  332.41    8.02
   3   1   6  333.18    7.99
  -4  -1  -6   24.36    1.10
   4  -1   6   25.85    1.15
   4   1   6   26.12    1.08
  -4   1  -6   25.36    1.09
   5  -1   6   55.91    2.03
  -5  -1  -6   55.90    2.00
  -5   1  -6   53.65    1.96
  -6  -1  -6    0.96    0.34
  -6   1  -6    1.90    0.44
  -6  -2   6    6.34    0.62
  -6  -2   6    6.02    0.62
   6  -2  -6    6.46    0.79
   6  -2  -6    6.32    0.62
   6   2  -6    6.91    0.63
  -6   2   6    6.75    0.80
   6   2  -6    6.52    0.63
   5  -2  -6   95.23    3.03
  -5  -2   6   97.46    2.92
  -5  -2   6   95.97    2.96
   5  -2  -6   96.11    2.92
   5   2  -6   97.53    2.91
   5   2  -6   95.16    2.95
  -5   2   6   98.72    3.06
   4  -2  -6  158.19    4.34
  -4  -2   6  163.66    4.25
   4  -2  -6  161.01    4.24
  -4  -2   6  160.10    4.29
  -4   2   6  155.91    4.33
   4   2  -6  160.55    4.29
   4   2  -6  164.72    4.25
   3  -2  -6  109.63    3.08
  -3  -2   6  112.32    3.06
   3  -2  -6  110.39    3.00
  -3  -2   6  109.15    2.99
   3   2  -6  116.83    3.10
   3   2  -6  113.14    3.01
  -3   2   6  109.32    3.07
  -2  -2   6   20.65    0.79
   2  -2  -6   19.86    0.78
   2  -2  -6   20.52    0.84
  -2  -2   6   21.01    0.86
   2   2  -6   22.32    0.81
  -2   2   6   20.25    0.84
   1  -2  -6    1.03    0.18
  -1  -2   6    2.00    0.19
   1  -2  -6    1.73    0.17
  -1  -2   6    1.40    0.23
   1   2  -6    1.28    0.18
   1   2  -6    1.36    0.31
  -1   2   6    1.39    0.26
  -1   2   6    0.87    0.17
   0  -2  -6  306.49    7.60
   0  -2  -6  321.57    7.01
   0  -2   6  305.64    7.09
   0  -2   6  299.16    7.33
   0   2  -6  301.73    7.07
   0   2   6  314.73    7.53
   0   2  -6  302.71    7.23
   0   2   6  291.50    7.22
  -1  -2  -6  261.45    6.11
   1  -2   6  255.79    6.43
  -1  -2  -6  270.42    6.67
   1  -2   6  249.49    6.29
   1  -2   6  247.47    6.02
  -1   2  -6  271.26    6.47
   1   2   6  262.01    6.61
   1   2   6  247.74    6.19
   2  -2   6   68.09    2.06
  -2  -2  -6   68.62    2.41
   2  -2   6   68.02    2.37
  -2  -2  -6   66.45    1.94
  -2   2  -6   68.59    2.33
   2   2   6   66.45    1.90
  -2   2  -6   70.03    3.18
  -2   2  -6   66.48    1.96
   3  -2   6   11.24    0.68
  -3  -2  -6   11.79    0.65
   3   2   6   11.57    0.58
  -3   2  -6   11.61    0.64
   4  -2   6   64.55    2.16
  -4  -2  -6   66.25    2.12
  -4   2  -6   61.98    2.05
   5  -2   6   60.72    2.22
  -5  -2  -6   61.68    2.18
  -5   2  -6   61.96    2.14
  -6  -2  -6   62.57    2.35
   6  -2   6   62.37    2.41
  -6   2  -6   64.24    2.35
  -6  -3   6   91.49    2.90
   6  -3  -6   87.41    3.02
   6  -3  -6   86.95    2.87
  -6   3   6   86.28    3.01
   6   3  -6   86.57    2.84
  -5  -3   6   11.44    0.75
  -5  -3   6   10.77    0.73
   5  -3  -6   10.42    0.73
   5  -3  -6   10.03    0.76
   5   3  -6   11.82    0.77
   5   3  -6   10.98    0.73
  -5   3   6   11.88    0.82
   4  -3  -6    6.79    0.55
  -4  -3   6    6.47    0.51
  -4  -3   6    6.18    0.50
   4  -3  -6    6.97    0.53
  -4   3   6    6.37    0.54
   4   3  -6    7.13    0.54
   4   3  -6    6.71    0.50
   3  -3  -6   68.37    2.08
   3  -3  -6   64.12    1.98
  -3  -3   6   67.24    2.04
  -3  -3   6   65.85    1.99
   3   3  -6   65.73    1.99
  -3   3   6   67.79    2.07
   2  -3  -6  291.65    7.17
  -2  -3   6  299.11    7.12
  -2  -3   6  294.59    7.20
   2  -3  -6  299.27    7.10
   2   3  -6  303.25    7.12
  -2   3   6  302.26    7.18
   1  -3  -6  102.59    2.59
   1  -3  -6   97.21    2.66
  -1  -3   6  101.40    2.76
  -1  -3   6  102.05    2.64
  -1   3   6  105.24    2.68
   1   3  -6  100.75    2.64
   1   3  -6  102.26    3.34
   1   3  -6  102.18    2.41
  -1   3   6  104.23    3.02
   0  -3  -6   48.93    1.28
   0  -3   6   48.32    1.54
   0  -3  -6   47.80    1.81
   0   3  -6   45.97    1.79
   0   3   6   48.30    1.76
   0   3   6   48.65    1.42
   0   3  -6   47.25    1.46
   1  -3   6    6.16    0.36
   1  -3   6    6.31    0.45
  -1  -3  -6    6.43    0.58
   1   3   6    6.55    0.59
  -1   3  -6    6.52    0.51
   1   3   6    6.30    0.39
  -1   3  -6    7.09    0.62
   2  -3   6  151.39    3.99
  -2  -3  -6  148.21    3.83
   2  -3   6  147.82    3.64
  -2   3  -6  147.04    3.88
   2   3   6  154.33    3.72
  -2   3  -6  152.02    4.31
  -3  -3  -6   97.54    2.77
   3  -3   6   99.31    2.88
  -3   3  -6   95.11    2.77
  -4  -3  -6  145.32    3.99
   4  -3   6  145.96    4.10
  -4   3  -6  142.73    3.97
  -5  -3  -6   13.79    0.89
   5  -3   6   15.20    0.97
  -5   3  -6   14.65    0.90
  -6  -3  -6    7.52    0.71
   6  -3   6    6.84    0.72
  -6   3  -6    7.15    0.70
   6  -4  -6    0.52    0.26
   6  -4  -6    0.29    0.22
  -6  -4   6    0.33    0.23
   6   4  -6    0.55    0.24
  -6   4   6    0.69    0.28
   5  -4  -6  166.67    4.81
  -5  -4   6  174.32    4.70
   5  -4  -6  170.17    4.72
  -5  -4   6  172.73    4.70
  -5   4   6  173.32    4.85
   5   4  -6  179.01    4.71
   4  -4  -6    6.50    0.55
   4  -4  -6    6.61    0.53
  -4  -4   6    7.12    0.54
  -4  -4   6    7.04    0.53
   4   4  -6    6.33    0.51
  -4   4   6    6.14    0.54
   3  -4  -6  195.76    4.94
   3  -4  -6  190.48    4.98
  -3  -4   6  192.91    4.93
  -3  -4   6  199.12    4.98
   3   4  -6  193.60    4.94
  -3   4   6  195.71    5.00
   2  -4  -6   12.59    0.61
  -2  -4   6   14.31    0.66
   2  -4  -6   13.25    0.66
  -2  -4   6   13.11    0.67
  -2   4   6   13.07    0.65
   2   4  -6   13.28    0.64
  -1  -4   6   75.61    2.17
   1  -4  -6   76.57    2.01
   1  -4  -6   78.42    2.08
  -1  -4   6   71.55    2.06
  -1   4   6   74.27    2.49
  -1   4   6   73.44    2.05
   1   4  -6   73.59    1.90
   0  -4  -6   34.64    1.54
   0  -4  -6   33.62    0.98
   0  -4   6   34.02    1.21
   0  -4   6   33.75    1.10
   0   4  -6   34.94    1.51
   0   4   6   31.10    1.43
   0   4  -6   31.31    1.14
   0   4   6   33.19    1.06
  -1  -4  -6  620.98   14.89
   1  -4   6  601.20   14.33
  -1  -4  -6  641.57   14.39
   1  -4   6  579.85   14.16
  -1   4  -6  645.44   14.55
  -1   4  -6  624.89   14.89
   1   4   6  564.16   14.51
   1   4   6  642.59   14.92
   2  -4   6   10.07    0.61
   2  -4   6    7.44    0.43
  -2   4  -6    8.39    0.83
   3  -4   6   24.98    1.13
  -4  -4  -6    0.98    0.27
   4  -4   6    1.09    0.29
  -4   4  -6    0.97    0.28
   5  -4   6  104.45    3.39
  -5  -4  -6  108.00    3.31
  -5   4  -6  106.91    3.28
  -6  -4  -6    2.14    0.46
   6  -4   6    2.26    0.51
   6  -5  -6   91.65    3.05
  -6  -5   6   92.45    3.02
   6  -5  -6   92.66    3.18
  -6   5   6   94.56    3.20
   6   5  -6   88.84    2.98
   5  -5  -6    2.17    0.44
   5  -5  -6    0.09    0.17
  -5  -5   6    0.09    0.16
   5   5  -6    0.10    0.16
  -5   5   6    1.55    0.39
   4  -5  -6    0.85    0.24
   4  -5  -6    2.92    0.44
  -4  -5   6    0.74    0.21
  -4  -5   6    1.24    0.29
   4   5  -6    0.86    0.24
  -3  -5   6    5.17    0.43
   3  -5  -6    6.64    0.50
  -3  -5   6    5.42    0.44
   3  -5  -6    5.57    0.45
   3   5  -6    5.00    0.43
  -3   5   6    5.69    0.46
  -2  -5   6  413.38    9.69
  -2  -5   6  408.74    9.71
   2  -5  -6  409.77    9.64
   2  -5  -6  404.68    9.67
   2   5  -6  402.22    9.68
  -2   5   6  413.92    9.68
   1  -5  -6   31.85    1.05
   1  -5  -6   30.32    1.05
  -1  -5   6   31.40    1.49
  -1  -5   6   31.30    1.11
  -1  -5   6   31.22    1.16
  -1   5   6   31.91    1.49
   0  -5   6   88.19    2.52
   0  -5   6   88.80    2.45
   0  -5  -6   89.46    2.30
   0   5  -6   89.67    3.00
   0   5   6   86.16    2.94
   0   5   6   89.96    2.34
   0   5  -6   91.85    2.56
  -1  -5  -6   11.42    0.45
  -1  -5  -6   11.32    0.91
   1  -5   6    9.83    0.60
  -1   5  -6   11.56    0.88
  -1   5  -6   10.77    0.72
   2  -5   6  178.76    4.48
   2  -5   6  176.99    4.66
   3  -5   6    7.64    0.59
   4  -5   6  166.74    4.69
   5  -5   6    9.59    0.81
  -5  -5  -6    8.84    0.75
   6  -5   6    6.04    0.84
  -6  -5  -6    6.76    0.83
   6  -6  -6    5.56    0.73
  -6  -6   6    4.53    0.65
   6  -6  -6    4.19    0.64
  -6   6   6    4.25    0.65
   6   6  -6    4.31    0.59
   5  -6  -6   96.72    3.09
   5  -6  -6   98.92    3.17
  -5  -6   6   99.67    3.06
   5   6  -6   97.64    3.03
  -5   6   6   97.46    3.17
   4  -6  -6   48.90    1.82
  -4  -6   6   49.55    1.81
   4  -6  -6   53.32    1.90
  -4   6   6   52.09    1.90
   4   6  -6   54.15    1.84
   3  -6  -6  188.82    4.96
  -3  -6   6  199.93    5.01
   3  -6  -6  191.20    4.99
  -3  -6   6  192.37    4.95
   3   6  -6  188.47    4.98
  -3   6   6  195.30    5.02
  -2  -6   6   28.20    1.11
  -2  -6   6   28.12    1.09
   2  -6  -6   27.55    1.07
  -2  -6   6   27.21    1.43
   2  -6  -6   27.38    1.06
   2   6  -6   28.44    1.11
  -2   6   6   28.93    1.08
  -1  -6   6   15.67    0.75
   1  -6  -6   14.30    0.64
  -1  -6   6   14.75    0.72
  -1  -6   6   15.36    1.03
   1  -6  -6   15.22    0.67
  -1   6   6   14.50    0.64
   0  -6   6   99.21    3.36
   0  -6  -6  100.26    2.64
   0  -6   6  101.02    2.81
   0  -6   6  101.57    2.83
   0   6   6  106.52    2.62
   1  -6   6  255.29    6.32
  -1  -6  -6  258.67    6.01
   1  -6   6  242.18    6.26
  -1   6  -6  259.80    6.64
   2  -6   6   26.44    1.07
   2  -6   6   27.01    1.16
   3  -6   6    2.24    0.40
   4  -6   6   11.50    0.83
  -5  -6  -6  100.01    3.22
   5  -6   6   99.60    3.34
   5  -7  -6   22.28    1.21
  -5  -7   6   22.40    1.18
   5  -7  -6   22.54    1.24
  -5   7   6   23.27    1.27
   5   7  -6   20.93    1.15
   4  -7  -6   -0.20    0.10
  -4  -7   6    0.02    0.11
   4  -7  -6    0.22    0.16
  -4   7   6   -0.07    0.13
   4   7  -6    0.20    0.17
   3  -7  -6  123.20    3.47
  -3  -7   6  122.28    3.48
   3  -7  -6  123.68    3.48
   3   7  -6  127.70    3.51
  -3   7   6  123.26    3.47
   2  -7  -6   76.76    2.32
  -2  -7   6   79.04    2.39
  -2  -7   6   79.19    2.33
   2  -7  -6   80.80    2.31
  -2   7   6   78.05    2.30
  -1  -7   6  127.95    4.16
  -1  -7   6  127.89    3.53
   1  -7  -6  132.68    3.37
   1  -7  -6  132.37    3.43
  -1  -7   6  133.22    3.50
  -1   7   6  130.00    3.36
   0  -7   6   34.60    1.29
   0  -7   6   33.36    1.71
   0  -7  -6   34.14    1.14
   0  -7   6   34.79    1.27
   1  -7   6    1.97    0.34
   1  -7   6    1.79    0.30
  -1  -7  -6    2.10    0.25
   2  -7   6   64.65    2.06
   2  -7   6   62.93    2.10
   3  -7   6  150.70    4.24
   3  -7   6  149.86    4.80
   4  -7   6   60.30    2.27
   5  -7   6   37.73    1.80
   5  -8  -6    7.05    0.80
   5  -8  -6    5.35    0.69
  -5  -8   6    7.23    0.67
  -5   8   6    5.25    0.68
   5   8  -6    5.90    0.69
   4  -8  -6  136.78    3.93
  -4  -8   6  133.37    3.88
   4  -8  -6  140.00    3.93
  -4   8   6  133.01    3.91
   4   8  -6  129.54    3.86
   3  -8  -6   16.44    0.88
   3  -8  -6   15.92    0.88
  -3  -8   6   16.95    0.92
  -3   8   6   16.90    0.89
   2  -8  -6   60.12    1.94
   2  -8  -6   62.60    1.89
  -2  -8   6   61.54    2.01
  -2   8   6   53.62    1.83
  -1  -8   6   46.39    2.16
  -1  -8   6   44.90    1.54
  -1  -8   6   46.49    1.64
   1  -8  -6   46.21    1.54
   0  -8  -6  208.22    5.21
   0  -8   6  211.19    5.34
   0  -8   6  211.73    5.44
   1  -8   6   45.66    1.66
   1  -8   6   45.45    1.63
  -1  -8  -6   46.16    1.44
   2  -8   6   50.96    1.82
   2  -8   6   50.29    1.81
   3  -8   6    0.07    0.10
   3  -8   6    0.31    0.19
   4  -8   6   55.03    2.16
   5  -8   6    9.25    0.86
   5  -9  -6   23.05    1.30
   5  -9  -6   24.55    1.34
  -5  -9   6   22.96    1.27
  -5   9   6   22.01    1.28
   4  -9  -6    2.77    0.49
  -4  -9   6    2.48    0.44
   4  -9  -6    4.18    0.57
  -4   9   6    3.59    0.54
   3  -9  -6  106.23    3.17
  -3  -9   6  103.35    3.18
   3  -9  -6  106.90    3.11
  -3   9   6  104.57    3.11
  -2  -9   6    0.07    0.13
   2  -9  -6    0.01    0.12
   2  -9  -6    0.37    0.18
  -2   9   6   -0.06    0.10
  -1  -9   6  244.90    6.24
  -1  -9   6  237.31    7.05
  -1  -9   6  245.35    6.06
   1  -9  -6  244.66    6.10
   0  -9   6    3.96    0.39
   0  -9   6    3.79    0.48
   0  -9  -6    4.13    0.38
  -1  -9  -6    1.00    0.23
   1  -9   6    0.75    0.27
   2  -9   6    0.20    0.17
   2  -9   6    0.28    0.18
   3  -9   6  160.16    4.56
   3  -9   6  166.41    4.64
   4  -9   6    0.31    0.22
   5  -9   6   36.20    1.81
   4 -10  -6  102.58    3.36
  -4 -10   6  108.49    3.38
   4 -10  -6  103.54    3.28
  -4  10   6  108.09    3.34
   3 -10  -6    7.09    0.60
  -3 -10   6    6.27    0.61
   3 -10  -6    7.44    0.64
  -3  10   6    7.03    0.60
  -2 -10   6    2.69    0.45
   2 -10  -6    2.31    0.40
  -1 -10   6    5.05    0.58
   1 -10  -6    4.97    0.46
   0 -10   6  128.39    3.53
   0 -10  -6  126.28    3.49
   0 -10   6  128.72    3.73
   1 -10   6   58.89    1.99
   1 -10   6   58.05    2.11
   2 -10   6  100.35    3.18
   2 -10   6  102.38    3.11
   3 -10   6    5.49    0.69
   3 -10   6    5.49    0.58
   4 -10   6   18.22    1.16
   4 -11  -6    0.30    0.24
   4 -11  -6    0.44    0.28
  -4 -11   6    0.44    0.27
  -4  11   6   -0.11    0.17
   3 -11  -6   21.75    1.18
  -3 -11   6   21.42    1.18
   2 -11  -6   66.49    2.28
  -2 -11   6   66.69    2.35
  -1 -11   6  129.95    3.86
   1 -11  -6  131.48    3.70
   0 -11  -6   24.76    1.10
   0 -11   6   24.54    1.24
   1 -11   6   24.80    1.15
   1 -11   6   25.24    1.27
   2 -11   6   14.01    0.95
   2 -11   6   12.81    0.86
   3 -11   6   68.36    2.46
   3 -11   6   65.14    2.46
   4 -11   6   42.86    1.94
   3 -12  -6   70.89    2.56
  -3 -12   6   73.05    2.61
  -2 -12   6    0.12    0.16
   2 -12  -6    0.10    0.19
  -1 -12   6    5.39    0.67
   1 -12  -6    5.65    0.55
   0 -12  -6    2.35    0.39
   0 -12   6    4.31    0.60
   1 -12   6   97.43    3.16
   2 -12   6   15.54    1.05
   2 -12   6   15.21    0.95
   3 -12   6    2.90    0.53
   3 -12   6    2.60    0.52
  -3 -13   6    0.51    0.27
   3 -13  -6    0.37    0.24
  -2 -13   6   70.65    2.63
   2 -13  -6   75.01    2.59
   1 -13  -6    6.60    0.62
  -1 -13   6    7.58    0.86
   0 -13  -6   25.12    1.21
   0 -13   6   24.57    1.34
   1 -13   6    3.61    0.60
   2 -13   6   48.57    2.07
   2 -13   6   53.65    2.18
   2 -14  -6    4.32    0.63
  -2 -14   6    3.90    0.63
   1 -14  -6   22.63    1.23
  -1 -14   6   23.72    1.35
   0 -14  -6    0.70    0.25
   0 -14   6    1.45    0.43
   1 -14   6   84.19    2.99
  -6   0   7    0.32    0.23
   6   0  -7   -0.02    0.18
   6   0  -7    0.21    0.21
  -6   0   7    0.28    0.20
   5   0  -7   95.71    3.02
   5   0  -7   96.96    2.92
  -5   0   7   93.78    3.01
  -5   0   7   97.69    2.94
   4   0  -7   -0.02    0.10
   4   0  -7    0.21    0.15
  -4   0   7   -0.03    0.10
   3   0  -7   96.23    2.76
   3   0  -7   95.13    2.66
  -3   0   7   96.95    2.77
   2   0  -7   -0.05    0.08
  -2   0   7    0.14    0.09
  -2   0   7    0.46    0.17
  -1   0   7  535.81   12.83
  -1   0   7  544.07   12.29
   1   0  -7  536.99   12.29
  -1   0   7  529.66   12.50
   0   0   7    0.25    0.10
   0   0  -7    0.89    0.17
   0   0   7   -0.08    0.10
  -1   0  -7  323.56    8.07
   1   0   7  333.54    8.06
  -1   0  -7  331.06    7.66
   1   0   7  312.69    7.82
  -2   0  -7    0.01    0.14
  -2   0  -7    0.05    0.11
   2   0   7   -0.09    0.07
   3   0   7   30.87    1.20
  -3   0  -7   28.69    1.14
  -4   0  -7    0.06    0.14
   4   0   7    0.07    0.12
  -5   0  -7  131.90    3.83
  -6   0  -7    0.10    0.21
   6  -1  -7   54.26    2.07
   6  -1  -7   56.30    2.20
  -6  -1   7   54.86    2.09
  -6  -1   7   57.27    2.19
  -6   1   7   55.97    2.21
   6   1  -7   51.88    2.11
  -6   1   7   56.37    2.10
   6   1  -7   57.78    2.11
   5  -1  -7    6.91    0.58
   5  -1  -7    8.09    0.67
  -5  -1   7    8.20    0.66
  -5  -1   7    7.92    0.63
   5   1  -7    7.40    0.60
   5   1  -7    8.29    0.66
  -5   1   7    7.78    0.66
  -4  -1   7  102.29    3.05
   4  -1  -7  102.46    2.96
  -4  -1   7  103.31    2.98
   4  -1  -7  103.28    3.07
   4   1  -7  106.35    2.98
   4   1  -7  108.76    3.09
  -4   1   7  103.31    3.08
   3  -1  -7   26.61    1.10
   3  -1  -7   26.08    1.01
  -3  -1   7   25.53    1.07
  -3  -1   7   24.91    1.00
   3   1  -7   26.07    1.09
   3   1  -7   25.40    1.00
  -3   1   7   26.30    1.09
   2  -1  -7  293.66    6.97
  -2  -1   7  294.33    6.98
   2  -1  -7  293.88    7.11
  -2  -1   7  289.28    7.11
  -2   1   7  290.85    7.10
  -2   1   7  289.10    7.06
   2   1  -7  298.83    6.98
  -1  -1   7   12.98    0.54
  -1  -1   7   13.75    0.49
   1  -1  -7   12.90    0.53
  -1  -1   7   13.75    0.67
   1   1  -7   11.89    0.53
  -1   1   7   12.92    0.64
  -1   1   7   14.46    0.67
   0  -1   7   10.70    0.43
   0  -1  -7    9.92    0.64
   0  -1   7    9.99    0.55
   0  -1  -7   10.38    0.39
   0  -1  -7   12.91    0.48
   0  -1   7   10.86    0.60
   0   1   7   10.27    0.61
   0   1  -7   10.27    0.57
   0   1  -7   10.44    0.42
   0   1   7   10.27    0.57
   1  -1   7   18.58    0.82
   1  -1   7   16.27    0.85
  -1  -1  -7   16.92    0.68
  -1  -1  -7   17.59    0.94
   1   1   7   17.28    0.92
  -1   1  -7   16.87    0.70
  -1   1  -7   17.28    0.88
   1   1   7   16.99    0.77
  -2  -1  -7  442.81   10.58
  -2  -1  -7  472.41   11.67
   2  -1   7  437.56   10.72
  -2   1  -7  466.30   11.17
  -2   1  -7  441.44   10.59
   3  -1   7   54.20    1.81
  -3  -1  -7   51.87    1.72
  -3   1  -7   53.45    1.74
   3   1   7   53.15    1.72
  -4  -1  -7  145.07    4.08
   4  -1   7  151.12    4.15
   4   1   7  152.07    4.06
  -4   1  -7  152.22    4.11
  -5  -1  -7    0.47    0.24
   5  -1   7    1.07    0.32
  -5   1  -7    0.73    0.27
  -6  -1  -7   13.68    0.95
  -6   1  -7   13.52    0.95
  -6  -2   7   25.81    1.35
   6  -2  -7   26.02    1.31
  -6  -2   7   26.65    1.32
   6  -2  -7   27.53    1.43
  -6   2   7   28.30    1.45
   6   2  -7   26.08    1.35
   6   2  -7   23.24    1.24
  -5  -2   7  105.58    3.12
   5  -2  -7   99.41    3.19
   5  -2  -7  101.91    3.09
  -5  -2   7  104.96    3.18
  -5   2   7  104.50    3.24
   5   2  -7  103.55    3.08
   5   2  -7  101.35    3.16
   4  -2  -7   47.53    1.73
   4  -2  -7   45.97    1.63
  -4  -2   7   46.33    1.68
  -4  -2   7   47.30    1.64
   4   2  -7   46.38    1.62
   4   2  -7   46.71    1.70
  -4   2   7   45.67    1.71
   3  -2  -7  101.40    2.79
  -3  -2   7  101.77    2.88
  -3  -2   7   97.59    2.77
   3   2  -7  103.04    2.80
  -3   2   7   99.94    2.88
   2  -2  -7   22.57    0.86
  -2  -2   7   22.05    0.86
   2  -2  -7   23.61    0.94
  -2  -2   7   22.21    0.95
   2   2  -7   22.85    0.87
  -2   2   7   23.80    1.03
  -2   2   7   22.47    0.93
   1  -2  -7  137.33    3.34
  -1  -2   7  139.71    3.38
  -1  -2   7  137.95    3.58
   1   2  -7  130.65    3.35
  -1   2   7  132.72    3.48
   1   2  -7  133.82    3.23
  -1   2   7  133.93    3.66
   0  -2   7  428.39    9.97
   0  -2  -7  419.89   10.14
   0  -2   7  404.60    9.54
   0  -2  -7  421.83    9.46
   0  -2   7  389.87    9.82
   0  -2  -7  422.45    9.63
   0   2   7  391.88    9.72
   0   2   7  412.53   10.01
   0   2  -7  429.46   10.46
   0   2  -7  421.20    9.54
   1  -2   7  227.22    5.62
  -1  -2  -7  239.08    6.29
  -1  -2  -7  246.23    5.74
   1  -2   7  235.32    6.06
   1  -2   7  243.05    5.97
  -1   2  -7  251.50    6.11
   1   2   7  237.98    6.25
   1   2   7  233.34    5.86
  -2  -2  -7   52.71    1.67
   2  -2   7   53.31    1.79
   2   2   7   57.57    1.69
  -2   2  -7   54.57    1.71
  -2   2  -7   55.46    2.07
  -3  -2  -7    9.81    0.61
   3  -2   7   12.23    0.72
  -3   2  -7    9.70    0.61
   3   2   7   11.59    0.61
  -4  -2  -7   37.82    1.51
   4  -2   7   40.69    1.60
  -4   2  -7   39.66    1.51
   5  -2   7  100.78    3.22
  -5  -2  -7  104.18    3.17
  -5   2  -7   97.39    3.10
   6  -2   7   30.56    1.56
  -6  -2  -7   30.13    1.50
  -6   2  -7   29.10    1.47
  -6  -3   7   14.01    0.93
  -6  -3   7   14.51    1.42
   6  -3  -7   12.64    0.97
   6  -3  -7   13.44    0.92
   6   3  -7   12.73    0.89
  -6   3   7   14.12    1.01
   5  -3  -7    8.40    0.71
  -5  -3   7   10.00    0.71
   5  -3  -7    8.61    0.68
  -5  -3   7    9.60    0.71
   5   3  -7    9.30    0.68
  -5   3   7    9.66    0.75
   5   3  -7    9.68    0.72
  -4  -3   7   10.11    0.66
  -4  -3   7   10.36    0.68
   4  -3  -7   10.64    0.72
   4  -3  -7   10.61    0.67
   4   3  -7   10.65    0.66
  -4   3   7   11.37    0.74
   3  -3  -7  190.59    4.93
  -3  -3   7  191.34    4.85
   3  -3  -7  194.81    4.85
  -3  -3   7  195.01    4.94
   3   3  -7  186.60    4.83
  -3   3   7  185.06    4.92
  -2  -3   7  127.23    3.21
   2  -3  -7  121.19    3.27
   2  -3  -7  123.97    3.18
  -2  -3   7  119.82    3.30
  -2   3   7  123.15    3.53
  -2   3   7  118.10    3.25
   2   3  -7  120.58    3.18
   1  -3  -7  151.05    3.80
  -1  -3   7  148.80    3.71
   1  -3  -7  150.73    3.66
  -1  -3   7  146.29    3.88
   1   3  -7  148.60    3.72
  -1   3   7  145.93    3.77
  -1   3   7  145.23    4.09
   1   3  -7  148.92    3.48
   0  -3  -7    6.94    0.35
   0  -3   7    7.12    0.49
   0  -3  -7    6.95    0.32
   0  -3  -7    6.86    0.62
   0  -3   7    6.85    0.39
   0   3  -7    6.65    0.62
   0   3  -7    7.00    0.44
   0   3   7    6.59    0.57
   0   3   7    4.88    0.37
  -1  -3  -7  100.68    2.62
   1  -3   7   97.69    2.58
   1  -3   7   98.83    2.82
  -1  -3  -7   98.16    3.16
   1   3   7  100.09    2.71
  -1   3  -7  102.68    3.24
  -1   3  -7   95.35    2.90
   1   3   7  101.53    3.16
  -2  -3  -7  123.18    3.33
   2  -3   7  124.82    3.49
   2   3   7  130.54    3.27
   3  -3   7  231.38    5.94
  -3  -3  -7  232.46    5.80
  -3   3  -7  224.74    5.82
  -4  -3  -7   23.99    1.14
   4  -3   7   24.58    1.21
  -4   3  -7   24.40    1.14
  -5  -3  -7   -0.08    0.15
   5  -3   7    0.31    0.21
  -5   3  -7    0.20    0.20
   6  -3   7    3.56    0.63
  -6  -3  -7    4.00    0.62
  -6   3  -7    3.22    0.56
  -6  -4   7   55.77    2.10
   6  -4  -7   54.23    2.21
   6  -4  -7   49.51    2.04
   6   4  -7   51.91    2.04
  -6   4   7   53.26    2.20
  -5  -4   7    5.74    0.55
   5  -4  -7    5.53    0.58
   5  -4  -7    5.42    0.54
  -5  -4   7    6.00    0.57
  -5   4   7    6.08    0.60
   5   4  -7    6.51    0.58
  -4  -4   7  183.18    4.85
  -4  -4   7  184.36    4.81
   4  -4  -7  174.26    4.88
   4  -4  -7  180.72    4.81
   4   4  -7  190.44    4.83
  -4   4   7  179.29    4.90
   3  -4  -7   10.63    0.62
  -3  -4   7   10.26    0.62
  -3  -4   7   11.13    0.67
   3  -4  -7   11.88    0.69
   3   4  -7   10.83    0.64
  -3   4   7   11.11    0.67
  -2  -4   7   39.76    1.39
   2  -4  -7   39.77    1.35
   2  -4  -7   37.41    1.26
  -2  -4   7   37.89    1.30
  -2   4   7   39.14    1.34
   2   4  -7   37.69    1.30
  -2   4   7   36.40    1.59
  -1  -4   7    5.95    0.40
   1  -4  -7    5.31    0.38
   1  -4  -7    6.24    0.37
  -1  -4   7    6.18    0.45
  -1   4   7    6.13    0.41
  -1   4   7    6.24    0.58
   1   4  -7    5.33    0.38
   1   4  -7    6.23    0.34
   0  -4  -7  540.14   13.23
   0  -4  -7  547.98   12.30
   0  -4   7  553.31   12.70
   0   4   7  516.95   13.07
   0   4  -7  546.02   13.20
   0   4   7  523.86   12.47
   0   4  -7  542.00   12.58
   1  -4   7   10.30    0.53
   1  -4   7    8.73    0.58
  -1  -4  -7    9.77    0.80
  -1   4  -7    9.13    0.78
  -1   4  -7    8.99    0.65
   1   4   7    9.29    0.51
  -3  -4  -7    1.67    0.30
   3  -4   7    2.17    0.41
  -4  -4  -7   96.54    2.97
   4  -4   7   98.96    3.11
   5  -4   7    6.57    0.68
  -5  -4  -7    5.97    0.61
   6  -5  -7    3.29    0.61
   6  -5  -7    3.10    0.55
  -6  -5   7    3.80    0.59
  -6   5   7    3.45    0.64
   6   5  -7    2.70    0.49
   5  -5  -7   10.98    0.84
   5  -5  -7   11.32    0.81
  -5  -5   7   12.04    0.81
  -5   5   7   11.75    0.87
   5   5  -7   11.36    0.80
   4  -5  -7   15.51    0.89
   4  -5  -7   15.19    0.85
  -4  -5   7   13.59    0.81
  -4  -5   7   14.25    0.82
   4   5  -7   15.14    0.85
  -4   5   7   14.27    0.86
   3  -5  -7  114.96    3.15
  -3  -5   7  114.02    3.17
   3  -5  -7  113.12    3.20
  -3  -5   7  107.33    3.12
  -3   5   7  111.87    3.19
   3   5  -7  111.91    3.16
  -2  -5   7    0.36    0.15
  -2  -5   7    0.29    0.14
   2  -5  -7    0.32    0.15
   2  -5  -7    0.17    0.12
   2   5  -7    0.27    0.12
  -2   5   7    0.15    0.12
   1  -5  -7  198.64    4.83
  -1  -5   7  197.46    4.99
  -1  -5   7  193.51    4.87
   1  -5  -7  190.21    4.75
  -1   5   7  193.34    5.78
   0  -5   7    0.31    0.14
   0  -5  -7    0.55    0.13
   0  -5   7    0.18    0.13
   0   5  -7    0.25    0.14
   0   5  -7    0.40    0.25
   0   5   7    0.51    0.14
   1  -5   7  160.46    4.17
   1  -5   7  164.49    4.31
  -1   5  -7  161.99    4.47
   2  -5   7   16.90    0.89
   2  -5   7   16.24    0.74
   3  -5   7  314.62    7.95
  -4  -5  -7   12.00    0.80
   4  -5   7   11.24    0.83
  -5  -5  -7    1.69    0.42
   5  -5   7    0.55    0.28
   5  -6  -7   15.17    0.99
   5  -6  -7   14.42    0.94
   5   6  -7   14.65    0.92
  -5   6   7   14.69    0.99
  -4  -6   7  106.28    3.11
   4  -6  -7  103.62    3.10
   4  -6  -7  101.92    3.14
   4   6  -7  105.79    3.08
  -4   6   7   98.09    3.12
   3  -6  -7   22.60    1.03
   3  -6  -7   22.93    1.06
  -3  -6   7   23.21    1.05
  -3  -6   7   22.93    1.04
  -3   6   7   23.84    1.07
   3   6  -7   23.66    1.06
  -2  -6   7   71.19    2.22
   2  -6  -7   72.00    2.15
   2  -6  -7   72.25    2.18
  -2  -6   7   73.62    2.21
  -2   6   7   74.12    2.18
   1  -6  -7   67.03    1.91
  -1  -6   7   69.00    2.04
   1  -6  -7   65.38    1.91
  -1  -6   7   64.40    2.05
  -1   6   7   63.95    1.91
   0  -6   7  350.64    8.66
   0  -6  -7  354.01    8.38
   0  -6   7  356.90    8.60
   0   6  -7  370.43    8.75
   1  -6   7   63.79    2.05
  -1   6  -7   63.08    2.25
   2  -6   7   56.11    1.90
   2  -6   7   50.57    1.72
   3  -6   7    3.88    0.53
   4  -6   7   42.89    1.80
  -5  -6  -7   32.28    1.55
   5  -6   7   33.11    1.66
   5  -7  -7    0.13    0.17
  -5  -7   7    0.29    0.22
   5  -7  -7    0.47    0.25
  -5   7   7    0.32    0.25
   5   7  -7    0.57    0.25
   4  -7  -7   34.32    1.48
   4  -7  -7   35.66    1.52
  -4  -7   7   34.58    1.48
   4   7  -7   36.13    1.51
  -4   7   7   36.67    1.54
  -3  -7   7   76.63    2.56
   3  -7  -7   78.25    2.44
   3  -7  -7   78.80    2.45
  -3  -7   7   74.35    2.43
   3   7  -7   83.33    2.50
  -3   7   7   78.56    2.45
   2  -7  -7  177.76    4.65
   2  -7  -7  183.54    4.66
  -2  -7   7  179.60    4.74
  -2  -7   7  182.01    4.72
  -2   7   7  180.97    4.65
  -1  -7   7   62.19    2.60
  -1  -7   7   69.25    2.12
   1  -7  -7   67.51    1.95
   1  -7  -7   67.73    1.98
  -1  -7   7   65.07    2.09
  -1   7   7   68.28    1.96
   0  -7   7    9.55    0.61
   0  -7  -7    9.27    0.50
   0  -7   7    8.98    0.60
   1  -7   7   44.07    1.61
   1  -7   7   47.70    1.67
   2  -7   7  162.79    4.49
   2  -7   7  176.85    4.65
   3  -7   7   70.37    2.42
   4  -7   7   69.00    2.52
  -5  -7  -7    0.22    0.22
   5  -7   7    0.21    0.20
   5  -8  -7   86.27    3.00
   5  -8  -7   87.50    3.00
  -5  -8   7   91.51    2.99
   5   8  -7   92.31    2.99
  -5   8   7   86.99    3.02
   4  -8  -7   18.15    1.03
  -4  -8   7   16.91    0.99
   4  -8  -7   17.52    1.01
  -4   8   7   17.44    1.02
   4   8  -7   15.78    0.97
  -3  -8   7   34.07    1.43
   3  -8  -7   34.69    1.40
   3  -8  -7   35.22    1.43
  -3   8   7   33.32    1.38
  -2  -8   7    3.78    0.39
   2  -8  -7    3.45    0.43
   2  -8  -7    3.67    0.38
  -2  -8   7    4.05    0.51
  -2   8   7    2.82    0.38
  -1  -8   7  128.49    3.54
  -1  -8   7  128.90    4.33
   1  -8  -7  131.50    3.48
  -1  -8   7  130.35    3.62
   0  -8  -7   36.10    1.26
   0  -8   7   37.98    1.46
   0  -8   7   38.80    1.43
   1  -8   7  193.04    5.11
   1  -8   7  196.10    5.15
   2  -8   7    1.33    0.31
   2  -8   7    2.17    0.41
   3  -8   7    1.89    0.40
   4  -8   7   36.33    1.70
  -5  -8  -7   79.99    2.85
   5  -8   7   80.47    3.00
  -5  -9   7    0.09    0.21
   5  -9  -7    0.24    0.22
   5  -9  -7    0.31    0.24
  -5   9   7    0.18    0.24
  -4  -9   7   26.49    1.31
   4  -9  -7   25.59    1.28
   4  -9  -7   24.80    1.28
  -4   9   7   24.70    1.27
  -3  -9   7    2.69    0.45
   3  -9  -7    2.66    0.43
   3  -9  -7    2.74    0.43
  -3   9   7    2.51    0.41
   2  -9  -7  186.25    4.94
  -2  -9   7  188.01    5.05
  -1  -9   7   13.21    0.75
  -1  -9   7   12.86    0.80
   1  -9  -7   16.00    0.79
   0  -9  -7    0.71    0.20
   0  -9   7    0.68    0.22
   0  -9   7    0.82    0.24
   1  -9   7    1.46    0.34
   1  -9   7    1.17    0.30
   2  -9   7  231.71    6.08
   2  -9   7  230.37    6.09
   3  -9   7    0.91    0.30
   4  -9   7   58.39    2.33
   4 -10  -7   17.48    1.07
   4 -10  -7   20.18    1.17
  -4 -10   7   20.34    1.17
  -4  10   7   19.58    1.13
   3 -10  -7   18.00    1.02
   3 -10  -7   17.86    0.98
  -3 -10   7   17.78    1.05
  -3  10   7   18.30    0.99
  -2 -10   7    4.51    0.57
   2 -10  -7    4.12    0.50
  -1 -10   7   86.43    2.74
   1 -10  -7   84.13    2.58
   0 -10   7   16.27    0.87
   0 -10  -7   16.95    0.83
   0 -10   7   15.96    0.95
   1 -10   7  108.04    3.22
   1 -10   7  109.62    3.35
   2 -10   7   10.42    0.77
   2 -10   7   11.18    0.82
   3 -10   7   10.04    0.80
   4 -10   7    2.04    0.49
  -4 -11   7    7.29    0.83
   4 -11  -7    7.33    0.73
   4 -11  -7    7.79    0.72
  -4  11   7    7.67    0.72
  -3 -11   7   15.39    1.00
   3 -11  -7   16.35    1.01
   2 -11  -7  103.86    3.19
  -2 -11   7  106.52    3.31
  -1 -11   7   23.95    1.25
   1 -11  -7   24.76    1.15
   0 -11  -7    2.84    0.41
   0 -11   7    2.53    0.46
   1 -11   7   24.97    1.28
   1 -11   7   23.14    1.15
   2 -11   7   77.38    2.68
   2 -11   7   73.76    2.56
   3 -11   7   55.62    2.18
   3 -12  -7    0.25    0.20
  -3 -12   7    0.09    0.21
   2 -12  -7    7.34    0.66
  -2 -12   7    7.66    0.72
   1 -12  -7   28.52    1.30
  -1 -12   7   28.10    1.41
   0 -12   7  148.94    4.34
   0 -12  -7  143.63    4.04
   1 -12   7   31.25    1.49
   1 -12   7   28.52    1.34
   2 -12   7   25.50    1.39
   2 -12   7   26.96    1.34
   3 -12   7    2.55    0.50
   2 -13  -7    2.32    0.44
  -2 -13   7    3.13    0.58
   1 -13  -7   37.87    1.61
  -1 -13   7   38.46    1.76
   0 -13  -7    5.45    0.70
   0 -13   7    3.77    0.62
   1 -13   7   16.25    1.08
   2 -13   7    2.59    0.49
   2 -13   7    2.75    0.57
   1 -14  -7    4.15    0.58
  -1 -14   7    3.84    0.62
   0 -14   7  116.91    3.80
   1 -14   7    2.79    0.53
  -6   0   8  109.97    3.44
   6   0  -8  107.27    3.50
  -6   0   8  110.03    3.54
   6   0  -8  105.87    3.36
   5   0  -8    0.10    0.16
   5   0  -8    0.00    0.14
  -5   0   8   -0.02    0.14
  -5   0   8    0.14    0.15
   4   0  -8  187.60    4.90
  -4   0   8  186.16    5.02
  -4   0   8  189.73    4.93
   4   0  -8  188.76    5.05
  -3   0   8    0.02    0.10
   3   0  -8   -0.05    0.09
   3   0  -8   -0.01    0.09
  -3   0   8    0.78    0.23
   2   0  -8   76.50    2.16
  -2   0   8   78.64    2.33
  -2   0   8   79.44    2.19
  -1   0   8    0.59    0.19
   1   0  -8    1.16    0.19
   0   0  -8  389.18    9.45
   0   0  -8  401.93    9.12
   0   0   8  390.09    9.36
   0   0  -8  387.62    8.96
   0   0   8  380.11    9.34
   0   0   8  396.89    8.97
  -1   0  -8    0.10    0.14
  -1   0  -8    0.00    0.07
   1   0   8   -0.01    0.09
   1   0   8    0.37    0.18
   2   0   8    0.85    0.21
  -2   0  -8    1.07    0.21
  -3   0  -8    0.37    0.17
   3   0   8    0.12    0.13
   4   0   8  220.23    5.75
  -4   0  -8  219.52    5.71
  -5   0  -8    0.07    0.17
  -6   0  -8   17.26    1.10
   6  -1  -8    0.19    0.21
  -6  -1   8    0.43    0.28
  -6  -1   8    0.25    0.21
   6  -1  -8   -0.03    0.16
   6   1  -8    0.46    0.25
  -6   1   8    0.06    0.19
  -6   1   8    0.00    0.16
   6   1  -8    0.13    0.21
  -5  -1   8   36.00    1.58
   5  -1  -8   37.80    1.52
   5  -1  -8   38.31    1.64
  -5  -1   8   35.11    1.50
   5   1  -8   37.78    1.61
  -5   1   8   36.78    1.61
   5   1  -8   36.92    1.51
  -4  -1   8    4.44    0.43
   4  -1  -8    3.42    0.43
   4  -1  -8    4.76    0.49
  -4  -1   8    3.83    0.50
   4   1  -8    3.77    0.50
  -4   1   8    5.10    0.50
   4   1  -8    3.96    0.46
   3  -1  -8  311.09    7.62
   3  -1  -8  319.06    7.48
  -3  -1   8  297.67    7.58
  -3  -1   8  304.53    7.46
   3   1  -8  311.12    7.46
  -3   1   8  302.61    7.58
   2  -1  -8   67.50    1.96
  -2  -1   8   71.59    2.16
  -2  -1   8   67.32    1.98
   2   1  -8   68.29    1.97
  -2   1   8   71.93    2.13
  -1  -1   8   41.16    1.24
  -1  -1   8   41.19    1.19
  -1  -1   8   41.68    1.45
   1  -1  -8   41.63    1.23
   1   1  -8   40.39    1.24
   1   1  -8   40.62    1.31
  -1   1   8   41.27    1.41
  -1   1   8   41.10    1.40
   0  -1   8    0.23    0.14
   0  -1  -8    0.27    0.16
   0  -1  -8    0.46    0.12
   0  -1   8    0.20    0.12
   0  -1  -8    0.44    0.10
   0  -1   8    0.28    0.09
   0   1   8    0.11    0.11
   0   1   8    0.25    0.14
   0   1   8    0.32    0.09
   0   1  -8    0.60    0.12
  -1  -1  -8  345.95    8.28
  -1  -1  -8  358.99    8.85
   1  -1   8  343.30    8.54
   1  -1   8  340.66    8.66
  -1   1  -8  364.75    8.74
   1   1   8  342.70    8.50
  -1   1  -8  356.56    8.36
   1   1   8  364.43    8.82
   2  -1   8   26.84    1.14
  -2  -1  -8   27.48    1.05
  -2   1  -8   27.75    1.06
  -3  -1  -8  157.01    4.16
   3  -1   8  161.58    4.30
  -3   1  -8  151.16    4.13
  -4  -1  -8    0.36    0.19
   4  -1   8    0.47    0.22
  -4   1  -8    0.28    0.18
  -5  -1  -8   13.79    0.89
   5  -1   8   14.35    0.95
  -5   1  -8   12.47    0.85
  -6  -1  -8    6.05    0.73
  -6   1  -8    5.11    0.68
   6  -2  -8   36.05    1.73
  -6  -2   8   35.10    1.61
   6  -2  -8   35.04    1.60
  -6  -2   8   37.56    1.70
   6   2  -8   38.34    1.64
  -6   2   8   35.63    1.63
  -6   2   8   38.06    1.77
   6   2  -8   36.61    1.70
   5  -2  -8  102.47    3.10
   5  -2  -8   99.39    3.21
  -5  -2   8  103.10    3.19
  -5  -2   8  100.13    3.10
   5   2  -8   99.48    3.19
   5   2  -8  102.57    3.09
  -5   2   8  104.72    3.26
   4  -2  -8   22.53    1.05
  -4  -2   8   22.95    1.12
  -4  -2   8   25.33    1.10
   4  -2  -8   25.43    1.18
   4   2  -8   23.58    1.07
  -4   2   8   24.04    1.15
   3  -2  -8   26.18    1.04
  -3  -2   8   25.05    1.11
  -3  -2   8   24.97    1.03
   3  -2  -8   26.41    1.13
   3   2  -8   25.76    1.04
  -3   2   8   25.07    1.10
  -2  -2   8  113.77    3.24
  -2  -2   8  117.26    3.09
   2  -2  -8  120.26    3.24
   2  -2  -8  113.07    3.06
  -2   2   8  118.97    3.22
   2   2  -8  117.10    3.10
  -2   2   8  121.59    3.32
  -1  -2   8  181.27    4.83
   1  -2  -8  189.56    4.56
  -1  -2   8  185.85    4.60
   1   2  -8  187.13    4.54
  -1   2   8  191.34    4.79
  -1   2   8  191.30    4.94
   1   2  -8  194.42    4.62
   0  -2  -8  264.99    6.20
   0  -2   8  267.42    6.64
   0  -2  -8  274.66    6.95
   0  -2   8  267.52    6.51
   0  -2   8  271.87    6.31
   0  -2  -8  271.38    6.29
   0   2  -8  251.05    6.27
   0   2  -8  271.33    6.55
   0   2   8  265.32    6.80
   0   2   8  268.71    6.55
   1  -2   8   73.63    2.24
   1  -2   8   71.59    2.30
  -1  -2  -8   71.75    2.50
  -1  -2  -8   72.61    2.00
  -1   2  -8   68.58    2.30
   1   2   8   70.32    2.45
  -2  -2  -8    4.97    0.39
   2  -2   8    2.60    0.41
  -2   2  -8    3.31    0.34
   2   2   8    3.30    0.34
  -3  -2  -8   35.29    1.35
   3  -2   8   34.50    1.44
   3   2   8   36.31    1.73
  -3   2  -8   36.50    1.38
   4  -2   8  102.35    3.15
  -4  -2  -8  100.57    3.02
  -4   2  -8   97.66    3.01
   5  -2   8   87.61    2.98
  -5  -2  -8   87.48    2.89
  -5   2  -8   89.58    2.91
  -6  -3   8    2.50    0.50
  -6  -3   8    2.52    0.47
   6  -3  -8    2.35    0.48
   6  -3  -8    3.04    0.60
  -6   3   8    2.03    0.48
   6   3  -8    2.45    0.48
  -5  -3   8    5.04    0.63
  -5  -3   8    4.13    0.58
   5  -3  -8    3.90    0.57
   5  -3  -8    3.72    0.53
   5   3  -8    4.26    0.56
  -5   3   8    3.56    0.54
   4  -3  -8   60.45    2.01
  -4  -3   8   60.38    2.07
  -4  -3   8   57.84    1.99
   4  -3  -8   58.80    2.09
  -4   3   8   63.78    2.14
   4   3  -8   59.77    2.00
  -3  -3   8  113.36    3.32
   3  -3  -8  117.11    3.21
  -3  -3   8  115.63    3.22
   3  -3  -8  115.61    3.32
  -3   3   8  119.22    3.33
   3   3  -8  122.88    3.25
   2  -3  -8  353.32    8.27
  -2  -3   8  344.34    8.29
  -2  -3   8  343.44    8.45
   2  -3  -8  357.82    8.42
  -2   3   8  345.25    8.39
  -2   3   8  352.18    8.68
   2   3  -8  338.70    8.29
  -1  -3   8   15.89    0.69
   1  -3  -8   16.03    0.64
  -1  -3   8   16.19    0.81
   1   3  -8   16.81    0.70
  -1   3   8   16.54    0.76
  -1   3   8   15.98    0.91
   0  -3   8   11.78    0.69
   0  -3  -8   11.51    0.50
   0  -3  -8   13.06    0.89
   0  -3   8   11.74    0.55
   0  -3  -8   12.03    0.47
   0   3   8   11.15    0.78
   0   3  -8   12.15    0.89
   0   3  -8   12.34    0.64
   1  -3   8   84.11    2.55
  -1  -3  -8   84.10    2.30
  -1  -3  -8   85.96    2.91
   1  -3   8   82.65    2.27
   1   3   8   82.71    2.44
  -1   3  -8   87.77    2.66
   2  -3   8  266.60    6.81
  -2  -3  -8  270.81    6.60
   2   3   8  272.44    6.57
  -3  -3  -8   31.98    1.28
   3  -3   8   33.54    1.41
  -3   3  -8   31.42    1.31
  -4  -3  -8    2.79    0.44
   4  -3   8    2.49    0.47
  -4   3  -8    1.80    0.36
   5  -3   8    5.83    0.75
  -5  -3  -8    5.30    0.65
  -5   3  -8    6.30    0.65
   6  -4  -8    9.39    0.86
  -6  -4   8    8.95    0.78
   6  -4  -8    7.96    0.73
  -6   4   8    8.68    0.83
   6   4  -8    8.51    0.75
  -5  -4   8  114.78    3.40
   5  -4  -8  113.28    3.52
   5  -4  -8  111.89    3.39
  -5  -4   8  112.26    3.42
  -5   4   8  111.96    3.52
   5   4  -8  108.23    3.36
  -4  -4   8    6.47    0.57
  -4  -4   8    6.28    0.54
   4  -4  -8    6.26    0.54
   4  -4  -8    6.24    0.57
  -4   4   8    5.82    0.56
   4   4  -8    6.01    0.53
   3  -4  -8   25.21    1.11
  -3  -4   8   23.54    1.04
   3  -4  -8   23.95    1.03
  -3  -4   8   25.32    1.12
   3   4  -8   24.91    1.06
  -3   4   8   25.06    1.11
   2  -4  -8    0.24    0.14
  -2  -4   8    0.26    0.15
   2  -4  -8    0.17    0.12
  -2  -4   8    0.09    0.11
  -2   4   8    0.28    0.13
  -2   4   8    0.21    0.17
   2   4  -8    0.17    0.12
  -1  -4   8  439.62   10.56
   1  -4  -8  452.19   10.26
  -1  -4   8  453.56   10.37
  -1   4   8  436.82   10.41
   1   4  -8  432.21   10.34
  -1   4   8  433.50   10.89
   0  -4   8   11.19    0.69
   0  -4  -8   12.56    0.52
   0  -4  -8   11.93    0.92
   0  -4  -8   12.04    0.49
   0   4   8   12.74    1.03
   0   4   8   12.05    0.62
   0   4  -8   11.86    0.93
   0   4  -8   10.91    0.62
  -1  -4  -8  160.62    3.98
   1  -4   8  161.88    4.02
   1  -4   8  165.93    4.27
  -1   4  -8  153.80    4.35
   1   4   8  146.27    4.03
  -2  -4  -8    2.15    0.32
   2  -4   8    2.08    0.37
   3  -4   8   74.16    2.41
  -3  -4  -8   67.79    2.22
  -4  -4  -8   10.91    0.76
   4  -4   8   10.56    0.81
  -5  -4  -8   99.74    3.19
   5  -4   8   96.11    3.31
   5  -5  -8    3.10    0.51
  -5  -5   8    3.04    0.47
   5  -5  -8    4.34    0.58
   5   5  -8    2.74    0.47
  -5   5   8    3.29    0.54
  -4  -5   8  145.32    3.98
  -4  -5   8  142.48    3.98
   4  -5  -8  143.22    3.97
   4  -5  -8  139.60    4.04
   4   5  -8  139.82    3.96
  -4   5   8  138.43    4.03
   3  -5  -8   16.79    0.89
   3  -5  -8   16.86    0.85
  -3  -5   8   16.46    0.85
  -3  -5   8   17.89    0.92
  -3   5   8   15.67    0.86
   3   5  -8   18.45    0.91
   2  -5  -8  239.75    5.89
   2  -5  -8  235.98    5.80
  -2  -5   8  231.27    5.85
  -2  -5   8  230.24    5.96
  -2   5   8  235.96    5.88
   2   5  -8  233.54    5.86
   1  -5  -8    9.42    0.50
  -1  -5   8    9.81    0.57
  -1  -5   8    9.39    0.62
   0  -5  -8    8.88    0.43
   0  -5   8    9.65    0.63
   0  -5   8    8.98    0.53
   0   5   8    9.09    0.52
   1  -5   8   12.72    0.75
   1  -5   8   12.22    0.66
  -1   5  -8   12.31    0.81
   2  -5   8  181.18    4.89
  -3  -5  -8    4.38    0.53
   3  -5   8    3.18    0.49
   4  -5   8    6.94    0.67
  -4  -5  -8    6.10    0.59
  -5  -5  -8    0.31    0.22
   5  -5   8    0.20    0.23
   5  -6  -8   65.02    2.43
  -5  -6   8   67.83    2.36
   5  -6  -8   64.45    2.35
   5   6  -8   66.28    2.33
  -5   6   8   64.07    2.42
   4  -6  -8   33.36    1.43
  -4  -6   8   32.95    1.43
   4  -6  -8   35.14    1.50
  -4  -6   8   34.59    1.46
  -4   6   8   35.76    1.51
   4   6  -8   34.10    1.42
  -3  -6   8    2.88    0.42
   3  -6  -8    2.61    0.38
   3  -6  -8    3.29    0.46
  -3  -6   8    3.06    0.42
   3   6  -8    2.35    0.37
  -3   6   8    2.55    0.40
  -2  -6   8    5.82    0.48
  -2  -6   8    5.64    0.49
   2  -6  -8    6.04    0.48
   2  -6  -8    6.38    0.47
  -2   6   8    6.35    0.49
   2   6  -8    6.51    0.50
  -1  -6   8  292.17    7.25
   1  -6  -8  295.29    6.99
  -1  -6   8  290.86    7.15
   1  -6  -8  280.09    7.04
  -1   6   8  296.86    7.06
   0  -6   8   72.61    2.34
   0  -6   8   76.64    2.28
   0  -6  -8   78.06    2.08
   1  -6   8   96.18    2.77
   1  -6   8   99.00    2.90
  -1   6  -8   93.80    3.04
   2  -6   8   10.10    0.72
   3  -6   8  118.05    3.59
  -4  -6  -8   49.00    1.90
   4  -6   8   50.84    2.07
   5  -6   8   74.09    2.83
  -5  -6  -8   74.75    2.67
   5  -7  -8   12.68    0.94
  -5  -7   8   12.96    0.90
   5  -7  -8   12.89    0.91
  -5   7   8   12.57    0.93
   5   7  -8   11.86    0.88
  -4  -7   8   68.70    2.36
   4  -7  -8   67.02    2.34
   4  -7  -8   68.18    2.38
  -4   7   8   67.47    2.38
   4   7  -8   73.05    2.41
  -3  -7   8  139.33    3.88
   3  -7  -8  138.38    3.89
  -3  -7   8  138.05    3.89
   3  -7  -8  143.32    3.88
  -3   7   8  137.64    3.88
   3   7  -8  135.74    3.88
   2  -7  -8   47.79    1.63
   2  -7  -8   45.86    1.62
  -2  -7   8   48.15    1.71
  -2  -7   8   47.53    1.70
  -2   7   8   48.64    1.65
  -1  -7   8    5.49    0.48
   1  -7  -8    5.72    0.42
  -1  -7   8    5.55    0.49
   1  -7  -8    5.36    0.41
  -1   7   8    5.94    0.44
   0  -7   8   24.41    1.05
   0  -7   8   22.64    1.05
   0  -7  -8   21.29    0.85
   1  -7   8  147.92    4.10
   1  -7   8  149.35    4.05
   2  -7   8   87.34    2.78
   3  -7   8   50.97    2.00
   4  -7   8    4.86    0.71
  -4  -7  -8    3.60    0.54
   5  -7   8    0.29    0.25
  -5  -7  -8    0.51    0.28
   5  -8  -8    2.17    0.46
   5  -8  -8    3.28    0.55
  -5  -8   8    3.60    0.58
  -5   8   8    2.91    0.54
   5   8  -8    3.08    0.53
  -4  -8   8   33.48    1.51
   4  -8  -8   34.85    1.54
   4  -8  -8   33.24    1.50
  -4   8   8   33.07    1.52
   4   8  -8   36.70    1.57
  -3  -8   8    1.00    0.28
   3  -8  -8    0.73    0.25
   3  -8  -8   -0.08    0.12
  -3   8   8    0.31    0.18
  -2  -8   8   53.92    1.87
  -2  -8   8   53.66    1.90
   2  -8  -8   53.03    1.80
   2  -8  -8   52.83    1.79
  -1  -8   8   28.28    1.20
   1  -8  -8   27.95    1.10
  -1  -8   8   26.33    1.18
   0  -8  -8  211.48    5.28
   0  -8   8  211.34    5.54
   0  -8   8  217.40    5.56
   1  -8   8    8.74    0.65
   1  -8   8    8.00    0.62
   2  -8   8    1.69    0.35
   3  -8   8    4.83    0.64
   4  -8   8  112.11    3.65
  -4  -9   8    0.88    0.31
   4  -9  -8    0.53    0.24
   4  -9  -8    1.16    0.32
  -4   9   8    0.97    0.31
   3  -9  -8  210.60    5.58
   3  -9  -8  210.84    5.63
  -3  -9   8  206.28    5.68
  -3   9   8  216.91    5.61
  -2  -9   8    0.02    0.14
   2  -9  -8    0.07    0.14
  -1  -9   8   39.17    1.50
  -1  -9   8   40.02    1.58
   1  -9  -8   37.57    1.41
   0  -9  -8    1.69    0.32
   0  -9   8    1.95    0.37
   0  -9   8    2.12    0.40
   1  -9   8  137.58    3.90
   1  -9   8  132.75    3.86
   2  -9   8    1.39    0.34
   2  -9   8    0.13    0.17
   3  -9   8   83.82    2.87
   4  -9   8    5.35    0.77
   4 -10  -8   34.23    1.57
   4 -10  -8   33.49    1.59
  -4 -10   8   31.36    1.56
  -4  10   8   35.02    1.59
   3 -10  -8    2.90    0.47
  -3 -10   8    2.21    0.47
   2 -10  -8   56.78    1.98
  -2 -10   8   54.46    2.05
  -1 -10   8   27.13    1.30
   1 -10  -8   28.79    1.21
   0 -10   8  153.15    4.29
   0 -10   8  146.60    4.15
   1 -10   8   16.17    0.96
   1 -10   8   17.83    1.03
   2 -10   8    1.11    0.32
   2 -10   8    0.42    0.23
   3 -10   8    1.97    0.47
   4 -10   8   46.33    2.09
   4 -11  -8   27.73    1.45
  -4 -11   8   27.71    1.48
   3 -11  -8   45.03    1.85
  -3 -11   8   46.77    1.93
  -2 -11   8   67.43    2.41
   2 -11  -8   65.10    2.27
   1 -11  -8    6.00    0.54
  -1 -11   8    5.91    0.71
   0 -11   8    0.08    0.18
   0 -11   8    0.15    0.16
   1 -11   8   55.48    2.06
   1 -11   8   57.79    2.18
   2 -11   8   30.83    1.48
   2 -11   8   31.51    1.52
   3 -11   8   48.36    2.05
   3 -12  -8    0.76    0.31
  -3 -12   8    0.18    0.22
   2 -12  -8   20.73    1.14
  -2 -12   8   21.43    1.23
   1 -12  -8   97.10    2.96
  -1 -12   8   92.48    3.12
   0 -12   8   22.85    1.27
   1 -12   8   49.38    2.00
   1 -12   8   46.50    1.85
   2 -12   8    8.45    0.75
   2 -12   8    7.97    0.78
   3 -12   8   22.55    1.32
   2 -13  -8   56.55    2.19
  -2 -13   8   59.42    2.35
  -1 -13   8    1.70    0.44
   1 -13  -8    1.67    0.38
   0 -13   8   11.14    0.90
   1 -13   8    1.53    0.39
   2 -13   8   72.22    2.66
   2 -13   8   78.63    2.85
   0 -14   8    5.15    0.74
   6   0  -9    0.30    0.21
   6   0  -9    0.08    0.22
  -6   0   9    0.20    0.23
  -6   0   9    0.22    0.21
  -5   0   9   39.14    1.60
   5   0  -9   35.98    1.54
  -5   0   9   39.25    1.69
   5   0  -9   38.78    1.68
  -4   0   9    0.12    0.15
   4   0  -9    0.08    0.15
   4   0  -9    0.14    0.16
  -4   0   9    0.41    0.20
  -3   0   9   17.24    0.91
  -3   0   9   16.11    0.79
   3   0  -9   16.90    0.80
  -2   0   9    0.13    0.10
   2   0  -9    0.29    0.13
  -2   0   9    0.05    0.10
  -1   0   9  367.90    9.14
  -1   0   9  399.87    9.38
   1   0  -9  368.73    8.83
   0   0  -9    0.22    0.09
   0   0   9    0.16    0.12
   0   0   9    0.02    0.06
   0   0  -9    0.60    0.21
   0   0   9    0.10    0.11
  -1   0  -9   72.73    2.50
  -1   0  -9   74.73    2.12
   1   0   9   72.94    2.46
   1   0   9   75.45    2.33
  -2   0  -9    0.03    0.11
   2   0   9   -0.07    0.09
   3   0   9  235.73    6.10
  -3   0  -9  235.73    5.98
  -4   0  -9    0.95    0.26
   4   0   9    0.11    0.15
  -5   0  -9   41.64    1.74
   6  -1  -9    0.72    0.30
   6  -1  -9    1.11    0.36
  -6  -1   9    1.25    0.35
  -6  -1   9    0.89    0.32
   6   1  -9    1.27    0.39
   6   1  -9    0.77    0.31
  -6   1   9    0.67    0.30
  -6   1   9    1.29    0.37
   5  -1  -9   13.37    0.85
   5  -1  -9   14.62    0.95
  -5  -1   9   11.64    0.86
  -5  -1   9   13.23    0.86
  -5   1   9   13.58    0.87
   5   1  -9   13.55    0.86
   5   1  -9   13.53    0.93
  -5   1   9   14.36    0.95
   4  -1  -9  244.07    6.35
   4  -1  -9  246.43    6.18
  -4  -1   9  238.80    6.18
  -4  -1   9  244.89    6.33
   4   1  -9  238.47    6.16
  -4   1   9  241.43    6.33
   3  -1  -9   53.56    1.76
  -3  -1   9   59.70    1.95
  -3  -1   9   54.45    1.78
   3   1  -9   53.89    1.76
  -3   1   9   53.01    1.88
  -2  -1   9   40.04    1.47
   2  -1  -9   38.74    1.28
  -2  -1   9   39.84    1.31
  -2   1   9   37.46    1.42
   2   1  -9   37.97    1.29
  -1  -1   9    0.06    0.11
  -1  -1   9   -0.01    0.04
   1  -1  -9   -0.06    0.07
  -1   1   9   -0.08    0.07
  -1   1   9    0.10    0.11
   1   1  -9    0.43    0.13
   0  -1   9  338.04    7.76
   0  -1  -9  351.39    7.71
   0  -1  -9  346.53    7.85
   0  -1  -9  338.12    8.39
   0  -1   9  325.59    8.17
   0  -1   9  330.80    8.08
   0   1   9  326.55    8.12
   0   1  -9  316.95    7.73
   0   1  -9  330.06    8.17
   0   1   9  340.74    7.71
   0   1   9  322.06    8.21
   1  -1   9   52.26    1.81
  -1  -1  -9   53.05    1.58
   1  -1   9   49.59    1.87
  -1  -1  -9   52.27    2.01
  -1   1  -9   49.47    1.62
  -1   1  -9   52.58    1.94
   1   1   9   53.62    1.80
   2  -1   9  194.58    5.22
  -2  -1  -9  197.58    5.01
   2   1   9  197.46    5.16
  -2   1  -9  204.57    5.07
  -3  -1  -9   11.66    0.70
   3  -1   9   12.64    0.81
  -3   1  -9   12.87    0.74
  -4  -1  -9    1.75    0.36
   4  -1   9    1.61    0.38
  -4   1  -9    1.69    0.33
  -5  -1  -9   10.35    0.79
   5  -1   9   10.31    0.83
  -5   1  -9    8.59    0.74
   6  -2  -9   37.51    1.68
  -6  -2   9   37.99    1.71
   6  -2  -9   37.41    1.80
  -6  -2   9   37.00    1.75
  -6   2   9   39.00    1.83
  -6   2   9   38.70    1.72
   6   2  -9   40.03    1.71
   5  -2  -9   89.95    2.86
  -5  -2   9   93.05    2.89
   5  -2  -9   85.38    2.95
  -5  -2   9   89.18    2.96
   5   2  -9   91.68    2.87
  -5   2   9   90.71    3.00
   4  -2  -9    2.43    0.40
  -4  -2   9    1.93    0.39
   4  -2  -9    1.76    0.37
  -4  -2   9    1.34    0.29
  -4   2   9    1.33    0.32
   4   2  -9    1.80    0.32
  -3  -2   9    4.79    0.46
  -3  -2   9    3.18    0.39
   3  -2  -9    3.92    0.50
   3  -2  -9    2.74    0.36
  -3   2   9    3.53    0.47
   3   2  -9    3.22    0.39
  -2  -2   9  109.86    2.96
  -2  -2   9  109.64    3.16
   2  -2  -9  111.18    2.93
   2   2  -9  108.74    2.95
  -2   2   9  109.81    3.11
  -1  -2   9  178.99    4.61
   1  -2  -9  175.45    4.26
  -1  -2   9  174.95    4.31
  -1   2   9  171.51    4.62
   1   2  -9  170.94    4.30
  -1   2   9  170.63    4.50
   0  -2   9   86.56    2.53
   0  -2  -9   92.36    2.94
   0  -2   9   87.62    2.66
   0  -2  -9   88.78    2.32
   0  -2   9   87.85    2.32
   0   2   9   88.25    2.58
   0   2   9   87.05    2.77
   0   2  -9   88.50    2.58
   0   2  -9   88.22    2.30
   1  -2   9    0.49    0.19
  -1  -2  -9    0.61    0.16
  -1   2  -9    0.50    0.20
   2  -2   9   63.25    2.14
  -2  -2  -9   62.24    1.94
   2   2   9   65.06    2.05
  -2   2  -9   64.98    2.04
   3  -2   9  165.40    4.61
  -3  -2  -9  168.88    4.43
  -3   2  -9  163.27    4.45
   4  -2   9   81.76    2.72
  -4  -2  -9   77.58    2.55
  -4   2  -9   78.38    2.58
   5  -2   9   43.55    1.93
  -5  -2  -9   45.52    1.85
  -5   2  -9   44.87    1.86
   6  -3  -9    3.46    0.62
  -6  -3   9    1.58    0.42
   6  -3  -9    1.81    0.41
  -6  -3   9    1.85    0.44
   6   3  -9    2.44    0.49
  -6   3   9    2.21    0.52
  -5  -3   9   29.49    1.42
   5  -3  -9   30.16    1.38
  -5  -3   9   30.28    1.39
   5  -3  -9   29.44    1.47
   5   3  -9   30.59    1.38
  -5   3   9   30.97    1.49
  -4  -3   9   23.06    1.09
  -4  -3   9   22.15    1.14
   4  -3  -9   22.76    1.07
   4  -3  -9   24.53    1.19
   4   3  -9   22.19    1.07
  -4   3   9   24.64    1.20
  -3  -3   9  167.75    4.31
   3  -3  -9  161.03    4.27
  -3  -3   9  164.83    4.45
   3  -3  -9  154.11    4.38
   3   3  -9  165.29    4.31
  -3   3   9  165.70    4.42
   2  -3  -9   15.89    0.82
   2  -3  -9   15.64    0.72
  -2  -3   9   15.78    0.85
  -2  -3   9   14.99    0.73
  -2   3   9   14.48    0.78
   2   3  -9   13.70    0.71
   1  -3  -9    1.26    0.20
  -1  -3   9    1.42    0.23
  -1  -3   9    1.98    0.33
  -1   3   9    1.16    0.25
   1   3  -9    0.73    0.17
  -1   3   9    2.13    0.40
   0  -3  -9   56.30    1.58
   0  -3   9   56.46    1.65
   0  -3  -9   57.91    2.24
   0  -3   9   55.83    1.91
   0   3  -9   54.41    2.02
   0   3   9   54.78    2.07
   0   3   9   56.01    1.81
   1  -3   9  165.87    4.43
  -1  -3  -9  166.36    4.12
   1   3   9  160.56    4.30
  -1   3  -9  157.91    4.48
   2  -3   9   97.93    3.01
  -2  -3  -9  100.75    2.80
   3  -3   9   65.79    2.27
  -3  -3  -9   61.16    2.06
  -3   3  -9   62.41    2.12
   4  -3   9    5.51    0.71
  -4  -3  -9    3.88    0.52
  -4   3  -9    6.09    0.70
   5  -3   9   51.89    2.15
  -5  -3  -9   48.28    1.97
  -5   3  -9   48.30    2.00
  -5  -4   9    5.36    0.68
   5  -4  -9    4.01    0.59
   5  -4  -9    4.56    0.60
  -5  -4   9    5.10    0.62
  -5   4   9    5.22    0.69
   5   4  -9    6.32    0.60
   4  -4  -9   10.17    0.69
  -4  -4   9    8.63    0.64
  -4  -4   9    8.52    0.68
   4  -4  -9    9.02    0.70
  -4   4   9    8.83    0.70
   4   4  -9    8.82    0.65
  -3  -4   9   24.00    1.11
  -3  -4   9   22.88    1.03
   3  -4  -9   21.49    1.05
   3  -4  -9   22.09    1.00
   3   4  -9   21.63    1.01
  -3   4   9   23.68    1.10
   2  -4  -9  211.91    5.44
   2  -4  -9  218.97    5.60
  -2  -4   9  219.15    5.69
  -2  -4   9  229.91    5.54
  -2   4   9  217.51    5.59
   2   4  -9  222.37    5.53
  -1  -4   9   21.36    1.02
   1  -4  -9   20.17    0.79
  -1  -4   9   21.22    0.87
  -1   4   9   19.20    1.14
  -1   4   9   21.22    0.93
   1   4  -9   20.75    0.86
   0  -4   9  178.16    4.73
   0  -4  -9  173.99    4.30
   0  -4  -9  185.76    5.75
   0  -4   9  175.10    4.43
   0   4   9  167.18    4.51
   1  -4   9    1.51    0.31
  -1  -4  -9    1.65    0.26
   1   4   9    2.11    0.33
  -1   4  -9    1.51    0.34
   2  -4   9  176.44    4.75
  -2  -4  -9  168.94    4.46
   3  -4   9    1.65    0.35
  -4  -4  -9  200.13    5.40
   4  -4   9  200.19    5.61
  -5  -4  -9    2.98    0.52
   5  -4   9    3.17    0.60
  -5  -5   9   58.40    2.61
  -5  -5   9   55.66    2.11
   5  -5  -9   56.30    2.12
   5  -5  -9   56.02    2.21
  -5   5   9   55.19    2.21
   5   5  -9   59.66    2.16
  -4  -5   9   11.21    0.78
  -4  -5   9   10.98    0.75
   4  -5  -9   10.01    0.72
   4  -5  -9   10.93    0.78
  -4   5   9   11.14    0.80
   4   5  -9   10.60    0.73
   3  -5  -9  234.56    6.11
   3  -5  -9  236.35    6.00
  -3  -5   9  235.63    6.14
  -3  -5   9  236.58    6.04
  -3   5   9  235.78    6.10
   3   5  -9  240.85    6.07
  -2  -5   9    0.38    0.18
   2  -5  -9    0.34    0.16
  -2  -5   9    0.15    0.13
   2  -5  -9    0.05    0.12
  -2   5   9    0.62    0.21
   2   5  -9    0.72    0.20
  -1  -5   9    3.27    0.46
   1  -5  -9    3.62    0.32
  -1  -5   9    4.29    0.39
  -1   5   9    4.62    0.40
   0  -5   9   15.91    0.88
   0   5   9   16.99    0.79
   1  -5   9  281.01    7.03
  -1  -5  -9  278.15    6.70
   1  -5   9  275.20    6.89
  -1   5  -9  269.84    7.14
  -2  -5  -9    3.49    0.43
   2  -5   9    3.95    0.53
   3  -5   9   60.67    2.25
  -3  -5  -9   62.15    2.09
   4  -5   9    6.01    0.79
  -4  -5  -9    5.18    0.64
   5  -5   9   56.06    2.38
  -5  -5  -9   58.19    2.25
   5  -6  -9   10.57    0.86
  -5  -6   9   10.38    0.81
   5  -6  -9    8.70    0.74
   5   6  -9    8.53    0.73
  -5   6   9   11.26    0.88
  -4  -6   9    2.07    0.41
   4  -6  -9    2.14    0.41
  -4  -6   9    1.73    0.37
   4  -6  -9    2.25    0.42
   4   6  -9    2.37    0.43
  -4   6   9    2.06    0.41
  -3  -6   9    3.20    0.45
  -3  -6   9    3.67    0.51
   3  -6  -9    3.13    0.42
   3  -6  -9    3.00    0.45
  -3   6   9    3.32    0.47
   3   6  -9    3.00    0.43
  -2  -6   9  132.30    3.72
   2  -6  -9  134.86    3.54
   2  -6  -9  126.99    3.59
  -2  -6   9  130.59    3.61
   2   6  -9  123.71    3.57
  -2   6   9  136.22    3.62
   1  -6  -9   65.19    1.91
  -1  -6   9   64.98    2.05
  -1  -6   9   62.16    2.13
  -1   6   9   64.86    1.99
   0  -6   9   94.15    2.88
   0  -6   9   97.34    2.77
   1  -6   9   15.26    0.88
   1  -6   9   14.42    0.78
  -2  -6  -9   45.19    1.62
   2  -6   9   47.78    1.84
  -3  -6  -9   26.80    1.23
   3  -6   9   27.74    1.37
  -4  -6  -9  101.36    3.20
   4  -6   9  101.66    3.41
   5  -6   9   15.66    1.17
  -5  -6  -9   17.02    1.11
   5  -7  -9   18.57    1.15
  -5  -7   9   15.58    1.04
   5  -7  -9   16.03    1.05
   5   7  -9   17.94    1.10
  -5   7   9   17.91    1.14
   4  -7  -9   84.97    2.81
  -4  -7   9   84.77    2.77
   4  -7  -9   83.86    2.75
   4   7  -9   86.13    2.80
  -4   7   9   82.74    2.79
   3  -7  -9   54.17    1.96
  -3  -7   9   55.82    1.99
   3  -7  -9   53.11    1.90
  -3  -7   9   56.95    1.99
  -3   7   9   54.29    1.96
   3   7  -9   56.63    1.98
  -2  -7   9   36.48    1.44
   2  -7  -9   35.93    1.38
   2  -7  -9   36.03    1.35
  -2  -7   9   35.75    1.47
  -2   7   9   35.77    1.38
   1  -7  -9    2.23    0.31
  -1  -7   9    1.94    0.35
  -1  -7   9    2.01    0.38
   0  -7   9  106.34    3.05
   0  -7   9  104.05    3.13
   1  -7   9   54.32    1.87
   2  -7   9  133.95    3.95
  -3  -7  -9    2.79    0.44
   3  -7   9    2.36    0.46
   4  -7   9    7.62    0.76
  -4  -7  -9    6.80    0.66
   5  -8  -9   78.72    2.84
  -5  -8   9   80.39    2.81
   5  -8  -9   77.87    2.79
   5   8  -9   76.64    2.75
  -5   8   9   78.98    2.86
   4  -8  -9    2.31    0.42
  -4  -8   9    3.21    0.53
   4  -8  -9    2.94    0.52
  -4   8   9    2.84    0.50
   4   8  -9    3.05    0.50
  -3  -8   9   12.16    0.82
   3  -8  -9   13.10    0.82
   3  -8  -9   12.73    0.81
  -3   8   9   11.65    0.79
  -2  -8   9   22.49    1.12
  -2  -8   9   22.86    1.12
   2  -8  -9   22.22    1.04
   2  -8  -9   23.28    1.06
  -1  -8   9  153.96    4.30
  -1  -8   9  153.52    4.27
   1  -8  -9  160.87    4.11
   0  -8   9    6.38    0.55
   0  -8   9    5.97    0.53
   1  -8   9    3.77    0.54
   1  -8   9    3.30    0.51
   2  -8   9    7.57    0.67
   3  -8   9   80.77    2.84
  -4  -8  -9   25.61    1.35
   4  -8   9   29.07    1.55
   4  -9  -9   64.82    2.42
   4  -9  -9   66.25    2.44
  -4  -9   9   72.37    2.54
  -4   9   9   70.57    2.49
  -3  -9   9    0.35    0.23
   3  -9  -9    0.70    0.27
   3  -9  -9    0.44    0.22
  -3   9   9    0.73    0.28
   2  -9  -9   25.66    1.15
  -2  -9   9   23.50    1.20
  -2  -9   9   26.71    1.65
  -1  -9   9    1.65    0.35
  -1  -9   9    2.31    0.40
   1  -9  -9    2.74    0.39
   0  -9   9  108.59    3.24
   0  -9   9  103.89    3.19
   1  -9   9    5.40    0.55
   1  -9   9    5.69    0.66
   2  -9   9  161.83    4.65
   3  -9   9    3.37    0.58
   4  -9   9    2.14    0.51
  -4 -10   9    0.90    0.35
   4 -10  -9    1.23    0.38
   4 -10  -9    0.56    0.27
  -4  10   9    0.48    0.27
  -3 -10   9   15.88    1.02
   3 -10  -9   15.75    0.97
  -2 -10   9   14.70    0.95
   2 -10  -9   15.83    0.90
  -1 -10   9  139.21    4.05
   1 -10  -9  139.67    3.84
  -1 -10   9  138.25    3.95
   0 -10   9   16.55    0.99
   0 -10   9   15.19    0.91
   1 -10   9    0.93    0.31
   1 -10   9    1.22    0.32
   2 -10   9   11.99    0.87
   3 -10   9   88.81    3.09
   3 -11  -9   37.28    1.65
  -3 -11   9   37.08    1.71
  -2 -11   9   15.00    0.99
   2 -11  -9   13.97    0.89
  -1 -11   9    0.22    0.21
   1 -11  -9    0.26    0.18
   0 -11   9   44.31    1.76
   0 -11   9   45.95    1.88
   1 -11   9   43.32    1.78
   1 -11   9   44.33    1.86
   2 -11   9   41.57    1.82
   3 -11   9   22.78    1.35
  -3 -12   9    3.73    0.61
   3 -12  -9    4.83    0.66
  -2 -12   9   44.39    1.91
   2 -12  -9   42.38    1.76
   1 -12  -9   23.66    1.18
  -1 -12   9   24.96    1.35
   0 -12   9   33.75    1.61
   1 -12   9    0.90    0.34
   1 -12   9    0.89    0.30
   2 -12   9   13.85    0.99
   2 -13  -9    0.10    0.19
  -2 -13   9    0.08    0.23
  -1 -13   9    0.81    0.34
   0 -13   9    2.10    0.48
   1 -13   9   80.48    2.89
  -5   0  10   -0.07    0.14
   5   0 -10    0.01    0.16
  -5   0  10   -0.02    0.18
   5   0 -10    0.30    0.21
   4   0 -10   10.06    0.68
  -4   0  10    9.53    0.68
  -4   0  10    9.80    0.74
  -3   0  10    0.08    0.11
   3   0 -10    0.19    0.13
  -3   0  10    0.04    0.10
   2   0 -10  370.29    8.72
  -2   0  10  364.59    8.98
  -2   0  10  363.77    8.71
  -1   0  10   -0.04    0.09
  -1   0  10    0.24    0.11
   1   0 -10    0.02    0.08
   0   0 -10   30.35    1.34
   0   0  10   28.11    1.23
   0   0  10   29.48    1.23
  -1   0 -10    0.04    0.15
   1   0  10    1.37    0.31
  -1   0 -10    0.13    0.13
  -2   0 -10  128.82    3.45
   2   0  10  123.70    3.64
   3   0  10    0.34    0.20
  -3   0 -10    0.17    0.16
  -4   0 -10  136.88    3.94
   4   0  10  137.49    4.03
  -5   0 -10    0.20    0.20
  -5  -1  10   66.74    2.46
  -5  -1  10   66.93    2.35
   5  -1 -10   66.45    2.32
   5  -1 -10   64.96    2.46
  -5   1  10   66.62    2.47
  -5   1  10   71.20    2.38
   5   1 -10   67.59    2.34
  -4  -1  10    5.53    0.67
   4  -1 -10    5.84    0.59
  -4  -1  10    5.36    0.50
   4  -1 -10    4.76    0.48
  -4   1  10    6.46    0.60
   4   1 -10    5.99    0.52
  -4   1  10    6.36    0.56
  -3  -1  10   53.19    1.77
  -3  -1  10   53.34    1.93
   3  -1 -10   53.41    1.76
  -3   1  10   54.98    1.94
   3   1 -10   52.75    1.76
  -2  -1  10    1.08    0.23
  -2  -1  10    0.22    0.15
   2  -1 -10    0.18    0.12
  -2   1  10    0.46    0.19
  -1  -1  10  104.71    2.98
   1  -1 -10  118.76    2.99
  -1  -1  10  119.60    3.36
  -1   1  10  114.96    2.98
   1   1 -10  122.54    3.04
  -1   1  10  117.25    3.31
   0  -1 -10   15.39    0.96
   0  -1 -10   15.95    0.69
   0  -1  10   17.62    1.28
   0  -1  10   14.34    0.84
   0   1  10   16.03    0.90
   0   1  10   16.34    0.86
  -1  -1 -10  404.59    9.53
   1  -1  10  402.40    9.88
  -1   1 -10  404.94   10.07
  -1   1 -10  409.70    9.63
   1   1  10  396.54    9.84
  -2  -1 -10   54.16    1.76
   2  -1  10   51.41    1.94
   2   1  10   55.52    1.93
  -2   1 -10   55.04    1.81
   3  -1  10    0.52    0.23
  -3  -1 -10    0.45    0.20
  -3   1 -10    0.37    0.18
  -4  -1 -10    5.39    0.54
   4  -1  10    4.74    0.66
  -4   1 -10    3.97    0.54
  -5  -1 -10   89.35    2.98
  -5   1 -10   90.17    3.02
   5  -2 -10   16.92    0.99
   5  -2 -10   18.78    1.14
  -5  -2  10   17.82    1.03
  -5  -2  10   17.19    1.07
   5   2 -10   17.49    1.01
  -5   2  10   17.64    1.10
   4  -2 -10   11.27    0.80
  -4  -2  10   11.13    0.80
   4  -2 -10    9.86    0.69
  -4  -2  10   10.47    0.71
  -4   2  10   10.39    0.77
   4   2 -10   10.56    0.71
   3  -2 -10   67.59    2.12
  -3  -2  10   67.12    2.30
   3  -2 -10   68.43    2.31
  -3  -2  10   69.15    2.15
  -3   2  10   70.18    2.29
   3   2 -10   68.75    2.14
   2  -2 -10  250.90    6.07
  -2  -2  10  248.13    6.10
  -2  -2  10  244.76    6.35
   2   2 -10  248.75    6.10
  -2   2  10  245.02    6.29
  -1  -2  10  152.85    4.14
   1  -2 -10  148.94    3.74
   1   2 -10  149.17    3.81
  -1   2  10  147.00    4.03
   0  -2 -10   84.95    2.26
   0  -2  10   80.49    2.59
   0  -2 -10   84.89    2.89
   0  -2  10   82.49    2.25
   0   2 -10   85.30    2.24
   0   2  10   83.92    2.72
   0   2  10   80.83    2.52
   1  -2  10   63.32    2.14
  -1  -2 -10   61.66    1.85
  -1   2 -10   63.67    2.24
   1   2  10   59.28    2.06
  -2  -2 -10   35.05    1.31
   2  -2  10   37.93    1.54
   2   2  10   34.80    1.40
  -2   2 -10   34.12    1.36
   3  -2  10   71.49    2.47
  -3  -2 -10   68.62    2.26
  -3   2 -10   71.37    2.33
   4  -2  10   49.36    1.98
  -4  -2 -10   47.43    1.82
  -4   2 -10   44.41    1.81
   5  -2  10    8.91    0.83
  -5  -2 -10    8.22    0.74
  -5   2 -10    8.79    0.78
  -5  -3  10   31.38    1.43
  -5  -3  10   30.32    1.49
   5  -3 -10   29.55    1.49
   5  -3 -10   30.70    1.41
   5   3 -10   29.78    1.40
  -5   3  10   30.86    1.53
  -4  -3  10  145.74    4.16
   4  -3 -10  138.99    4.13
   4  -3 -10  143.04    3.99
  -4  -3  10  143.85    4.01
   4   3 -10  141.41    3.99
  -4   3  10  144.09    4.14
   3  -3 -10   16.73    0.83
  -3  -3  10   16.09    0.83
   3  -3 -10   15.51    0.90
  -3  -3  10   16.46    0.94
  -3   3  10   16.44    0.92
   3   3 -10   15.45    0.82
  -2  -3  10    1.24    0.29
   2  -3 -10    1.26    0.24
  -2  -3  10    1.01    0.22
   2   3 -10    1.32    0.26
  -2   3  10    1.16    0.27
   1  -3 -10   48.33    1.47
  -1  -3  10   51.52    1.57
  -1  -3  10   52.04    1.81
   1   3 -10   45.44    1.50
  -1   3  10   49.82    2.01
  -1   3  10   47.03    1.67
   0  -3 -10  181.06    5.14
   0  -3  10  170.03    4.30
   0  -3  10  168.62    4.67
   0   3  10  167.67    4.53
   1  -3  10   64.61    2.21
  -1  -3 -10   63.34    1.91
   1   3  10   64.74    2.13
  -1   3 -10   66.15    2.30
   2  -3  10  157.41    4.46
  -2  -3 -10  159.55    4.18
  -3  -3 -10    0.30    0.18
   3  -3  10    0.11    0.16
   4  -3  10   28.61    1.46
  -4  -3 -10   27.75    1.31
  -4   3 -10   26.53    1.33
   5  -3  10   28.59    1.58
  -5  -3 -10   29.87    1.48
  -5   3 -10   29.97    1.52
   5  -4 -10   10.91    0.88
  -5  -4  10   10.16    0.83
   5  -4 -10   10.86    0.80
  -5   4  10   11.03    0.88
   5   4 -10   11.74    0.84
  -4  -4  10    0.43    0.22
   4  -4 -10    0.29    0.19
   4  -4 -10    0.12    0.15
  -4  -4  10    0.13    0.18
   4   4 -10   -0.01    0.16
  -4   4  10    0.24    0.20
  -3  -4  10  129.74    3.62
  -3  -4  10  128.74    3.78
   3  -4 -10  137.42    3.78
   3  -4 -10  126.70    3.58
  -3   4  10  127.05    3.72
   3   4 -10  131.77    3.65
  -2  -4  10    4.19    0.40
   2  -4 -10    3.24    0.38
  -2  -4  10    4.08    0.53
  -2   4  10    4.53    0.54
   2   4 -10    4.05    0.40
   1  -4 -10  258.59    6.14
  -1  -4  10  251.63    6.54
  -1  -4  10  252.84    6.26
   1   4 -10  257.60    6.26
  -1   4  10  251.80    6.39
   0  -4  10    0.37    0.14
   0  -4  10    1.75    0.35
   0   4  10    0.05    0.10
   1  -4  10   29.17    1.29
  -1  -4 -10   25.12    1.01
  -2  -4 -10   36.68    1.38
   2  -4  10   39.13    1.62
   3  -4  10  178.32    5.11
  -3  -4 -10  183.21    4.86
  -4  -4 -10    0.96    0.29
   4  -4  10    1.39    0.39
  -5  -4 -10   11.46    0.89
   5  -4  10   11.42    0.99
   5  -5 -10    2.81    0.49
  -5  -5  10    3.35    0.52
   5  -5 -10    1.97    0.43
  -5  -5  10    2.98    0.54
   5   5 -10    2.65    0.47
  -5   5  10    2.64    0.52
   4  -5 -10  124.38    3.65
  -4  -5  10  123.71    3.66
  -4  -5  10  129.74    3.79
   4  -5 -10  122.12    3.75
   4   5 -10  130.24    3.71
  -4   5  10  123.13    3.76
   3  -5 -10    1.29    0.32
   3  -5 -10    1.20    0.29
  -3  -5  10    0.84    0.24
  -3  -5  10    1.39    0.32
  -3   5  10    1.16    0.29
   3   5 -10    1.05    0.27
  -2  -5  10    0.46    0.19
   2  -5 -10    0.55    0.18
  -2  -5  10    1.74    0.35
  -2   5  10    1.24    0.27
   2   5 -10    0.65    0.21
  -1  -5  10    3.15    0.45
   1  -5 -10    2.95    0.29
  -1  -5  10    2.78    0.37
  -1   5  10    2.78    0.39
   0  -5  10  259.03    6.84
   0  -5  10  274.71    6.60
   0   5  10  267.88    6.66
   1  -5  10   24.02    1.18
  -2  -5 -10   97.72    2.85
   2  -5  10   98.90    3.12
   3  -5  10    2.63    0.50
  -3  -5 -10    2.61    0.41
  -4  -5 -10   20.90    1.15
   4  -5  10   20.58    1.27
   5  -5  10    3.71    0.70
  -5  -5 -10    4.46    0.65
  -5  -6  10    3.57    0.58
   5  -6 -10    4.07    0.63
   5  -6 -10    3.51    0.56
   5   6 -10    4.50    0.62
  -5   6  10    4.33    0.67
  -4  -6  10    0.59    0.25
   4  -6 -10    0.81    0.29
   4  -6 -10    2.50    0.46
  -4  -6  10    0.37    0.22
   4   6 -10    0.64    0.25
  -4   6  10    0.44    0.24
  -3  -6  10   86.82    2.73
   3  -6 -10   89.09    2.69
  -3  -6  10   88.22    2.83
   3  -6 -10   87.73    2.77
  -3   6  10   87.40    2.77
   3   6 -10   87.43    2.74
   2  -6 -10   72.87    2.30
  -2  -6  10   68.33    2.36
   2  -6 -10   70.21    2.17
  -2  -6  10   67.56    2.23
   2   6 -10   76.10    2.30
  -2   6  10   68.98    2.25
   1  -6 -10  107.63    2.87
  -1  -6  10  106.68    3.03
  -1  -6  10  109.10    3.21
  -1   6  10   97.43    2.97
   0  -6  10   12.50    0.79
   0  -6  10   10.38    0.66
   1  -6  10   22.74    1.16
   2  -6  10   15.14    0.96
  -2  -6 -10   14.81    0.82
  -3  -6 -10  173.24    4.69
   3  -6  10  167.46    4.93
   4  -6  10   27.44    1.53
  -4  -6 -10   32.07    1.48
   5  -7 -10   30.99    1.58
  -5  -7  10   29.57    1.50
   5  -7 -10   32.15    1.56
   5   7 -10   30.94    1.54
  -5   7  10   31.08    1.58
   4  -7 -10   66.21    2.42
   4  -7 -10   68.63    2.37
  -4  -7  10   68.07    2.40
   4   7 -10   70.66    2.43
  -4   7  10   62.25    2.37
  -3  -7  10   18.75    1.03
   3  -7 -10   18.73    1.02
  -3  -7  10   19.64    1.07
   3  -7 -10   19.18    1.00
   3   7 -10   19.20    1.03
  -3   7  10   18.04    1.01
   2  -7 -10    1.07    0.27
  -2  -7  10    1.27    0.31
  -2  -7  10    0.84    0.26
   2  -7 -10    0.79    0.23
  -2   7  10    0.91    0.25
  -1  -7  10   45.12    1.76
  -1  -7  10   45.98    1.67
   1  -7 -10   44.94    1.51
   0  -7  10  127.41    3.58
   0  -7  10  127.00    3.72
   1  -7  10  165.51    4.65
   2  -7  10   16.93    1.05
  -2  -7 -10   16.80    0.89
  -3  -7 -10    4.11    0.55
   3  -7  10    3.37    0.57
   4  -7  10   11.25    0.95
  -4  -7 -10   11.76    0.87
   4  -8 -10    3.75    0.58
   4  -8 -10    5.65    0.68
  -4  -8  10    5.32    0.67
   4   8 -10    4.30    0.60
  -4   8  10    4.23    0.60
  -3  -8  10    8.95    0.73
   3  -8 -10   11.75    0.79
  -3  -8  10   10.75    1.31
   3  -8 -10   10.15    0.73
  -3   8  10    9.90    0.74
   2  -8 -10  170.78    4.75
  -2  -8  10  188.15    5.01
  -2  -8  10  184.03    4.96
  -1  -8  10   11.91    0.80
  -1  -8  10   11.63    0.76
   1  -8 -10   10.80    0.65
   0  -8  10   57.22    2.09
   0  -8  10   60.06    2.05
   1  -8  10    0.26    0.19
   2  -8  10   58.81    2.24
  -3  -8 -10   12.47    0.84
   3  -8  10   10.33    0.88
  -4  -8 -10   49.59    2.04
   4  -8  10   50.07    2.22
   4  -9 -10    1.32    0.38
  -4  -9  10    0.91    0.35
   4  -9 -10    1.20    0.34
  -4   9  10    0.71    0.30
  -3  -9  10   35.75    1.62
   3  -9 -10   35.85    1.55
   3  -9 -10   37.72    1.57
  -3   9  10   37.67    1.59
  -2  -9  10    0.84    0.28
   2  -9 -10    1.10    0.28
  -2  -9  10    0.39    0.21
  -1  -9  10   82.09    2.70
  -1  -9  10   83.53    2.70
   0  -9  10    0.38    0.21
   0  -9  10    0.29    0.19
   1  -9  10  148.31    4.40
   1  -9  10  159.67    4.41
   2  -9  10    2.81    0.53
   3  -9  10    0.17    0.20
  -3 -10  10    2.45    0.48
   3 -10 -10    3.10    0.51
  -2 -10  10  120.05    3.66
   2 -10 -10  118.05    3.49
  -1 -10  10   13.78    0.93
  -1 -10  10   16.89    0.97
   0 -10  10   27.14    1.32
   0 -10  10   24.56    1.25
   1 -10  10    0.03    0.17
   1 -10  10    0.41    0.24
   2 -10  10   63.80    2.42
   3 -10  10   18.71    1.22
   3 -11 -10   17.58    1.08
  -3 -11  10   17.51    1.13
  -2 -11  10    0.12    0.20
  -1 -11  10   22.90    1.26
   0 -11  10   41.56    1.73
   0 -11  10   41.60    1.80
   1 -11  10   64.00    2.38
   1 -11  10   61.04    2.32
   2 -11  10   25.01    1.37
   2 -12 -10   21.89    1.19
  -2 -12  10   24.56    1.36
  -1 -12  10   64.53    2.46
   0 -12  10    0.28    0.24
   1 -12  10    6.07    0.79
   1 -12  10    6.24    0.66
   2 -12  10   25.46    1.42
   0 -13  10   71.63    2.70
  -5   0  11    2.36    0.45
   5   0 -11    2.33    0.44
  -5   0  11    2.17    0.46
  -4   0  11   -0.05    0.13
  -4   0  11    0.48    0.22
   4   0 -11    0.09    0.16
  -3   0  11  318.19    7.78
   3   0 -11  317.73    7.77
  -3   0  11  314.06    8.04
  -2   0  11    0.40    0.18
  -2   0  11    0.40    0.15
   2   0 -11    0.11    0.11
  -1   0  11  120.91    3.46
   1   0 -11  115.94    3.06
  -1   0  11  117.40    3.07
   0   0  11    0.15    0.15
   1   0  11   25.00    1.20
  -1   0 -11   23.52    1.01
  -2   0 -11    1.51    0.31
   2   0  11    0.45    0.22
  -3   0 -11  163.64    4.41
   3   0  11  157.62    4.58
  -4   0 -11   -0.09    0.15
  -5   0 -11    1.01    0.33
   5  -1 -11   34.17    1.51
   5  -1 -11   32.29    1.64
  -5  -1  11   35.36    1.55
  -5  -1  11   34.84    1.65
  -5   1  11   34.25    1.53
  -5   1  11   33.97    1.64
   5   1 -11   33.65    1.50
   4  -1 -11   80.46    2.54
  -4  -1  11   78.64    2.72
  -4  -1  11   79.32    2.56
   4   1 -11   79.21    2.55
  -4   1  11   85.91    2.61
  -4   1  11   79.94    2.73
  -3  -1  11    9.71    0.73
   3  -1 -11    8.57    0.59
  -3  -1  11    9.31    0.62
  -3   1  11    9.04    0.62
   3   1 -11    8.43    0.59
  -3   1  11    8.12    0.66
  -2  -1  11    9.60    0.70
  -2  -1  11    9.14    0.56
   2  -1 -11    9.40    0.55
  -2   1  11    9.21    0.55
  -2   1  11   10.05    0.70
   2   1 -11    9.22    0.56
  -1  -1  11   31.49    1.36
  -1  -1  11   30.85    1.09
   1  -1 -11   31.99    1.08
  -1   1  11   33.25    1.36
   1   1 -11   31.41    1.09
  -1   1  11   29.55    1.05
   0  -1  11  298.74    7.53
   0   1  11  292.88    7.46
  -1  -1 -11    1.67    0.28
   1  -1  11    1.56    0.36
   1   1  11    1.86    0.38
  -2  -1 -11    0.34    0.17
   2  -1  11    0.46    0.22
  -2   1 -11    0.26    0.19
   2   1  11    0.55    0.23
  -3  -1 -11    2.48    0.41
   3  -1  11    2.37    0.45
  -3   1 -11    2.93    0.44
   4  -1  11  124.93    3.91
  -4  -1 -11  129.30    3.76
  -4   1 -11  122.03    3.74
  -5  -1 -11    7.90    0.74
  -5   1 -11    7.92    0.75
  -5  -2  11    0.97    0.33
   5  -2 -11    0.96    0.33
  -5  -2  11    0.65    0.29
   5  -2 -11    0.84    0.28
   5   2 -11    1.39    0.35
  -5   2  11    0.62    0.28
  -5   2  11    1.64    0.44
  -4  -2  11   20.40    1.07
  -4  -2  11   20.89    1.18
   4  -2 -11   21.92    1.21
   4  -2 -11   22.26    1.08
   4   2 -11   22.19    1.09
  -4   2  11   22.03    1.19
   3  -2 -11  146.63    3.94
  -3  -2  11  146.95    3.98
  -3  -2  11  146.79    4.20
  -3   2  11  144.21    4.15
   3   2 -11  146.35    3.96
  -2  -2  11   69.03    2.33
  -2  -2  11   68.59    2.08
   2  -2 -11   66.84    2.03
  -2   2  11   72.97    2.32
   2   2 -11   65.26    2.06
   1  -2 -11   29.77    1.03
  -1  -2  11   29.23    1.07
  -1  -2  11   28.84    1.31
  -1   2  11   28.87    1.26
   1   2 -11   30.22    1.08
   0  -2 -11    5.42    0.68
   0  -2  11    4.21    0.55
   0   2  11    4.57    0.46
   1  -2  11   85.16    2.72
  -1  -2 -11   82.62    2.38
   1   2  11   82.24    2.65
  -2  -2 -11  133.78    3.59
   2  -2  11  131.02    3.89
   2   2  11  127.15    3.74
   3  -2  11  106.26    3.43
  -3  -2 -11  107.60    3.18
  -3   2 -11  108.44    3.27
   4  -2  11   14.41    1.03
  -4  -2 -11   12.58    0.86
  -4   2 -11   14.33    0.94
   5  -2  11    0.20    0.23
  -5  -2 -11    0.04    0.20
  -5   2 -11   -0.08    0.17
  -5  -3  11   93.74    3.11
  -5  -3  11   87.49    2.92
   5  -3 -11   88.71    3.09
   5  -3 -11   88.77    2.92
   5   3 -11   85.50    2.88
  -5   3  11   91.30    3.11
  -4  -3  11   21.84    1.11
   4  -3 -11   22.48    1.23
  -4  -3  11   22.87    1.22
   4  -3 -11   24.62    1.15
  -4   3  11   20.80    1.18
   4   3 -11   22.50    1.12
  -3  -3  11   22.22    1.16
  -3  -3  11   23.05    1.05
   3  -3 -11   21.78    1.01
  -3   3  11   21.24    1.12
   3   3 -11   22.84    1.05
  -2  -3  11    7.95    0.65
   2  -3 -11    8.39    0.54
  -2  -3  11    9.59    0.59
   2   3 -11    9.81    0.61
  -2   3  11    7.73    0.62
   1  -3 -11  186.01    4.59
  -1  -3  11  189.61    5.04
  -1   3  11  188.15    4.91
   1   3 -11  173.83    4.62
   0  -3  11   55.60    2.03
   0   3  11   54.12    1.91
   1  -3  11  125.00    3.58
  -1  -3 -11  109.09    3.12
   1   3  11  119.20    3.45
   2  -3  11    3.51    0.54
  -2  -3 -11    4.11    0.48
   3  -3  11    6.37    0.66
  -3  -3 -11    6.53    0.57
  -4  -3 -11   30.71    1.43
   4  -3  11   32.06    1.63
   5  -3  11   55.05    2.42
  -5  -3 -11   60.36    2.30
   5  -4 -11    0.64    0.29
  -5  -4  11    0.50    0.28
   5  -4 -11    0.73    0.29
  -5  -4  11    0.14    0.21
   5   4 -11    0.70    0.30
  -5   4  11    0.39    0.25
  -4  -4  11   46.08    1.80
  -4  -4  11   47.92    1.93
   4  -4 -11   46.35    1.79
   4  -4 -11   47.59    1.93
   4   4 -11   47.34    1.83
  -4   4  11   50.08    1.96
   3  -4 -11    2.73    0.40
  -3  -4  11    3.12    0.50
   3  -4 -11    2.17    0.41
  -3  -4  11    2.65    0.39
  -3   4  11    2.47    0.43
   3   4 -11    2.63    0.40
   2  -4 -11  156.75    4.07
  -2  -4  11  158.38    4.41
  -2  -4  11  155.43    4.14
  -2   4  11  153.22    4.28
   2   4 -11  152.56    4.12
  -1  -4  11   16.52    0.81
  -1  -4  11   17.34    0.99
   1   4 -11   17.27    0.81
  -1   4  11   16.67    0.90
   1  -4  11    6.39    0.60
   2  -4  11  222.26    5.95
  -2  -4 -11  213.49    5.57
  -3  -4 -11    0.60    0.23
   3  -4  11    0.26    0.23
   4  -4  11   28.87    1.57
  -4  -4 -11   28.51    1.38
   5  -5 -11  127.25    4.02
  -5  -5  11  128.40    3.90
  -5  -5  11  127.18    3.97
   5  -5 -11  124.93    3.86
  -5   5  11  128.16    4.03
   5   5 -11  125.26    3.87
  -4  -5  11    1.95    0.38
   4  -5 -11    2.43    0.45
   4  -5 -11    1.60    0.34
  -4  -5  11    2.08    0.44
  -4   5  11    2.31    0.48
   4   5 -11    2.16    0.41
   3  -5 -11   21.43    1.15
  -3  -5  11   23.79    1.22
   3  -5 -11   22.65    1.07
  -3  -5  11   23.52    1.12
  -3   5  11   24.11    1.19
   3   5 -11   23.51    1.11
  -2  -5  11    3.41    0.45
   2  -5 -11    3.57    0.42
  -2  -5  11    4.76    0.61
  -2   5  11    4.75    0.48
   2   5 -11    4.32    0.51
  -1  -5  11  112.03    3.43
  -1  -5  11  114.46    3.19
  -1   5  11  114.80    3.28
   0  -5  11   23.85    1.20
   0  -5  11   22.25    1.06
   1  -5  11  136.16    4.01
  -2  -5 -11    0.48    0.22
   2  -5  11    0.32    0.21
  -3  -5 -11   34.03    1.45
   3  -5  11   33.56    1.64
   4  -5  11    2.96    0.59
  -4  -5 -11    2.19    0.44
   5  -6 -11    0.35    0.25
  -5  -6  11    0.12    0.21
   5  -6 -11    0.23    0.24
  -5   6  11    0.42    0.29
   5   6 -11   -0.04    0.16
   4  -6 -11   34.65    1.61
  -4  -6  11   34.26    1.60
   4  -6 -11   34.85    1.53
  -4  -6  11   35.34    1.57
   4   6 -11   35.23    1.55
  -4   6  11   38.32    1.66
   3  -6 -11   62.41    2.14
  -3  -6  11   63.52    2.32
   3  -6 -11   66.73    2.30
  -3  -6  11   65.35    2.23
  -3   6  11   65.94    2.28
   3   6 -11   64.25    2.23
  -2  -6  11  158.46    4.34
   2  -6 -11  161.63    4.23
  -2  -6  11  159.17    4.53
   2   6 -11  155.19    4.32
  -2   6  11  160.86    4.38
  -1  -6  11   26.84    1.17
  -1  -6  11   26.29    1.30
   0  -6  11    4.46    0.57
   0  -6  11    4.47    0.52
   1  -6  11    1.82    0.41
  -2  -6 -11   97.37    2.91
   2  -6  11   99.43    3.23
  -3  -6 -11   30.17    1.37
   3  -6  11   30.06    1.56
  -4  -6 -11   16.41    1.05
   4  -6  11   15.92    1.17
   4  -7 -11   32.90    1.56
  -4  -7  11   32.57    1.53
   4  -7 -11   31.48    1.49
  -4   7  11   33.86    1.58
   4   7 -11   33.35    1.55
   3  -7 -11    2.92    0.46
  -3  -7  11    1.69    0.39
  -3  -7  11    1.73    0.38
   3  -7 -11    2.45    0.44
  -3   7  11    2.53    0.44
   3   7 -11    2.19    0.41
   2  -7 -11    5.53    0.50
  -2  -7  11    8.75    0.71
  -2  -7  11    6.00    0.57
  -2   7  11    6.38    0.57
  -1  -7  11   48.93    1.90
  -1  -7  11   47.35    1.76
   0  -7  11   99.52    3.15
   0  -7  11  100.34    2.98
   1  -7  11   58.47    2.19
   2  -7  11    0.30    0.23
  -2  -7 -11    0.37    0.21
   3  -7  11   15.73    1.09
  -3  -7 -11   15.39    0.95
   4  -7  11   58.96    2.49
  -4  -7 -11   58.70    2.26
   4  -8 -11    6.87    0.67
   4  -8 -11    6.39    0.66
  -4  -8  11    6.08    0.72
   4   8 -11    5.05    0.68
  -4   8  11    5.73    0.72
   3  -8 -11  136.28    3.95
   3  -8 -11  136.82    4.04
  -3  -8  11  142.87    4.11
  -3  -8  11  141.31    4.13
  -3   8  11  133.67    4.01
  -2  -8  11   10.53    0.80
  -2  -8  11    8.85    0.71
   2  -8 -11    9.93    0.67
  -1  -8  11   61.70    2.15
  -1  -8  11   61.36    2.23
   0  -8  11    6.24    0.61
   0  -8  11    6.24    0.58
   1  -8  11   50.19    1.99
   2  -8  11   17.84    1.13
  -2  -8 -11   16.34    0.93
  -3  -8 -11   86.00    2.80
   3  -8  11   80.54    2.98
   4  -9 -11   53.90    2.14
  -4  -9  11   52.15    2.16
   4  -9 -11   50.80    2.07
  -4   9  11   51.28    2.12
  -3  -9  11    0.16    0.20
   3  -9 -11    0.06    0.16
  -2  -9  11    7.47    0.68
   2  -9 -11    8.23    0.64
  -2  -9  11    8.40    0.72
  -1  -9  11    0.59    0.25
  -1  -9  11    1.12    0.33
   0  -9  11  128.94    3.88
   0  -9  11  129.04    3.82
   1  -9  11    2.77    0.51
   2  -9  11    6.29    0.79
  -2  -9 -11    6.67    0.61
   3  -9  11    0.93    0.35
  -3  -9 -11    1.39    0.36
  -3 -10  11   72.09    2.64
   3 -10 -11   72.28    2.52
   2 -10 -11   13.55    0.86
  -2 -10  11   13.53    0.95
  -1 -10  11   33.92    1.54
  -1 -10  11   35.06    1.58
   0 -10  11    1.50    0.38
   0 -10  11    1.13    0.32
   1 -10  11   43.38    1.86
   2 -10  11    8.01    0.78
   3 -10  11   52.82    2.29
  -3 -10 -11   53.70    2.10
   2 -11 -11   16.88    1.02
  -2 -11  11   17.52    1.12
  -1 -11  11   17.76    1.11
   0 -11  11   47.79    1.98
   0 -11  11   51.99    2.07
   1 -11  11   38.25    1.76
   2 -11  11    0.58    0.29
  -1 -12  11    9.78    0.86
   0 -12  11    0.40    0.30
   0 -12  11    0.63    0.31
   1 -12  11   13.66    0.99
  -5   0  12   -0.07    0.17
  -5   0  12   -0.01    0.17
   5   0 -12    0.01    0.15
  -4   0  12  106.89    3.42
  -4   0  12  105.48    3.20
   4   0 -12  105.09    3.17
   3   0 -12    0.21    0.14
  -3   0  12    0.17    0.17
  -3   0  12    0.30    0.17
  -2   0  12  119.11    3.51
   2   0 -12  113.22    3.16
  -2   0  12  115.50    3.17
  -1   0  12    0.11    0.14
   0   0  12  151.85    4.32
  -1   0 -12    0.46    0.19
   1   0  12    0.19    0.19
   2   0  12  242.43    6.51
  -2   0 -12  245.20    6.23
   3   0  12    0.11    0.17
  -3   0 -12    0.20    0.19
  -4   0 -12    4.97    0.64
  -5  -1  12   60.39    2.41
   5  -1 -12   62.00    2.24
  -5  -1  12   60.15    2.25
  -5   1  12   62.06    2.27
  -5   1  12   63.79    2.46
   5   1 -12   55.57    2.18
  -4  -1  12    5.08    0.61
   4  -1 -12    4.11    0.53
  -4  -1  12    4.47    0.66
  -4   1  12    4.99    0.69
  -4   1  12    4.39    0.56
   4   1 -12    4.10    0.53
  -3  -1  12    5.67    0.59
  -3  -1  12    5.50    0.49
   3  -1 -12    5.84    0.50
  -3   1  12    6.12    0.51
   3   1 -12    5.37    0.48
  -3   1  12    5.74    0.58
   2  -1 -12   36.39    1.31
  -2  -1  12   34.77    1.54
  -2  -1  12   36.42    1.33
  -2   1  12   36.97    1.32
   2   1 -12   36.75    1.33
  -2   1  12   37.33    1.56
  -1  -1  12  152.52    4.40
  -1  -1  12  167.01    4.53
  -1   1  12  163.55    4.47
   1   1 -12  154.45    4.17
   0  -1  12   56.13    2.09
   0   1  12   57.79    2.08
  -1  -1 -12   45.45    1.57
   1  -1  12   46.22    1.84
   1   1  12   44.65    1.79
   2  -1  12    1.04    0.31
  -2  -1 -12    0.78    0.23
   2   1  12    1.34    0.34
  -2   1 -12    0.84    0.27
  -3  -1 -12   79.78    2.55
   3  -1  12   77.26    2.78
  -3   1 -12   78.86    2.60
   4  -1  12   11.14    0.92
  -4  -1 -12   11.83    0.84
  -4   1 -12   12.86    0.90
  -5  -2  12    2.63    0.49
  -5  -2  12    2.43    0.50
   5  -2 -12    3.32    0.53
   5   2 -12    2.84    0.52
  -5   2  12    3.14    0.58
  -5   2  12    2.56    0.48
  -4  -2  12   66.97    2.47
   4  -2 -12   66.47    2.27
  -4  -2  12   70.76    2.34
  -4   2  12   66.92    2.30
   4   2 -12   66.58    2.29
  -4   2  12   67.44    2.47
  -3  -2  12   23.93    1.11
  -3  -2  12   24.97    1.28
   3  -2 -12   25.21    1.11
   3   2 -12   24.27    1.11
  -3   2  12   26.76    1.30
  -2  -2  12   71.48    2.22
   2  -2 -12   71.61    2.18
  -2  -2  12   74.28    2.52
  -2   2  12   78.20    2.50
   2   2 -12   72.59    2.23
  -1  -2  12    2.30    0.32
  -1  -2  12    1.21    0.31
   1   2 -12    1.19    0.24
  -1   2  12    1.55    0.33
   0  -2  12   34.54    1.53
   0   2  12   35.04    1.48
  -1  -2 -12  105.89    2.94
   1  -2  12  106.76    3.32
   1   2  12  102.81    3.22
  -2  -2 -12  134.03    3.79
   2  -2  12  143.99    4.20
   3  -2  12   35.52    1.72
  -3  -2 -12   39.18    1.55
  -3   2 -12   38.12    1.61
   4  -2  12    0.73    0.31
  -4  -2 -12    0.25    0.22
  -4   2 -12    0.55    0.28
   5  -3 -12   14.84    0.97
   5  -3 -12   14.63    1.08
  -5  -3  12   12.67    0.93
  -5  -3  12   15.21    1.07
   5   3 -12   15.01    0.98
  -5   3  12   15.04    1.08
   4  -3 -12   31.09    1.36
  -4  -3  12   28.34    1.34
  -4  -3  12   29.06    1.48
   4   3 -12   30.72    1.37
  -4   3  12   31.36    1.51
  -3  -3  12    0.37    0.20
  -3  -3  12    0.38    0.21
   3  -3 -12    0.30    0.17
   3   3 -12    0.13    0.15
  -3   3  12    0.29    0.19
  -2  -3  12  119.53    3.34
  -2  -3  12  122.53    3.66
   2  -3 -12  119.26    3.27
  -2   3  12  119.52    3.56
   2   3 -12  120.17    3.35
  -1  -3  12   79.77    2.64
  -1  -3  12   76.27    2.27
   1   3 -12   76.80    2.27
  -1   3  12   76.63    2.52
   0   3  12  104.01    3.15
   1  -3  12    1.49    0.38
   1   3  12    0.72    0.24
   2  -3  12    4.58    0.65
  -2  -3 -12    5.45    0.49
   3  -3  12   24.77    1.39
  -3  -3 -12   23.94    1.16
  -4  -3 -12   76.38    2.63
   4  -3  12   74.81    2.88
   5  -4 -12   10.94    0.84
  -5  -4  12    9.09    0.79
  -5  -4  12   10.86    0.91
   5  -4 -12    9.52    0.87
  -5   4  12   10.35    0.89
   5   4 -12   11.88    0.89
  -4  -4  12    6.01    0.77
  -4  -4  12    6.13    0.60
   4  -4 -12    6.58    0.61
   4  -4 -12    5.04    0.70
   4   4 -12    7.35    0.65
  -4   4  12    5.26    0.70
   3  -4 -12   98.03    2.93
  -3  -4  12   99.78    2.99
  -3  -4  12   96.42    3.17
   3   4 -12  100.28    3.00
  -3   4  12   98.50    3.12
  -2  -4  12    1.93    0.35
   2  -4 -12    1.45    0.27
  -2  -4  12    2.03    0.43
  -2   4  12    1.30    0.31
   2   4 -12    2.33    0.37
  -1  -4  12   10.37    0.79
  -1   4  12   10.48    0.73
   1   4 -12    9.30    0.60
   0  -4  12    0.94    0.31
   0   4  12   -0.01    0.10
   1  -4  12  222.19    6.04
   2  -4  12   10.00    0.81
  -2  -4 -12    8.95    0.64
  -3  -4 -12   69.60    2.38
   3  -4  12   71.36    2.67
  -4  -4 -12    0.76    0.30
   4  -4  12    2.02    0.51
  -4  -5  12   24.52    1.25
  -4  -5  12   25.89    1.37
   4  -5 -12   24.23    1.22
   4  -5 -12   24.06    1.33
  -4   5  12   24.36    1.32
   4   5 -12   24.94    1.26
  -3  -5  12    0.20    0.19
  -3  -5  12    0.26    0.18
   3  -5 -12    0.22    0.18
  -3   5  12    0.14    0.19
   3   5 -12    0.31    0.19
   2  -5 -12  145.76    3.97
  -2  -5  12  148.31    4.34
  -2  -5  12  148.43    4.09
  -2   5  12  150.24    4.23
   2   5 -12  151.02    4.11
  -1  -5  12    0.65    0.22
  -1  -5  12    0.23    0.19
  -1   5  12    0.20    0.15
   0  -5  12  212.79    5.80
   1  -5  12    2.62    0.48
  -2  -5 -12    0.74    0.25
   2  -5  12    0.93    0.32
   3  -5  12    0.57    0.28
  -3  -5 -12    0.35    0.21
   4  -5  12   86.50    3.23
  -4  -5 -12   86.11    2.91
  -4  -6  12   33.65    1.54
   4  -6 -12   32.83    1.48
   4  -6 -12   33.58    1.60
  -4  -6  12   32.78    1.59
  -4   6  12   31.12    1.55
   4   6 -12   30.62    1.48
   3  -6 -12   52.44    1.92
  -3  -6  12   55.41    2.14
  -3  -6  12   54.35    2.01
   3   6 -12   55.93    2.03
  -3   6  12   53.58    2.06
   2  -6 -12   17.44    0.89
  -2  -6  12   18.07    1.08
  -2  -6  12   18.51    0.98
   2   6 -12   16.81    0.94
  -2   6  12   18.40    1.02
  -1  -6  12    1.53    0.39
  -1  -6  12    1.07    0.28
   0  -6  12   12.08    0.87
   1  -6  12  124.90    3.84
   2  -6  12   63.61    2.41
  -2  -6 -12   59.76    2.07
   3  -6  12   41.08    1.95
  -3  -6 -12   43.33    1.74
  -4  -6 -12    4.05    0.61
   4  -6  12    4.40    0.76
   4  -7 -12    6.24    0.78
  -4  -7  12    5.58    0.70
   4  -7 -12    6.31    0.73
  -4  -7  12    7.18    0.73
  -4   7  12    5.30    0.70
   4   7 -12    6.11    0.73
   3  -7 -12    1.04    0.29
  -3  -7  12    0.96    0.32
  -3  -7  12    1.32    0.38
  -3   7  12    0.81    0.29
   3   7 -12    1.65    0.37
  -2  -7  12   25.72    1.24
  -2  -7  12   23.73    1.28
   2  -7 -12   24.76    1.11
  -2   7  12   23.74    1.19
  -1  -7  12  115.12    3.62
  -1  -7  12  120.56    3.47
   0  -7  12   51.74    2.04
   1  -7  12   17.41    1.09
  -2  -7 -12    8.04    0.65
   2  -7  12    8.79    0.79
   3  -7  12   29.86    1.62
  -3  -7 -12   31.03    1.44
   4  -8 -12   62.90    2.33
   4  -8 -12   61.99    2.40
  -4  -8  12   59.75    2.35
  -4   8  12   60.65    2.38
  -3  -8  12   32.09    1.56
   3  -8 -12   31.19    1.42
  -3  -8  12   32.54    1.53
  -3   8  12   32.49    1.51
  -2  -8  12   31.99    1.45
  -2  -8  12   29.68    1.49
  -1  -8  12    0.59    0.27
  -1  -8  12    0.33    0.19
   0  -8  12   21.67    1.21
   1  -8  12   13.38    0.95
  -2  -8 -12  140.62    4.00
   2  -8  12  142.18    4.40
  -3  -8 -12    2.89    0.51
   3  -8  12    2.30    0.50
   3  -9 -12    3.47    0.54
  -3  -9  12    3.15    0.55
  -2  -9  12    1.65    0.41
  -2  -9  12    1.36    0.38
  -1  -9  12  127.05    3.77
  -1  -9  12  121.51    3.80
   0  -9  12    0.35    0.25
   1  -9  12    9.35    0.82
   2  -9  12    0.99    0.36
   3  -9  12   48.14    2.19
  -3  -9 -12   49.18    1.97
  -3 -10  12    3.18    0.57
   3 -10 -12    3.56    0.55
  -2 -10  12   52.06    2.10
  -1 -10  12    7.79    0.72
  -1 -10  12    7.33    0.70
   0 -10  12   27.34    1.42
   0 -10  12   28.47    1.43
   1 -10  12   11.41    0.91
   2 -10  12   88.59    3.16
  -2 -11  12   24.40    1.37
  -1 -11  12   39.10    1.78
  -1 -11  12   40.95    1.82
   0 -11  12   35.32    1.67
   0 -11  12   36.38    1.70
   1 -11  12    9.41    0.85
  -5   0  13   66.00    2.62
  -5   0  13   69.16    2.46
   5   0 -13   63.45    2.38
  -4   0  13    0.40    0.23
   4   0 -13    0.22    0.18
  -4   0  13    0.16    0.16
  -3   0  13  157.48    4.30
   3   0 -13  158.66    4.30
  -3   0  13  159.08    4.62
   2   0 -13    0.04    0.12
  -2   0  13    0.12    0.16
  -2   0  13    0.09    0.13
  -1   0  13   20.46    1.13
   0   0  13    0.29    0.18
   1   0  13  248.98    6.66
   2   0  13    0.11    0.17
  -2   0 -13   -0.03    0.15
  -3   0 -13    8.39    0.70
   3   0  13    8.27    0.78
  -4   0 -13    0.04    0.20
   5  -1 -13    2.08    0.43
  -5  -1  13    1.98    0.50
  -5  -1  13    2.23    0.46
  -5   1  13    2.06    0.50
   5   1 -13    2.03    0.42
  -5   1  13    1.59    0.40
  -4  -1  13    0.39    0.25
   4  -1 -13    0.27    0.18
  -4  -1  13    0.21    0.19
  -4   1  13    0.40    0.25
   4   1 -13    0.00    0.16
  -4   1  13    0.17    0.19
   3  -1 -13    2.21    0.38
  -3  -1  13    2.20    0.38
  -3  -1  13    3.62    0.57
  -3   1  13    2.84    0.43
   3   1 -13    2.11    0.36
  -3   1  13    1.78    0.39
  -2  -1  13  125.67    3.74
  -2  -1  13  118.31    3.34
   2  -1 -13  120.51    3.32
  -2   1  13  121.74    3.34
   2   1 -13  118.66    3.34
  -2   1  13  125.17    3.71
  -1  -1  13   22.30    1.19
  -1   1  13   21.27    1.15
   0  -1  13   66.47    2.38
   0   1  13   63.69    2.32
  -1  -1 -13    0.28    0.19
   1  -1  13    0.43    0.22
   1   1  13    0.04    0.17
  -2  -1 -13   36.16    1.46
   2  -1  13   36.07    1.68
   2   1  13   34.66    1.61
   3  -1  13   23.46    1.38
  -3  -1 -13   25.83    1.24
  -3   1 -13   25.24    1.28
  -4  -1 -13   65.42    2.41
   4  -1  13   64.66    3.49
  -4   1 -13   67.03    2.48
  -5  -2  13   36.46    1.77
  -5  -2  13   33.88    1.59
   5  -2 -13   34.50    1.58
  -5   2  13   34.01    1.60
  -5   2  13   33.23    1.72
   5   2 -13   33.35    1.57
  -4  -2  13   54.88    2.29
   4  -2 -13   59.89    2.12
  -4  -2  13   61.67    2.17
   4   2 -13   59.30    2.14
  -4   2  13   61.99    2.16
  -4   2  13   59.73    2.34
   3  -2 -13   69.26    2.31
  -3  -2  13   74.93    2.40
  -3  -2  13   73.33    2.64
  -3   2  13   75.45    2.38
   3   2 -13   76.27    2.40
  -3   2  13   77.69    2.65
  -2  -2  13    7.73    0.69
   2  -2 -13    8.65    0.56
  -2  -2  13    8.58    0.59
   2   2 -13    7.97    0.58
  -2   2  13    7.07    0.52
  -2   2  13    8.81    0.72
  -1  -2  13   14.37    0.95
  -1   2  13   14.76    0.93
   0  -2  13   29.43    1.45
   0   2  13   30.61    1.42
   1  -2  13  119.81    3.59
  -1  -2 -13   98.79    3.07
   1   2  13  115.28    3.47
   2  -2  13   24.11    1.34
  -2  -2 -13   24.44    1.12
   3  -2  13    8.66    0.83
  -3  -2 -13    8.79    0.70
  -4  -2 -13    0.76    0.30
   4  -2  13    0.85    0.34
  -4  -3  13    0.58    0.28
   4  -3 -13    0.35    0.20
  -4  -3  13    0.58    0.28
   4   3 -13    0.45    0.24
  -4   3  13    0.39    0.23
  -3  -3  13   65.03    2.43
   3  -3 -13   64.67    2.14
  -3  -3  13   63.87    2.18
  -3   3  13   63.34    2.37
   3   3 -13   67.29    2.22
   2  -3 -13   39.21    1.44
  -2  -3  13   38.04    1.70
  -2  -3  13   41.59    1.51
  -2   3  13   40.42    1.69
   2   3 -13   38.62    1.48
  -1  -3  13  254.03    6.75
  -1   3  13  250.71    6.61
   0  -3  13   24.55    1.30
   0   3  13   22.86    1.19
  -2  -3 -13   15.27    0.86
   2  -3  13   17.20    1.11
  -3  -3 -13  102.16    3.18
   3  -3  13  106.24    3.59
   4  -3  13   17.86    1.28
  -4  -3 -13   19.44    1.14
  -4  -4  13   64.65    2.47
   4  -4 -13   63.03    2.23
  -4  -4  13   61.46    2.26
   4   4 -13   63.38    2.29
  -4   4  13   62.82    2.42
  -3  -4  13    4.11    0.55
   3  -4 -13    4.10    0.50
  -3  -4  13    4.06    0.63
  -3   4  13    3.69    0.57
   3   4 -13    3.74    0.52
  -2  -4  13   19.52    0.99
  -2  -4  13   19.75    1.16
   2   4 -13   20.69    1.00
  -2   4  13   20.73    1.12
  -1  -4  13    2.26    0.48
  -1   4  13    2.94    0.48
   0  -4  13   97.38    3.17
   0   4  13   94.35    3.00
   1  -4  13    5.23    0.73
  -2  -4 -13   68.12    2.23
   2  -4  13   67.06    2.55
   3  -4  13    0.93    0.35
  -3  -4 -13    0.59    0.26
   4  -4  13    7.68    1.01
  -4  -4 -13    5.69    0.71
  -4  -5  13    0.09    0.19
  -4  -5  13    0.28    0.23
   4  -5 -13   -0.14    0.17
   4   5 -13    0.01    0.18
  -4   5  13    0.26    0.23
  -3  -5  13   78.50    2.76
  -3  -5  13   73.12    2.52
   3  -5 -13   76.24    2.46
  -3   5  13   77.92    2.69
   3   5 -13   76.33    2.53
  -2  -5  13    3.39    0.57
  -2  -5  13    3.22    0.46
   2   5 -13    3.20    0.46
  -2   5  13    2.39    0.43
  -1  -5  13  132.95    3.93
  -1  -5  13  108.04    4.19
  -1   5  13  134.59    3.77
   0  -5  13    5.20    0.69
   1  -5  13    0.52    0.25
  -2  -5 -13    0.07    0.15
   2  -5  13    0.09    0.18
   3  -5  13   97.67    3.43
  -3  -5 -13   96.92    3.09
  -4  -5 -13    3.52    0.56
   4  -5  13    2.72    0.62
  -4  -6  13   69.98    2.66
  -4  -6  13   70.96    2.56
   4  -6 -13   73.42    2.51
   4   6 -13   71.15    2.56
  -4   6  13   69.91    2.64
  -3  -6  13   40.80    1.84
  -3  -6  13   40.82    1.70
   3  -6 -13   41.85    1.65
  -3   6  13   42.08    1.80
   3   6 -13   42.49    1.74
  -2  -6  13   37.46    1.71
  -2  -6  13   35.77    1.52
  -2   6  13   37.65    1.61
  -1  -6  13    8.03    0.63
  -1  -6  13    8.40    0.76
   0  -6  13   81.93    2.84
   1  -6  13   51.89    2.13
  -2  -6 -13   44.59    1.73
   2  -6  13   48.82    2.08
  -3  -6 -13    4.12    0.56
   3  -6  13    4.77    0.77
   4  -7 -13    0.89    0.32
  -4  -7  13    2.20    0.49
  -4  -7  13    0.78    0.34
   4   7 -13    0.89    0.33
  -4   7  13    1.35    0.41
  -3  -7  13   22.83    1.24
   3  -7 -13   22.96    1.18
  -3  -7  13   25.35    1.39
  -3   7  13   23.71    1.28
   3   7 -13   24.98    1.28
  -2  -7  13   26.15    1.40
  -2  -7  13   26.77    1.30
  -1  -7  13   55.09    2.00
  -1  -7  13   55.11    2.18
   0  -7  13   36.38    1.69
   1  -7  13    0.26    0.22
   2  -7  13    7.65    0.78
  -3  -7 -13   25.48    1.31
   3  -7  13   24.48    1.50
  -3  -8  13   97.74    3.23
   3  -8 -13   95.94    3.07
  -3  -8  13   99.57    3.32
  -3   8  13   96.72    3.32
  -2  -8  13    1.73    0.40
  -2  -8  13    1.85    0.44
  -1  -8  13    9.55    0.81
  -1  -8  13    9.55    0.75
   0  -8  13   14.84    1.02
   1  -8  13  107.35    3.54
   2  -8  13    6.55    0.85
  -3  -8 -13    6.01    0.72
   3  -8  13    5.51    0.81
   3  -9 -13    2.41    0.45
  -3  -9  13    2.43    0.50
  -2  -9  13   88.06    3.05
  -2  -9  13   89.27    2.99
  -1  -9  13    0.35    0.25
  -1  -9  13    0.43    0.24
   0  -9  13   42.05    1.87
   1  -9  13    6.45    0.83
   2  -9  13   27.30    1.55
  -2 -10  13    4.97    0.71
  -2 -10  13    4.91    0.76
  -1 -10  13    5.70    0.76
  -1 -10  13    7.06    0.79
   0 -10  13    4.67    0.69
   1 -10  13   81.94    2.98
  -4   0  14   78.96    2.60
   4   0 -14   73.43    2.52
  -4   0  14   76.53    2.82
  -3   0  14    0.41    0.23
   3   0 -14    0.07    0.16
  -3   0  14    0.20    0.17
  -2   0  14    0.89    0.30
  -1   0  14    0.08    0.17
   0   0  14  179.75    5.13
   1   0  14    0.09    0.17
  -2   0 -14   68.29    2.34
   2   0  14   67.15    2.55
  -3   0 -14   -0.11    0.13
   3   0  14   -0.01    0.21
  -4   0 -14   60.41    2.36
  -4  -1  14    5.09    0.74
  -4  -1  14    5.57    0.67
   4  -1 -14    4.80    0.61
  -4   1  14    4.95    0.63
  -4   1  14    4.75    0.70
   4   1 -14    6.26    0.70
  -3  -1  14   61.41    2.38
   3  -1 -14   62.64    2.08
  -3  -1  14   62.69    2.11
  -3   1  14   60.03    2.35
   3   1 -14   59.32    2.07
  -3   1  14   60.23    2.08
  -2  -1  14   23.70    1.30
  -2  -1  14   22.08    1.40
  -2   1  14   24.06    1.29
  -1  -1  14   64.85    2.40
  -1   1  14   64.18    2.37
   0  -1  14    2.63    0.53
   0   1  14    3.15    0.53
   1  -1  14   40.32    1.80
  -1  -1 -14   40.06    1.54
   1   1  14   39.62    1.76
  -2  -1 -14   16.48    0.95
   2  -1  14   14.72    1.06
   2   1  14   16.62    1.08
  -3  -1 -14   73.24    2.52
   3  -1  14   66.78    2.71
  -3   1 -14   73.18    2.56
  -4  -1 -14    6.86    0.81
  -4   1 -14    6.31    0.79
   4  -2 -14   60.12    2.17
  -4  -2  14   62.33    2.22
  -4  -2  14   59.00    2.41
   4   2 -14   59.33    2.17
  -4   2  14   60.25    2.42
  -4   2  14   60.08    2.19
   3  -2 -14   21.39    1.06
  -3  -2  14   21.54    1.09
  -3  -2  14   21.47    1.27
  -3   2  14   20.91    1.06
  -3   2  14   26.10    1.35
   3   2 -14   20.23    1.07
  -2  -2  14    5.12    0.47
  -2  -2  14    4.63    0.63
   2   2 -14    5.65    0.50
  -2   2  14    4.28    0.62
  -1  -2  14   25.80    1.38
  -1   2  14   27.05    1.36
   0  -2  14  130.52    4.08
   0   2  14  132.80    3.99
   1  -2  14   41.55    1.87
   1   2  14   43.92    1.84
  -2  -2 -14   20.48    1.05
   2  -2  14   17.95    1.19
   3  -2  14    0.56    0.30
  -3  -2 -14    0.70    0.26
   4  -2  14   38.18    1.98
  -4  -2 -14   41.62    1.81
  -4  -3  14    7.78    0.94
   4  -3 -14    8.44    0.70
  -4  -3  14    8.90    0.74
  -4   3  14    7.39    0.67
  -4   3  14    8.94    0.84
   4   3 -14    7.76    0.70
   3  -3 -14    9.19    0.67
  -3  -3  14    9.35    0.70
  -3  -3  14    8.67    0.80
  -3   3  14   11.02    0.85
  -3   3  14    9.97    0.71
   3   3 -14    8.28    0.68
  -2  -3  14   85.84    2.64
  -2  -3  14   85.45    2.98
  -2   3  14   87.05    2.91
   2   3 -14   87.19    2.65
  -1  -3  14   15.26    1.04
  -1   3  14   17.31    1.04
   0  -3  14    5.54    0.73
   0   3  14    3.61    0.55
   1  -3  14    8.94    0.81
   2  -3  14  125.85    3.99
  -2  -3 -14  119.16    3.52
   3  -3  14   33.72    1.79
  -3  -3 -14   34.44    1.53
  -4  -4  14    2.59    0.56
  -4  -4  14    1.95    0.43
   4  -4 -14    3.08    0.49
   4   4 -14    1.97    0.42
  -4   4  14    2.08    0.48
  -3  -4  14   37.56    1.57
   3  -4 -14   36.08    1.49
  -3  -4  14   38.23    1.78
   3   4 -14   37.77    1.56
  -3   4  14   36.38    1.70
  -2  -4  14    0.26    0.24
  -2  -4  14    0.29    0.19
   2   4 -14    0.45    0.22
  -2   4  14    0.26    0.19
  -1  -4  14   43.58    1.91
  -1   4  14   44.58    1.82
   0  -4  14    1.99    0.44
   0   4  14    1.85    0.44
   1  -4  14   67.06    2.55
   2  -4  14    0.28    0.25
  -2  -4 -14    0.10    0.16
   3  -4  14    2.85    0.61
  -3  -4 -14    2.12    0.42
  -4  -5  14    4.66    0.70
  -4  -5  14    4.79    0.66
   4  -5 -14    4.39    0.60
  -4   5  14    4.69    0.70
   4   5 -14    4.98    0.64
  -3  -5  14    0.10    0.19
  -3  -5  14    0.15    0.21
   3  -5 -14   -0.17    0.13
   3   5 -14    0.21    0.18
  -3   5  14   -0.05    0.16
  -2  -5  14  147.90    4.46
  -2  -5  14  147.55    4.13
   2   5 -14  141.02    4.08
  -2   5  14  148.50    4.33
  -1  -5  14    0.79    0.33
  -1   5  14    1.31    0.34
   0  -5  14    4.20    0.65
   1  -5  14    0.02    0.16
  -2  -5 -14  140.40    4.11
   2  -5  14  144.61    4.50
  -3  -5 -14    0.33    0.24
   3  -5  14    0.85    0.36
  -3  -6  14    8.89    0.83
  -3  -6  14    8.30    0.72
   3  -6 -14    7.48    0.64
  -3   6  14    9.10    0.80
   3   6 -14    7.01    0.68
  -2  -6  14    0.10    0.17
  -2  -6  14    0.15    0.22
  -2   6  14    0.33    0.23
  -1  -6  14   35.61    1.71
   0  -6  14   31.65    1.59
   1  -6  14   64.03    2.51
   2  -6  14   14.97    1.12
   3  -6  14    0.11    0.26
  -3  -6 -14    0.28    0.23
  -3  -7  14   25.34    1.43
  -3  -7  14   23.16    1.28
  -3   7  14   23.66    1.34
  -2  -7  14   37.87    1.66
  -2  -7  14   40.37    1.86
  -1  -7  14   42.97    1.92
   0  -7  14   -0.07    0.16
   1  -7  14   11.30    0.93
   2  -7  14   39.55    1.93
  -2  -8  14    5.58    0.78
  -2  -8  14    4.70    0.64
  -1  -8  14    8.69    0.80
   0  -8  14  108.15    3.59
   1  -8  14   11.25    0.94
   2  -8  14   27.90    1.60
  -2  -9  14    2.36    0.50
  -2  -9  14    2.30    0.52
  -1  -9  14   41.56    1.90
   0  -9  14    1.95    0.48
   1  -9  14   16.22    1.16
   0 -10  14   54.95    2.30
  -4   0  15    0.27    0.22
  -4   0  15   -0.03    0.16
   4   0 -15    0.03    0.17
   3   0 -15    4.31    0.55
  -3   0  15    4.32    0.55
  -3   0  15    4.70    0.72
  -2   0  15   -0.07    0.16
  -1   0  15  160.69    4.76
   0   0  15    0.98    0.34
   1   0  15   73.33    2.70
   2   0  15    0.17    0.23
  -3   0 -15   24.70    1.34
   4  -1 -15   29.92    1.42
  -4  -1  15   29.66    1.64
  -4  -1  15   32.74    1.48
   4   1 -15   29.54    1.42
  -4   1  15   30.77    1.64
  -4   1  15   30.70    1.44
   3  -1 -15   10.76    0.74
  -3  -1  15   11.54    0.78
  -3  -1  15   10.92    0.91
  -3   1  15   11.52    0.94
  -3   1  15   11.59    0.77
   3   1 -15    9.37    0.71
  -2  -1  15  103.40    3.42
  -2   1  15  100.49    3.37
  -1  -1  15    3.98    0.64
  -1   1  15    4.80    0.69
   0  -1  15    6.51    0.82
   0   1  15    5.39    0.72
   1  -1  15   10.49    0.89
   1   1  15    9.80    0.84
   2  -1  15   82.19    3.02
  -2  -1 -15   82.51    2.74
   2   1  15   82.97    3.16
  -3  -1 -15   20.18    1.18
   3  -1  15   20.50    1.36
   4  -2 -15   15.80    0.98
  -4  -2  15   13.56    1.08
  -4  -2  15   17.14    1.04
  -4   2  15   14.21    1.09
  -4   2  15   13.84    0.94
   4   2 -15   14.22    0.96
  -3  -2  15   -0.10    0.15
  -3  -2  15    0.07    0.20
   3  -2 -15    0.10    0.18
  -3   2  15    0.06    0.18
   3   2 -15    0.15    0.17
  -3   2  15    0.25    0.23
  -2  -2  15   13.13    0.99
  -2   2  15   12.74    0.94
  -1  -2  15   75.09    2.74
  -1   2  15   72.53    2.64
   0  -2  15   59.91    2.38
   0   2  15   57.61    2.27
   1  -2  15   61.69    2.46
   1   2  15   62.46    2.39
  -2  -2 -15    0.48    0.25
   2  -2  15    0.22    0.24
   3  -2  15   15.15    1.19
  -3  -2 -15   16.33    1.04
   4  -3 -15   22.35    1.20
  -4  -3  15   21.58    1.21
  -4  -3  15   23.38    1.43
  -4   3  15   21.99    1.37
   4   3 -15   22.61    1.24
  -4   3  15   23.51    1.24
  -3  -3  15   78.85    2.93
  -3  -3  15   76.88    2.60
  -3   3  15   80.35    2.89
   3   3 -15   81.13    2.64
  -2  -3  15   24.52    1.39
  -2   3  15   23.56    1.32
  -1  -3  15   12.48    0.97
  -1   3  15   12.32    0.91
   0  -3  15    4.79    0.70
   0   3  15    4.84    0.67
   1  -3  15   63.59    2.52
  -2  -3 -15   13.18    0.86
   2  -3  15   13.05    1.05
  -3  -3 -15   57.85    2.20
   3  -3  15   59.64    2.58
  -3  -4  15    0.84    0.36
  -3  -4  15    0.16    0.18
   3   4 -15    0.29    0.19
  -3   4  15    0.21    0.22
  -2  -4  15   31.04    1.63
  -2   4  15   32.37    1.57
  -1  -4  15    9.35    0.84
  -1   4  15    7.06    0.69
   0  -4  15  143.03    4.43
   1  -4  15    2.13    0.52
   2  -4  15    6.17    0.85
   3  -4  15    5.12    0.84
  -3  -4 -15    5.36    0.68
  -3  -5  15   91.08    2.95
  -3  -5  15   89.73    3.21
  -3   5  15   89.64    3.11
   3   5 -15   87.05    2.93
  -2  -5  15    7.50    0.78
  -2   5  15    7.74    0.75
  -1  -5  15   20.50    1.30
   0  -5  15    0.21    0.21
   1  -5  15   69.64    2.71
   2  -5  15    0.48    0.29
  -3  -6  15    0.40    0.25
  -3  -6  15    0.62    0.33
  -3   6  15    0.09    0.21
   3   6 -15    0.22    0.22
  -2  -6  15   20.92    1.30
  -2   6  15   19.49    1.19
  -1  -6  15   28.96    1.56
   0  -6  15   68.61    2.66
   1  -6  15   41.67    1.97
   2  -6  15    0.16    0.24
  -2  -7  15   43.81    2.05
  -2  -7  15   46.24    2.04
  -1  -7  15    1.54    0.43
   0  -7  15    4.00    0.68
   1  -7  15   28.71    1.60
   2  -7  15   18.92    1.31
  -2  -8  15    5.49    0.80
  -2  -8  15    4.53    0.65
  -1  -8  15   55.91    2.33
   0  -8  15   16.26    1.16
   1  -8  15   62.14    2.55
  -3   0  16    0.00    0.21
  -2   0  16   56.40    2.33
  -1   0  16    0.52    0.29
   0   0  16   93.90    3.30
   1   0  16    0.18    0.22
   2   0  16   22.37    1.39
  -3  -1  16   97.47    3.46
  -3   1  16  101.28    3.47
  -2  -1  16    0.54    0.29
  -2   1  16    1.50    0.40
  -1  -1  16    0.41    0.29
  -1   1  16    0.00    0.18
   0  -1  16    7.80    0.78
   0   1  16    6.69    0.85
   1  -1  16   60.29    2.45
   1   1  16   58.40    2.37
   2  -1  16    3.64    0.68
  -3  -2  16    0.41    0.27
  -3   2  16    0.97    0.36
  -2  -2  16   34.14    1.74
  -2   2  16   34.75    1.70
  -1  -2  16   51.99    2.24
  -1   2  16   53.07    2.19
   0  -2  16   28.20    1.55
   0   2  16   26.78    1.46
   1  -2  16    8.20    0.84
   2  -2  16   13.85    1.10
  -3  -3  16   20.39    1.60
  -3  -3  16   18.75    1.27
  -3   3  16   18.97    1.25
   3   3 -16   18.62    1.27
  -2  -3  16   24.46    1.45
  -2   3  16   23.89    1.38
  -1  -3  16   -0.09    0.18
  -1   3  16    0.53    0.26
   0  -3  16   22.29    1.37
   0   3  16   22.24    1.30
   1  -3  16   32.38    1.71
   2  -3  16   67.62    2.74
  -3  -4  16    1.01    0.39
  -3  -4  16    1.32    0.37
   3   4 -16    2.36    0.46
  -3   4  16    1.34    0.41
  -2  -4  16    4.08    0.68
  -2   4  16    4.92    0.72
  -1  -4  16   96.92    3.46
  -1   4  16  100.88    3.33
   0  -4  16    0.37    0.28
   1  -4  16    0.61    0.31
   2  -4  16    0.91    0.39
  -2  -5  16   11.97    1.01
  -2   5  16   10.07    0.87
  -1  -5  16    0.21    0.22
   0  -5  16   23.64    1.43
   1  -5  16    2.15    0.52
   2  -5  16   82.51    3.18
  -2  -6  16    7.86    0.99
  -1  -6  16   91.54    3.30
   0  -6  16   13.71    1.07
   1  -6  16    1.78    0.46
  -1  -7  16    2.45    0.53
   0  -7  16   13.33    1.07
  -2   0  17    0.13    0.20
  -1   0  17   35.93    1.81
   0   0  17    0.52    0.30
   1   0  17    8.60    0.87
   2   0  17    0.57    0.33
  -2  -1  17    5.34    0.82
  -2   1  17    5.01    0.79
  -1  -1  17    0.27    0.26
  -1   1  17    0.52    0.30
   0  -1  17   88.49    3.26
   0   1  17   93.07    3.30
   1  -1  17   23.55    1.46
   1   1  17   24.27    1.44
   2  -1  17   51.35    2.33
  -2  -2  17   51.21    2.32
  -2   2  17   56.28    2.34
  -1  -2  17   39.60    1.93
  -1   2  17   36.61    1.83
   0  -2  17    2.75    0.59
   0   2  17    3.18    0.63
   1  -2  17    2.85    0.61
  -2  -3  17    1.51    0.46
  -2   3  17    0.96    0.36
  -1  -3  17   10.06    0.95
  -1   3  17   11.54    0.95
   0  -3  17   19.05    1.30
   1  -3  17   78.49    3.03
  -2  -4  17   97.60    3.47
  -2   4  17   91.10    3.28
  -1  -4  17    1.10    0.40
  -1   4  17    0.32    0.27
   0  -4  17   25.39    1.52
   1  -4  17    0.12    0.22
  -1  -5  17   26.40    1.56
   0  -5  17    0.68    0.34
  -1   0  18    0.18    0.25
   0   0  18    4.48    0.71
  -1  -1  18   53.42    2.39
  -1   1  18   55.08    2.38
   0  -1  18    4.38    0.75
   0   1  18    4.63    0.74
   0  -2  18    0.12    0.22
   0   2  18    0.22    0.27
   0   0   0    0.00    0.00
;
_shelx_hkl_checksum     35219
_shelx_res_file
;
    shelx.res created by SHELXL-2014/7
TITL VS6 in P2(1)/n
CELL 0.71073 5.0531 11.4478 13.2945 90.000 93.245 90.000
ZERR 4.00 0.0002 0.0005 0.0005 0.000 0.001 0.000
LATT 1
SYMM -x+1/2, y+1/2, -z+1/2
SFAC C H N O I
UNIT 28 24 4 4 4
TEMP 23.000
ACTA
OMIT 0 52
L.S. 12
FMAP 2
PLAN 5
OMIT 3   7   5
OMIT 1   7   9
HTAB
BOND $H
CONF
SIZE 0.23 0.22 0.21
WGHT    0.007500    0.690800
EXTI    0.016982
FVAR       0.19270
I1    5    0.149222    0.555702    0.180904    11.00000    0.01454    0.01736 =
         0.01910    0.00353    0.00030    0.00237
O1    4    0.307267    0.432181    0.394258    11.00000    0.00817    0.03001 =
         0.01518   -0.00263    0.00193   -0.00072
N1    3    0.750786    0.440199    0.415361    11.00000    0.00935    0.02804 =
         0.01317   -0.00440    0.00206   -0.00028
AFIX  93
H1A   2    0.743764    0.464981    0.476219    11.00000   -1.20000
H1B   2    0.901780    0.429675    0.389987    11.00000   -1.20000
AFIX   0
C5    1    0.630285    0.279298    0.065784    11.00000    0.02856    0.02003 =
         0.01773   -0.00713    0.00696   -0.00380
AFIX  43
H5    2    0.651417    0.247313    0.002437    11.00000   -1.20000
AFIX   0
C6    1    0.784626    0.239975    0.147748    11.00000    0.02104    0.01253 =
         0.02771   -0.00478    0.00855   -0.00100
AFIX  43
H6    2    0.911344    0.182351    0.139560    11.00000   -1.20000
AFIX   0
C7    1    0.750409    0.286516    0.242253    11.00000    0.01376    0.01400 =
         0.02200    0.00127    0.00238   -0.00219
AFIX  43
H7    2    0.855481    0.259840    0.297201    11.00000   -1.20000
AFIX   0
C2    1    0.560986    0.372760    0.256477    11.00000    0.01002    0.01221 =
         0.01543   -0.00033    0.00186   -0.00344
C1    1    0.529660    0.418299    0.360861    11.00000    0.01176    0.01170 =
         0.01417    0.00356    0.00146   -0.00020
C4    1    0.444006    0.366213    0.077465    11.00000    0.02129    0.02262 =
         0.01399   -0.00120   -0.00017   -0.00422
AFIX  43
H4    2    0.341630    0.393137    0.021907    11.00000   -1.20000
AFIX   0
C3    1    0.410109    0.413166    0.172177    11.00000    0.01201    0.01216 =
         0.01733    0.00049    0.00252   -0.00185
HKLF 4 1 1 0 0 0 1 0 0 0 1
REM  VS6 in P2(1)/n
REM R1 =  0.0144 for    1461 Fo > 4sig(Fo)  and  0.0151 for all    1504 data
REM     92 parameters refined using      0 restraints
END
WGHT      0.0075      0.6908
REM Instructions for potential hydrogen bonds
EQIV $1 -x+1, -y+1, -z+1
HTAB N1 O1_$1
EQIV $2 x+1, y, z
HTAB N1 O1_$2
REM Highest difference peak  0.446,  deepest hole -0.347,  1-sigma level  0.072
Q1    1   0.1961  0.5960  0.1295  11.00000  0.05    0.45
Q2    1   0.1495  0.5654  0.2557  11.00000  0.05    0.41
Q3    1   0.1226  0.5930  0.2418  11.00000  0.05    0.40
Q4    1   0.0796  0.5064  0.2383  11.00000  0.05    0.39
Q5    1   0.5437  0.3970  0.3059  11.00000  0.05    0.38
;
_shelx_res_checksum     65401
data_II
_chemical_name_systematic
;
2-Iodo-<i>N</i>-phenylbenzamide
;
_chemical_name_common     Benzamide
_chemical_formula_moiety     'C13 H10 I N O'
_chemical_formula_sum     'C13 H10 I N O'
_chemical_formula_iupac     'C13 H10 I N O'
_chemical_formula_weight     323.12
_chemical_melting_point     ?
_shelx_space_group_comment
;
The symmetry employed for this shelxl refinement is uniquely defined
by the following loop, which should always be used as a source of
symmetry information in preference to the above space-group names.
They are only intended as comments.
;
_space_group_crystal_system     triclinic
_space_group_name_H-M_alt     'P -1'
_space_group_name_Hall     '-P 1'
loop_
    _space_group_symop_operation_xyz
    'x, y, z'
    '-x, -y, -z'
_cell_length_a     5.1225(2)
_cell_length_b     10.4572(4)
_cell_length_c     12.2167(5)
_cell_angle_alpha     66.034(2)
_cell_angle_beta     78.882(2)
_cell_angle_gamma     85.760(2)
_cell_volume     586.76(4)
_cell_formula_units_Z     2
_cell_measurement_reflns_used     2309
_cell_measurement_theta_min     1.9
_cell_measurement_theta_max     26.0
_cell_measurement_temperature     120(2)
_exptl_crystal_description     'plate'
_exptl_crystal_colour     'colorless'
_exptl_crystal_size_max     0.230
_exptl_crystal_size_mid     0.220
_exptl_crystal_size_min     0.210
_exptl_crystal_density_diffrn     1.829
_exptl_crystal_density_meas     ?
_exptl_crystal_density_method     ?
_exptl_crystal_F_000     312
_exptl_absorpt_coefficient_mu     2.706
_exptl_absorpt_correction_type     multi-scan
_exptl_absorpt_process_details
;
(SADABS; Bruker, 2014)
;
_shelx_estimated_absorpt_T_min     0.575
_shelx_estimated_absorpt_T_max     0.600
_exptl_absorpt_correction_T_min     0.546
_exptl_absorpt_correction_T_max     0.570
_diffrn_ambient_temperature     120(2)
_diffrn_radiation_type     MoK\a
_diffrn_radiation_wavelength     0.71073
_diffrn_radiation_source     'fine-focus sealed tube'
_diffrn_radiation_monochromator     graphite
_diffrn_measurement_device_type     'Bruker Kappa APEXII DUO'
_diffrn_measurement_method     \w
_diffrn_detector_area_resol_mean     ?
_diffrn_reflns_number     13292
_diffrn_reflns_av_R_equivalents     0.0176
_diffrn_reflns_theta_min     1.854
_diffrn_reflns_theta_max     25.995
_diffrn_reflns_theta_full     25.242
_diffrn_measured_fraction_theta_max     0.999
_diffrn_measured_fraction_theta_full     1.000
_diffrn_reflns_limit_h_min     -6
_diffrn_reflns_limit_h_max     6
_diffrn_reflns_limit_k_min     -12
_diffrn_reflns_limit_k_max     12
_diffrn_reflns_limit_l_min     -15
_diffrn_reflns_limit_l_max     14
_diffrn_standards_number     0
_refine_special_details     ?
_reflns_number_total     2309
_reflns_number_gt     2278
_reflns_threshold_expression     'I > 2\s(I)'
_refine_ls_structure_factor_coef     Fsqd
_refine_ls_matrix_type     full
_refine_ls_R_factor_all     0.0172
_refine_ls_R_factor_gt     0.0168
_refine_ls_wR_factor_gt     0.0421
_refine_ls_wR_factor_ref     0.0422
_refine_ls_goodness_of_fit_ref     1.076
_refine_ls_restrained_S_all     1.076
_refine_ls_number_reflns     2309
_refine_ls_number_parameters     145
_refine_ls_number_restraints     0
_refine_ls_hydrogen_treatment     constr
_refine_ls_weighting_scheme     calc
_refine_ls_weighting_details
              'w=1/[\s^2^(Fo^2^)+(0.0207P)^2^+0.7193P] where P=(Fo^2^+2Fc^2^)/3'
_atom_sites_solution_hydrogens     geom
_atom_sites_solution_primary     ?
_atom_sites_solution_secondary     ?
_refine_ls_shift/su_max     0.000
_refine_ls_shift/su_mean     0.000
_refine_diff_density_max     0.814
_refine_diff_density_min     -0.479
_refine_ls_extinction_method     none
_refine_ls_extinction_coef     .
loop_
    _atom_type_symbol
    _atom_type_description
    _atom_type_scat_dispersion_real
    _atom_type_scat_dispersion_imag
    _atom_type_scat_source
    'C' 'C' 0.0033 0.0016
                         'International Tables Vol C Tables 4.2.6.8 and 6.1.1.4'
    'H' 'H' 0.0000 0.0000
                         'International Tables Vol C Tables 4.2.6.8 and 6.1.1.4'
    'N' 'N' 0.0061 0.0033
                         'International Tables Vol C Tables 4.2.6.8 and 6.1.1.4'
    'O' 'O' 0.0106 0.0060
                         'International Tables Vol C Tables 4.2.6.8 and 6.1.1.4'
    'I' 'I' -0.4742 1.8119
                         'International Tables Vol C Tables 4.2.6.8 and 6.1.1.4'
_computing_data_collection
;
APEX2 (Bruker, 2014)
;
_computing_cell_refinement
;
SAINT (Bruker, 2014)
;
_computing_data_reduction
;
SAINT (Bruker, 2014)
;
_computing_structure_solution
;
SHELXS14 (Sheldrick, 2008)
;
_computing_structure_refinement
;
SHELXL2014 (Sheldrick, 2015)
;
_computing_molecular_graphics
;
PLATON (Spek, 2009) and Mercury (Macrae <i>et al.</i>, 2008)
;
_computing_publication_material
;
WinGX (Farrugia, 2012) and PLATON (Spek, 2009)
;
loop_
    _atom_site_type_symbol
    _atom_site_label
    _atom_site_fract_x
    _atom_site_fract_y
    _atom_site_fract_z
    _atom_site_U_iso_or_equiv
    _atom_site_adp_type
    _atom_site_calc_flag
    _atom_site_occupancy
    _atom_site_disorder_assembly
    _atom_site_disorder_group
    I I1 -0.30400(3) 0.03723(2) 0.77480(2) 0.01972(6) Uani d 1 . .
    O O1 -0.1224(3) 0.31161(18) 0.51921(14) 0.0233(3) Uani d 1 . .
    N N1 0.3285(3) 0.2852(2) 0.49180(16) 0.0169(4) Uani d 1 . .
    H H1 0.4668 0.2731 0.5279 0.020 Uiso calc 1 . .
    C C1 0.0875(4) 0.2939(2) 0.55727(19) 0.0161(4) Uani d 1 . .
    C C2 0.0968(4) 0.2802(2) 0.68392(19) 0.0148(4) Uani d 1 . .
    C C3 -0.0677(4) 0.1861(2) 0.7861(2) 0.0156(4) Uani d 1 . .
    C C4 -0.0629(4) 0.1793(2) 0.9014(2) 0.0194(4) Uani d 1 . .
    H H4 -0.1751 0.1151 0.9704 0.023 Uiso calc 1 . .
    C C5 0.1069(4) 0.2670(2) 0.9157(2) 0.0206(4) Uani d 1 . .
    H H5 0.1091 0.2632 0.9945 0.025 Uiso calc 1 . .
    C C6 0.2728(4) 0.3597(2) 0.8154(2) 0.0198(4) Uani d 1 . .
    H H6 0.3893 0.4191 0.8255 0.024 Uiso calc 1 . .
    C C7 0.2685(4) 0.3657(2) 0.7005(2) 0.0169(4) Uani d 1 . .
    H H7 0.3838 0.4289 0.6321 0.020 Uiso calc 1 . .
    C C8 0.3800(4) 0.2938(2) 0.37055(19) 0.0159(4) Uani d 1 . .
    C C9 0.2215(4) 0.3717(2) 0.2855(2) 0.0180(4) Uani d 1 . .
    H H9 0.0683 0.4185 0.3083 0.022 Uiso calc 1 . .
    C C10 0.2897(4) 0.3802(2) 0.1671(2) 0.0191(4) Uani d 1 . .
    H H10 0.1821 0.4334 0.1089 0.023 Uiso calc 1 . .
    C C11 0.5124(4) 0.3123(2) 0.1323(2) 0.0203(4) Uani d 1 . .
    H H11 0.5579 0.3190 0.0510 0.024 Uiso calc 1 . .
    C C12 0.6677(4) 0.2343(2) 0.2180(2) 0.0209(5) Uani d 1 . .
    H H12 0.8204 0.1873 0.1952 0.025 Uiso calc 1 . .
    C C13 0.6024(4) 0.2245(2) 0.3364(2) 0.0192(4) Uani d 1 . .
    H H13 0.7094 0.1703 0.3945 0.023 Uiso calc 1 . .
loop_
    _atom_site_aniso_label
    _atom_site_aniso_U_11
    _atom_site_aniso_U_22
    _atom_site_aniso_U_33
    _atom_site_aniso_U_12
    _atom_site_aniso_U_13
    _atom_site_aniso_U_23
    I1 0.01580(8) 0.01876(9) 0.02535(9) -0.00291(5) -0.00378(6) -0.00904(6)
    O1 0.0114(7) 0.0402(10) 0.0194(8) -0.0006(7) -0.0035(6) -0.0126(7)
    N1 0.0106(8) 0.0271(10) 0.0150(9) 0.0003(7) -0.0026(7) -0.0103(8)
    C1 0.0134(10) 0.0183(10) 0.0171(10) -0.0018(8) -0.0013(8) -0.0078(8)
    C2 0.0118(9) 0.0171(10) 0.0169(10) 0.0039(8) -0.0035(8) -0.0084(8)
    C3 0.0109(9) 0.0172(10) 0.0214(11) 0.0004(8) -0.0028(8) -0.0105(9)
    C4 0.0178(10) 0.0221(11) 0.0160(10) 0.0002(8) 0.0004(8) -0.0069(9)
    C5 0.0207(11) 0.0270(12) 0.0174(10) 0.0026(9) -0.0042(8) -0.0124(9)
    C6 0.0186(10) 0.0216(11) 0.0235(11) 0.0002(8) -0.0063(9) -0.0124(9)
    C7 0.0131(10) 0.0180(10) 0.0187(10) -0.0005(8) -0.0013(8) -0.0070(9)
    C8 0.0129(9) 0.0206(10) 0.0161(10) -0.0047(8) -0.0003(8) -0.0095(9)
    C9 0.0139(10) 0.0213(11) 0.0203(11) -0.0010(8) -0.0018(8) -0.0103(9)
    C10 0.0179(10) 0.0220(11) 0.0179(10) -0.0045(8) -0.0046(8) -0.0071(9)
    C11 0.0208(11) 0.0247(11) 0.0182(10) -0.0076(9) 0.0010(8) -0.0121(9)
    C12 0.0152(10) 0.0256(12) 0.0259(12) -0.0031(9) 0.0014(9) -0.0159(10)
    C13 0.0138(10) 0.0244(11) 0.0218(11) 0.0004(8) -0.0046(8) -0.0109(9)
_geom_special_details
;
 All esds (except the esd in the dihedral angle between two l.s. planes)
 are estimated using the full covariance matrix.  The cell esds are taken
 into account individually in the estimation of esds in distances, angles
 and torsion angles; correlations between esds in cell parameters are only
 used when they are defined by crystal symmetry.  An approximate (isotropic)
 treatment of cell esds is used for estimating esds involving l.s. planes.
;
loop_
    _geom_bond_atom_site_label_1
    _geom_bond_atom_site_label_2
    _geom_bond_site_symmetry_2
    _geom_bond_distance
    _geom_bond_publ_flag
    I1 C3 . 2.104(2) ?
    O1 C1 . 1.225(3) ?
    N1 C1 . 1.354(3) ?
    N1 C8 . 1.420(3) ?
    N1 H1 . 0.8800 ?
    C1 C2 . 1.505(3) ?
    C2 C7 . 1.395(3) ?
    C2 C3 . 1.399(3) ?
    C3 C4 . 1.387(3) ?
    C4 C5 . 1.390(3) ?
    C4 H4 . 0.9500 ?
    C5 C6 . 1.385(3) ?
    C5 H5 . 0.9500 ?
    C6 C7 . 1.384(3) ?
    C6 H6 . 0.9500 ?
    C7 H7 . 0.9500 ?
    C8 C13 . 1.392(3) ?
    C8 C9 . 1.394(3) ?
    C9 C10 . 1.388(3) ?
    C9 H9 . 0.9500 ?
    C10 C11 . 1.388(3) ?
    C10 H10 . 0.9500 ?
    C11 C12 . 1.388(3) ?
    C11 H11 . 0.9500 ?
    C12 C13 . 1.382(3) ?
    C12 H12 . 0.9500 ?
    C13 H13 . 0.9500 ?
loop_
    _geom_angle_atom_site_label_1
    _geom_angle_atom_site_label_2
    _geom_angle_atom_site_label_3
    _geom_angle_site_symmetry_1
    _geom_angle_site_symmetry_3
    _geom_angle
    _geom_angle_publ_flag
    C1 N1 C8 . . 126.37(18) ?
    C1 N1 H1 . . 116.8 ?
    C8 N1 H1 . . 116.8 ?
    O1 C1 N1 . . 124.4(2) ?
    O1 C1 C2 . . 121.64(19) ?
    N1 C1 C2 . . 113.98(18) ?
    C7 C2 C3 . . 118.70(19) ?
    C7 C2 C1 . . 119.60(19) ?
    C3 C2 C1 . . 121.68(18) ?
    C4 C3 C2 . . 120.61(19) ?
    C4 C3 I1 . . 117.07(16) ?
    C2 C3 I1 . . 122.08(15) ?
    C3 C4 C5 . . 119.7(2) ?
    C3 C4 H4 . . 120.1 ?
    C5 C4 H4 . . 120.1 ?
    C6 C5 C4 . . 120.3(2) ?
    C6 C5 H5 . . 119.9 ?
    C4 C5 H5 . . 119.9 ?
    C7 C6 C5 . . 119.9(2) ?
    C7 C6 H6 . . 120.1 ?
    C5 C6 H6 . . 120.1 ?
    C6 C7 C2 . . 120.8(2) ?
    C6 C7 H7 . . 119.6 ?
    C2 C7 H7 . . 119.6 ?
    C13 C8 C9 . . 119.80(19) ?
    C13 C8 N1 . . 117.79(19) ?
    C9 C8 N1 . . 122.38(19) ?
    C10 C9 C8 . . 119.4(2) ?
    C10 C9 H9 . . 120.3 ?
    C8 C9 H9 . . 120.3 ?
    C11 C10 C9 . . 121.1(2) ?
    C11 C10 H10 . . 119.5 ?
    C9 C10 H10 . . 119.5 ?
    C10 C11 C12 . . 119.0(2) ?
    C10 C11 H11 . . 120.5 ?
    C12 C11 H11 . . 120.5 ?
    C13 C12 C11 . . 120.7(2) ?
    C13 C12 H12 . . 119.7 ?
    C11 C12 H12 . . 119.7 ?
    C12 C13 C8 . . 120.1(2) ?
    C12 C13 H13 . . 120.0 ?
    C8 C13 H13 . . 120.0 ?
loop_
    _geom_torsion_atom_site_label_1
    _geom_torsion_atom_site_label_2
    _geom_torsion_atom_site_label_3
    _geom_torsion_atom_site_label_4
    _geom_torsion_site_symmetry_1
    _geom_torsion_site_symmetry_2
    _geom_torsion_site_symmetry_3
    _geom_torsion_site_symmetry_4
    _geom_torsion
    _geom_torsion_publ_flag
    C8 N1 C1 O1 . . . . -0.6(4) ?
    C8 N1 C1 C2 . . . . 179.69(19) ?
    O1 C1 C2 C7 . . . . -127.2(2) ?
    N1 C1 C2 C7 . . . . 52.6(3) ?
    O1 C1 C2 C3 . . . . 51.1(3) ?
    N1 C1 C2 C3 . . . . -129.1(2) ?
    C7 C2 C3 C4 . . . . 0.9(3) ?
    C1 C2 C3 C4 . . . . -177.47(19) ?
    C7 C2 C3 I1 . . . . -173.28(15) ?
    C1 C2 C3 I1 . . . . 8.4(3) ?
    C2 C3 C4 C5 . . . . 0.1(3) ?
    I1 C3 C4 C5 . . . . 174.51(16) ?
    C3 C4 C5 C6 . . . . -0.7(3) ?
    C4 C5 C6 C7 . . . . 0.4(3) ?
    C5 C6 C7 C2 . . . . 0.6(3) ?
    C3 C2 C7 C6 . . . . -1.2(3) ?
    C1 C2 C7 C6 . . . . 177.16(19) ?
    C1 N1 C8 C13 . . . . -152.1(2) ?
    C1 N1 C8 C9 . . . . 29.9(3) ?
    C13 C8 C9 C10 . . . . -0.7(3) ?
    N1 C8 C9 C10 . . . . 177.34(19) ?
    C8 C9 C10 C11 . . . . 0.1(3) ?
    C9 C10 C11 C12 . . . . 0.3(3) ?
    C10 C11 C12 C13 . . . . -0.1(3) ?
    C11 C12 C13 C8 . . . . -0.4(3) ?
    C9 C8 C13 C12 . . . . 0.8(3) ?
    N1 C8 C13 C12 . . . . -177.3(2) ?
loop_
    _geom_hbond_atom_site_label_D
    _geom_hbond_atom_site_label_H
    _geom_hbond_atom_site_label_A
    _geom_hbond_site_symmetry_A
    _geom_hbond_distance_DH
    _geom_hbond_distance_HA
    _geom_hbond_distance_DA
    _geom_hbond_angle_DHA
    _geom_hbond_publ_flag
    N1 H1 O1 1_655 0.88 2.15 2.942(2) 150 yes
    C3 I1 Cg2 2_556 2.104(2) 3.8310(10)
                                      5.816(2) 155.90(10)
                                                        yes
    C6 H6 Cg2 2_666 0.95 2.81 3.627(2) 144 yes
_shelx_hkl_file
;
  -1   0   0   21.79    0.54
  -1   0   0   22.19    0.48
  -1   0   0   21.87    0.51
  -1   0   0   22.53    0.53
  -1   0   0   22.17    0.47
  -1   0   0   21.89    0.48
  -1   0   0   21.80    0.56
   1   0   0   21.51    0.55
   1   0   0   22.33    0.47
   1   0   0   23.71    0.52
   1   0   0   21.57    0.58
   1   0   0   21.57    0.52
   1   0   0   23.46    0.55
   1   0   0   22.15    0.47
   1   0   0   22.69    0.47
  -2   0   0  304.31    5.61
  -2   0   0  312.02    5.79
  -2   0   0  305.88    5.82
  -2   0   0  300.16    5.62
  -2   0   0  303.12    5.70
  -2   0   0  303.64    5.73
  -2   0   0  302.28    5.74
   2   0   0  300.03    5.59
   2   0   0  305.89    5.81
   2   0   0  307.92    5.74
   2   0   0  292.85    5.85
  -3   0   0  243.57    4.80
  -3   0   0  241.27    4.61
  -3   0   0  244.12    4.68
  -3   0   0  240.11    4.56
  -3   0   0  240.91    4.73
  -3   0   0  242.00    4.55
   3   0   0  242.83    4.64
   3   0   0  244.61    4.84
   3   0   0  234.24    4.58
   3   0   0  230.56    4.88
   3   0   0  239.62    4.73
  -4   0   0    0.11    0.12
  -4   0   0    0.15    0.14
  -4   0   0    0.16    0.12
  -4   0   0    0.10    0.13
  -4   0   0    0.03    0.12
  -4   0   0    0.03    0.10
   4   0   0    0.17    0.11
   4   0   0    0.42    0.17
   4   0   0    0.12    0.11
   4   0   0    0.34    0.13
  -5   0   0  181.66    3.98
  -5   0   0  187.37    3.79
  -5   0   0  180.90    4.11
  -5   0   0  184.66    3.91
   5   0   0  183.18    3.68
   5   0   0  181.43    3.84
  -6   0   0    2.15    0.35
  -6   0   0    2.27    0.40
   6   0   0    2.42    0.31
  -7   0   0    8.22    0.63
   7  -1   0    1.73    0.32
  -7   1   0    1.96    0.39
   6  -1   0   18.91    0.73
   6  -1   0   18.73    0.73
  -6   1   0   18.78    0.79
   5  -1   0   59.17    1.44
  -5   1   0   56.08    1.37
  -5   1   0   58.31    1.56
  -5   1   0   57.20    1.59
  -5   1   0   55.12    1.39
  -5   1   0   56.43    1.71
  -5   1   0   57.75    1.47
   4  -1   0    0.17    0.10
   4  -1   0    0.17    0.11
   4  -1   0    0.31    0.15
   4  -1   0    0.46    0.16
   4  -1   0    0.22    0.12
   4  -1   0    0.25    0.13
  -4   1   0    0.01    0.11
  -4   1   0    0.03    0.11
  -4   1   0    0.04    0.13
  -4   1   0    0.24    0.12
  -4   1   0    0.40    0.12
  -4   1   0    0.30    0.13
   3  -1   0  131.33    2.69
   3  -1   0  133.42    2.62
   3  -1   0  136.70    2.92
   3  -1   0  137.29    2.73
   3  -1   0  135.21    2.81
   3  -1   0  131.25    3.01
  -3   1   0  134.74    2.63
  -3   1   0  134.56    2.74
  -3   1   0  136.76    2.86
  -3   1   0  134.83    2.70
  -3   1   0  132.35    2.76
  -3   1   0  132.85    2.64
   2  -1   0   77.02    1.63
   2  -1   0   76.23    1.70
   2  -1   0   74.04    1.77
   2  -1   0   76.39    1.52
  -2   1   0   76.77    1.65
  -2   1   0   76.13    1.52
  -2   1   0   74.95    1.51
  -2   1   0   76.24    1.59
  -2   1   0   78.52    1.71
  -2   1   0   77.99    1.58
  -2   1   0   77.10    1.64
   1  -1   0   11.81    0.33
   1  -1   0   11.99    0.30
   1  -1   0   12.16    0.29
   1  -1   0   11.47    0.30
   1  -1   0   13.41    0.38
   1  -1   0   11.81    0.40
   1  -1   0   13.75    0.35
  -1   1   0   12.18    0.33
  -1   1   0   12.72    0.31
  -1   1   0   11.52    0.29
  -1   1   0   11.27    0.28
  -1   1   0   12.31    0.34
  -1   1   0   12.54    0.37
   0  -1   0  173.99    3.33
   0   1   0  169.73    3.35
   0   1   0  168.70    3.38
  -1  -1   0   56.24    1.19
  -1  -1   0   57.74    1.17
  -1  -1   0   56.56    1.23
  -1  -1   0   56.87    1.21
   1   1   0   58.72    1.24
   1   1   0   55.53    1.17
   1   1   0   59.48    1.20
   1   1   0   56.43    1.21
  -2  -1   0  154.47    3.05
  -2  -1   0  156.52    2.96
  -2  -1   0  156.03    3.14
  -2  -1   0  154.00    2.95
  -2  -1   0  158.42    3.12
   2   1   0  156.69    3.17
   2   1   0  156.92    3.09
  -3  -1   0  202.73    4.12
  -3  -1   0  204.91    4.04
  -3  -1   0  202.93    3.90
  -3  -1   0  207.55    3.92
  -3  -1   0  205.27    4.17
   3   1   0  208.59    3.99
   3   1   0  203.55    4.20
   3   1   0  203.14    3.90
   3   1   0  203.84    4.09
  -4  -1   0   10.05    0.42
  -4  -1   0    9.60    0.48
  -4  -1   0    9.16    0.54
  -4  -1   0    9.67    0.52
  -4  -1   0   10.87    0.42
  -4  -1   0    9.99    0.45
   4   1   0    9.12    0.55
   4   1   0    9.73    0.44
   4   1   0   10.24    0.40
   4   1   0    9.97    0.51
  -5  -1   0   80.54    2.19
  -5  -1   0   80.19    2.01
  -5  -1   0   76.22    2.06
  -5  -1   0   79.62    1.89
   5   1   0   81.19    1.93
  -6  -1   0    7.46    0.53
  -6  -1   0    8.51    0.64
  -7  -1   0   29.06    1.12
   7  -2   0   11.59    0.65
  -7   2   0   10.87    0.69
   6  -2   0   35.65    1.11
  -6   2   0   34.87    1.13
   5  -2   0   50.08    1.34
  -5   2   0   48.99    1.55
  -5   2   0   50.10    1.23
  -5   2   0   50.95    1.42
  -5   2   0   50.58    1.34
  -5   2   0   51.47    1.26
   4  -2   0    4.78    0.41
   4  -2   0    4.91    0.33
   4  -2   0    4.54    0.28
   4  -2   0    4.73    0.36
  -4   2   0    4.73    0.39
  -4   2   0    4.73    0.33
  -4   2   0    4.85    0.28
  -4   2   0    5.30    0.34
  -4   2   0    4.44    0.28
  -4   2   0    5.09    0.35
   3  -2   0  213.24    4.35
   3  -2   0  208.74    4.12
   3  -2   0  214.12    4.20
   3  -2   0  208.34    4.05
   3  -2   0  208.82    4.49
   3  -2   0  211.64    4.23
  -3   2   0  216.64    4.14
  -3   2   0  219.38    4.19
  -3   2   0  210.61    4.13
  -3   2   0  208.91    4.03
  -3   2   0  212.88    4.25
  -3   2   0  210.66    4.10
  -3   2   0  210.68    4.02
   2  -2   0   72.19    1.55
   2  -2   0   68.31    1.69
   2  -2   0   71.80    1.62
  -2   2   0   70.60    1.52
  -2   2   0   71.95    1.50
  -2   2   0   68.95    1.40
  -2   2   0   70.13    1.45
  -2   2   0   67.67    1.39
  -2   2   0   70.12    1.46
   1  -2   0  870.36   16.01
   1  -2   0  834.56   16.16
   1  -2   0  881.09   16.00
   1  -2   0  905.70   16.69
   1  -2   0  904.38   16.38
   1  -2   0  832.82   16.01
   1  -2   0  841.37   16.72
  -1   2   0  874.41   16.04
  -1   2   0  853.84   16.62
  -1   2   0  880.42   16.18
  -1   2   0  869.98   16.51
   0  -2   0   17.40    0.48
   0  -2   0   16.92    0.45
   0   2   0   16.94    0.48
   0   2   0   16.68    0.44
  -1  -2   0  183.48    3.53
  -1  -2   0  188.27    3.59
  -1  -2   0  182.47    3.59
  -1  -2   0  180.41    3.46
  -1  -2   0  182.13    3.53
  -1  -2   0  187.13    3.53
  -1  -2   0  180.18    3.51
   1   2   0  193.16    3.60
   1   2   0  176.90    3.52
   1   2   0  193.80    3.54
   1   2   0  175.84    3.47
  -2  -2   0  466.46    8.68
  -2  -2   0  461.50    8.76
  -2  -2   0  463.24    8.66
  -2  -2   0  465.96    8.68
  -2  -2   0  464.52    8.77
   2   2   0  467.62    8.74
   2   2   0  466.90    8.83
   2   2   0  479.70    8.69
  -3  -2   0   27.57    0.91
  -3  -2   0   28.88    0.90
  -3  -2   0   28.99    0.83
  -3  -2   0   29.13    0.71
  -3  -2   0   29.29    0.72
   3   2   0   29.22    0.88
   3   2   0   30.42    0.78
   3   2   0   29.20    0.96
  -4  -2   0  209.43    4.01
  -4  -2   0  200.09    4.37
  -4  -2   0  205.49    4.32
  -4  -2   0  205.79    4.21
  -4  -2   0  210.76    4.04
   4   2   0  206.81    4.45
   4   2   0  202.98    4.29
   4   2   0  208.05    4.13
  -5  -2   0   20.45    1.17
  -5  -2   0   19.90    0.88
  -5  -2   0   20.60    1.02
   5   2   0   20.08    0.75
  -6  -2   0    2.49    0.44
   6   2   0    2.62    0.38
   6  -3   0   37.02    1.19
  -6   3   0   38.22    1.17
   5  -3   0   42.90    1.34
   5  -3   0   41.98    1.14
   5  -3   0   46.23    1.27
  -5   3   0   44.89    1.21
  -5   3   0   47.55    1.46
  -5   3   0   44.94    1.30
   4  -3   0   32.19    0.85
   4  -3   0   30.14    0.98
   4  -3   0   29.82    0.90
   4  -3   0   31.12    1.01
   4  -3   0   30.67    1.10
   4  -3   0   30.85    1.41
  -4   3   0   29.90    1.01
  -4   3   0   29.70    0.86
  -4   3   0   31.43    0.92
  -4   3   0   29.78    0.94
   3  -3   0   99.36    2.15
   3  -3   0   94.35    2.14
   3  -3   0   93.06    2.03
   3  -3   0   95.60    2.25
   3  -3   0   93.94    2.39
  -3   3   0   94.11    2.01
  -3   3   0   96.41    2.11
  -3   3   0  102.30    2.10
  -3   3   0   92.97    1.97
  -3   3   0   93.37    1.98
   2  -3   0   89.89    1.92
   2  -3   0   89.28    2.00
   2  -3   0   88.13    2.08
   2  -3   0   88.60    1.91
  -2   3   0   89.48    1.84
  -2   3   0   84.88    1.76
  -2   3   0   85.02    1.75
  -2   3   0   87.20    1.82
   1  -3   0  219.39    4.40
   1  -3   0  229.33    4.41
   1  -3   0  231.39    4.33
  -1   3   0  223.10    4.38
  -1   3   0  219.96    4.31
   0  -3   0  688.02   13.22
   0  -3   0  691.97   13.03
   0   3   0  680.52   13.51
   0   3   0  694.21   13.27
  -1  -3   0    2.21    0.18
  -1  -3   0    2.06    0.17
  -1  -3   0    2.05    0.19
  -1  -3   0    2.24    0.17
  -1  -3   0    2.14    0.14
  -1  -3   0    2.09    0.16
  -1  -3   0    1.96    0.16
  -1  -3   0    1.80    0.18
  -1  -3   0    2.13    0.17
  -2  -3   0  324.76    6.10
  -2  -3   0  314.85    6.15
  -2  -3   0  319.17    6.06
  -2  -3   0  321.19    6.07
  -2  -3   0  317.44    6.16
   2   3   0  326.71    6.16
   2   3   0  327.65    6.26
   2   3   0  311.99    5.96
  -3  -3   0   33.83    0.93
  -3  -3   0   34.32    1.03
  -3  -3   0   35.07    0.96
  -3  -3   0   35.43    0.96
  -3  -3   0   33.65    1.04
  -3  -3   0   34.18    0.80
  -3  -3   0   35.60    0.81
   3   3   0   34.17    0.87
   3   3   0   34.62    1.01
   3   3   0   33.69    1.09
  -4  -3   0  102.05    2.11
  -4  -3   0  103.88    2.48
  -4  -3   0  101.04    2.44
  -4  -3   0  103.16    2.14
  -4  -3   0  101.32    2.32
   4   3   0  102.32    2.23
   4   3   0   99.95    2.40
   4   3   0   99.65    2.53
  -5  -3   0  117.53    2.90
   5   3   0  120.38    2.67
  -6  -3   0    3.77    0.53
   6   3   0    3.13    0.41
   6  -4   0   65.22    1.78
  -6   4   0   65.58    1.67
   5  -4   0   11.92    0.67
   5  -4   0   13.29    0.64
  -5   4   0   12.47    0.56
   4  -4   0   59.20    1.62
   4  -4   0   62.27    1.66
   4  -4   0   58.18    1.93
   4  -4   0   61.09    1.78
   4  -4   0   62.81    1.54
  -4   4   0   61.50    1.49
  -4   4   0   63.97    1.58
  -4   4   0   62.96    1.44
  -4   4   0   63.46    1.62
   3  -4   0  206.27    4.15
   3  -4   0  211.93    4.30
   3  -4   0  210.66    4.43
   3  -4   0  213.75    4.28
   3  -4   0  211.59    4.60
  -3   4   0  217.00    4.21
  -3   4   0  205.77    4.06
  -3   4   0  206.41    4.16
  -3   4   0  206.27    4.03
   2  -4   0   17.48    0.62
   2  -4   0   17.66    0.48
   2  -4   0   17.55    0.62
   2  -4   0   17.33    0.49
   2  -4   0   17.72    0.69
   2  -4   0   17.66    0.75
  -2   4   0   16.69    0.46
  -2   4   0   17.16    0.54
  -2   4   0   16.73    0.50
   1  -4   0  135.66    2.72
   1  -4   0  133.06    2.86
   1  -4   0  134.30    2.77
  -1   4   0  133.47    2.60
   0  -4   0  147.65    3.07
   0  -4   0  147.46    2.98
  -1  -4   0   26.12    0.76
  -1  -4   0   25.90    0.72
  -1  -4   0   26.26    0.71
  -1  -4   0   25.75    0.68
  -1  -4   0   25.64    0.74
  -1  -4   0   25.93    0.63
  -1  -4   0   27.13    0.83
  -2  -4   0  108.07    2.36
  -2  -4   0  109.55    2.34
  -2  -4   0  109.10    2.48
  -2  -4   0  109.88    2.30
  -2  -4   0  109.79    2.34
  -2  -4   0  108.74    2.25
  -2  -4   0  109.69    2.38
   2   4   0  108.77    2.15
  -3  -4   0    0.78    0.17
  -3  -4   0    0.89    0.18
  -3  -4   0    0.45    0.15
  -3  -4   0    0.57    0.18
  -3  -4   0    0.63    0.16
  -3  -4   0    0.58    0.21
  -3  -4   0    0.65    0.17
   3   4   0    0.60    0.12
   3   4   0    0.48    0.19
   3   4   0    0.50    0.17
  -4  -4   0    8.55    0.38
  -4  -4   0    9.22    0.49
  -4  -4   0    8.56    0.37
  -4  -4   0    9.33    0.57
  -4  -4   0    7.85    0.52
   4   4   0   10.04    0.55
   4   4   0    8.66    0.42
   4   4   0    9.22    0.60
  -5  -4   0   49.64    1.59
   5   4   0   49.87    1.37
  -6  -4   0   16.32    0.93
   6   4   0   15.61    0.74
   6  -5   0   26.01    1.03
   6  -5   0   23.46    1.19
  -6   5   0   25.67    0.87
   5  -5   0    1.49    0.34
   5  -5   0    1.71    0.32
  -5   5   0    2.10    0.27
   4  -5   0   20.59    0.95
   4  -5   0   20.67    1.09
   4  -5   0   21.27    0.87
   4  -5   0   22.13    0.88
   4  -5   0   21.48    0.78
  -4   5   0   21.68    0.81
  -4   5   0   20.78    0.64
   3  -5   0  229.76    4.78
   3  -5   0  228.86    5.09
   3  -5   0  230.86    4.94
   3  -5   0  232.91    4.76
   3  -5   0  240.04    4.76
  -3   5   0  236.12    4.67
   2  -5   0   30.28    1.09
   2  -5   0   32.10    0.94
   2  -5   0   30.51    0.75
   2  -5   0   29.46    1.03
   2  -5   0   30.99    0.96
   2  -5   0   30.36    0.77
  -2   5   0   31.34    0.85
   1  -5   0  284.18    5.58
   1  -5   0  288.64    5.71
   1  -5   0  279.40    5.50
  -1   5   0  285.77    5.36
   0  -5   0   22.06    0.78
   0  -5   0   19.89    0.54
   0  -5   0   22.15    0.71
   0   5   0   19.84    0.46
  -1  -5   0  171.82    3.44
  -1  -5   0  170.35    3.32
  -1  -5   0  175.81    3.40
  -1  -5   0  169.83    3.26
  -1  -5   0  169.59    3.60
  -1  -5   0  169.22    3.46
  -1  -5   0  171.05    3.49
   1   5   0  163.70    3.16
  -2  -5   0  343.15    6.48
  -2  -5   0  341.80    6.68
  -2  -5   0  342.29    6.64
  -2  -5   0  344.52    6.59
  -2  -5   0  348.36    6.64
  -2  -5   0  340.47    6.82
  -2  -5   0  343.07    6.59
   2   5   0  336.08    6.37
  -3  -5   0   16.75    0.79
  -3  -5   0   16.42    0.64
  -3  -5   0   16.00    0.60
  -3  -5   0   15.86    0.66
  -3  -5   0   15.75    0.69
  -3  -5   0   16.02    0.69
  -3  -5   0   16.85    0.70
   3   5   0   16.02    0.52
  -4  -5   0  146.52    2.95
  -4  -5   0  143.24    3.17
  -4  -5   0  149.75    3.37
  -4  -5   0  148.43    3.19
  -4  -5   0  145.22    3.22
  -4  -5   0  147.09    3.36
  -4  -5   0  147.99    2.93
   4   5   0  145.04    3.06
  -5  -5   0    5.39    0.60
   5   5   0    6.15    0.41
  -6  -5   0   24.81    1.18
   6   5   0   23.89    0.94
   6  -6   0   13.12    0.78
   6  -6   0   12.00    0.84
   5  -6   0    0.53    0.27
   5  -6   0    0.66    0.28
   4  -6   0   68.43    1.91
   4  -6   0   69.91    2.31
  -4   6   0   73.96    1.87
   3  -6   0    1.94    0.32
   3  -6   0    2.43    0.45
   3  -6   0    2.54    0.39
   3  -6   0    2.00    0.39
  -3   6   0    1.99    0.27
   2  -6   0   44.85    1.26
   2  -6   0   45.18    1.06
   2  -6   0   45.13    1.49
   2  -6   0   44.92    1.43
   2  -6   0   45.35    1.32
   2  -6   0   46.36    1.05
  -2   6   0   47.04    1.17
  -2   6   0   45.26    1.16
   1  -6   0  147.94    3.22
   1  -6   0  151.24    3.13
   1  -6   0  150.36    3.36
  -1   6   0  151.43    2.97
   0  -6   0   11.93    0.60
   0  -6   0   12.76    0.56
   0  -6   0   11.53    0.45
   0   6   0   11.49    0.33
  -1  -6   0  184.11    3.65
  -1  -6   0  188.45    4.03
  -1  -6   0  191.32    3.82
  -1  -6   0  185.52    3.58
  -1  -6   0  189.60    3.74
  -1  -6   0  184.37    3.85
  -1  -6   0  185.86    3.88
   1   6   0  186.52    3.50
  -2  -6   0   87.57    2.21
  -2  -6   0   84.76    2.00
  -2  -6   0   84.50    1.94
  -2  -6   0   83.86    1.99
  -2  -6   0   88.41    2.05
  -2  -6   0   86.99    2.08
   2   6   0   83.05    1.74
  -3  -6   0    0.81    0.23
  -3  -6   0    0.63    0.23
  -3  -6   0    0.44    0.18
  -3  -6   0    0.41    0.15
  -3  -6   0    0.21    0.16
  -3  -6   0    0.17    0.13
  -3  -6   0    0.00    0.12
   3   6   0    0.63    0.14
  -4  -6   0  157.03    3.35
  -4  -6   0  154.21    3.39
  -4  -6   0  153.28    3.55
  -4  -6   0  154.10    3.34
  -4  -6   0  160.85    3.55
  -4  -6   0  153.66    3.44
   4   6   0  151.21    3.22
  -5  -6   0   15.79    0.89
   5   6   0   17.18    0.71
  -6  -6   0   15.41    0.97
   6   6   0   16.17    0.77
   6  -7   0   28.71    1.33
   6  -7   0   29.64    1.22
   5  -7   0    1.42    0.39
   4  -7   0  123.07    3.53
   4  -7   0  128.00    3.05
  -4   7   0  126.63    2.93
   3  -7   0    8.32    0.56
   3  -7   0    8.62    0.74
   3  -7   0    8.53    0.58
   3  -7   0    9.36    0.67
  -3   7   0    8.74    0.49
   2  -7   0   48.09    1.47
   2  -7   0   48.90    1.60
   2  -7   0   51.17    1.71
   2  -7   0   48.05    1.38
   2  -7   0   47.74    1.14
  -2   7   0   49.33    1.28
  -2   7   0   51.07    1.30
   1  -7   0  144.00    3.19
   1  -7   0  141.42    3.05
   1  -7   0  143.49    3.34
  -1   7   0  144.09    2.89
   0  -7   0   -0.01    0.10
   0  -7   0    0.19    0.14
   0  -7   0   -0.07    0.10
   0  -7   0    0.32    0.19
   0  -7   0    0.08    0.12
   0   7   0    0.20    0.07
  -1  -7   0  237.00    5.10
  -1  -7   0  244.81    4.75
  -1  -7   0  236.16    4.93
  -1  -7   0  241.71    4.85
  -1  -7   0  240.81    4.90
   1   7   0  240.27    4.51
  -2  -7   0    1.96    0.26
  -2  -7   0    2.56    0.32
  -2  -7   0    2.16    0.23
  -2  -7   0    4.40    0.42
  -2  -7   0    3.84    0.42
  -2  -7   0    2.11    0.37
  -2  -7   0    2.70    0.38
   2   7   0    2.54    0.18
  -3  -7   0   36.02    1.16
  -3  -7   0   37.23    1.18
  -3  -7   0   37.69    1.23
  -3  -7   0   37.69    1.22
  -3  -7   0   35.95    1.05
   3   7   0   36.90    0.96
  -4  -7   0   47.97    1.56
  -4  -7   0   48.70    1.38
  -4  -7   0   49.82    1.47
  -4  -7   0   48.99    1.53
  -4  -7   0   48.83    1.50
   4   7   0   46.73    1.27
  -5  -7   0    0.27    0.26
   5   7   0    0.10    0.15
  -6  -7   0   33.99    1.47
   6   7   0   33.31    1.18
   5  -8   0    2.34    0.48
   4  -8   0   22.84    1.03
   4  -8   0   22.48    1.37
  -4   8   0   21.88    0.94
   3  -8   0   25.70    1.36
   3  -8   0   26.30    1.04
  -3   8   0   27.91    0.98
   2  -8   0   14.94    0.72
   2  -8   0   16.75    0.90
   2  -8   0   15.79    0.98
   2  -8   0   16.19    0.80
  -2   8   0   16.00    0.64
   1  -8   0   59.63    1.69
   1  -8   0   60.34    1.84
   1  -8   0   57.66    1.56
  -1   8   0   60.10    1.40
   0  -8   0   13.34    0.67
   0  -8   0   12.66    0.56
   0  -8   0   13.15    0.62
   0  -8   0   13.24    0.75
   0  -8   0   13.47    0.66
   0   8   0   13.17    0.43
  -1  -8   0   62.29    1.87
  -1  -8   0   60.27    1.64
  -1  -8   0   62.59    1.74
  -1  -8   0   64.83    1.71
   1   8   0   61.94    1.33
  -2  -8   0   45.90    1.36
  -2  -8   0   45.22    1.40
  -2  -8   0   44.96    1.31
   2   8   0   44.48    1.06
  -3  -8   0   68.95    1.89
  -3  -8   0   70.18    1.96
  -3  -8   0   72.75    1.95
   3   8   0   72.53    1.64
  -4  -8   0   58.32    1.79
  -4  -8   0   57.30    1.75
  -4  -8   0   55.38    1.68
   4   8   0   56.73    1.47
  -5  -8   0    8.11    0.71
  -5  -8   0    8.28    0.84
  -5  -8   0    8.14    0.61
   5   8   0    7.29    0.48
   5  -9   0   32.70    1.42
   4  -9   0   27.26    1.20
   4  -9   0   27.94    1.61
  -4   9   0   28.80    1.14
   3  -9   0    1.00    0.29
   3  -9   0    1.20    0.46
  -3   9   0    1.12    0.27
   2  -9   0   91.48    2.30
   2  -9   0   88.83    2.74
  -2   9   0   89.37    2.14
   1  -9   0   38.31    1.21
  -1   9   0   39.10    1.07
   0  -9   0   56.37    1.56
   0  -9   0   54.34    1.45
   0  -9   0   53.40    1.59
   0   9   0   54.60    1.27
  -1  -9   0   36.81    1.25
  -1  -9   0   37.22    1.21
   1   9   0   37.13    0.92
  -2  -9   0    6.63    0.52
  -2  -9   0    6.63    0.63
  -2  -9   0    6.23    0.46
   2   9   0    6.49    0.33
  -3  -9   0   51.37    1.58
  -3  -9   0   50.27    1.63
  -3  -9   0   49.06    1.56
   3   9   0   51.15    1.28
  -4  -9   0   28.01    1.19
  -4  -9   0   27.87    1.13
  -4  -9   0   28.43    1.19
   4   9   0   26.90    0.91
  -5  -9   0    3.11    0.49
  -5  -9   0    4.72    0.62
  -5  -9   0    5.09    0.66
   5   9   0    5.08    0.51
   4 -10   0   37.71    1.47
  -4  10   0   36.65    1.38
   3 -10   0    1.83    0.56
   3 -10   0    1.39    0.37
  -3  10   0    1.33    0.28
   2 -10   0   89.47    2.29
   2 -10   0   80.32    2.71
  -2  10   0   85.63    2.12
   1 -10   0   40.13    1.28
  -1  10   0   38.83    1.13
   0 -10   0   18.27    0.83
   0 -10   0   17.97    0.87
   0  10   0   19.27    0.64
  -1 -10   0  118.64    2.95
  -1 -10   0  123.57    2.90
   1  10   0  120.59    2.52
  -2 -10   0    1.94    0.38
  -2 -10   0    1.92    0.38
   2  10   0    1.32    0.20
  -3 -10   0   59.88    1.87
  -3 -10   0   57.32    1.78
  -3 -10   0   57.73    1.77
   3  10   0   57.53    1.46
  -4 -10   0    9.13    0.73
  -4 -10   0    9.16    0.68
  -4 -10   0    8.71    0.72
   4  10   0    8.55    0.50
   4 -11   0    6.27    0.78
  -4  11   0    6.09    0.66
   3 -11   0    3.99    0.61
  -3  11   0    3.98    0.51
   2 -11   0   25.94    1.51
   2 -11   0   28.52    1.15
  -2  11   0   26.42    1.01
   1 -11   0    2.34    0.42
   1 -11   0    2.14    0.41
   1 -11   0    1.97    0.38
  -1  11   0    2.43    0.33
   0 -11   0   17.96    0.87
   0 -11   0   17.96    0.91
   0  11   0   16.66    0.65
  -1 -11   0   38.84    1.36
  -1 -11   0   38.97    1.42
   1  11   0   39.60    1.08
  -2 -11   0    4.49    0.60
  -2 -11   0    4.77    0.65
   2  11   0    3.75    0.30
  -3 -11   0   35.33    1.44
  -3 -11   0   35.74    1.38
   3  11   0   35.95    1.07
  -4 -11   0    3.09    0.53
  -4 -11   0    3.02    0.56
   4  11   0    2.79    0.36
   3 -12   0   12.94    0.90
  -3  12   0   12.63    0.77
   2 -12   0   33.99    1.34
  -2  12   0   31.27    1.18
   1 -12   0    2.84    0.48
   1 -12   0    2.31    0.46
   1 -12   0    2.87    0.52
  -1  12   0    2.76    0.36
   0 -12   0   64.53    2.02
   0 -12   0   64.12    1.94
   0  12   0   63.96    1.65
  -1 -12   0   10.91    0.71
  -1 -12   0    9.11    0.70
   1  12   0    9.04    0.49
  -2 -12   0   21.99    1.06
  -2 -12   0   21.19    1.08
   2  12   0   22.02    0.79
  -3 -12   0   31.82    1.43
  -3 -12   0   36.23    1.43
   3  12   0   33.95    1.08
   1 -13   0    3.16    0.58
   1 -13   0    3.38    0.54
  -1  13   0    3.20    0.43
   0 -13   0   25.35    1.18
   0 -13   0   23.79    1.10
   0  13   0   24.11    0.93
  -1 -13   0    8.63    0.85
  -1 -13   0    9.18    0.92
   1  13   0    8.43    0.51
   0  13  -1    3.26    0.38
   0 -13   1    2.57    0.47
   0 -13   1    2.77    0.51
   2  12  -1   35.12    1.05
  -2 -12   1   35.32    1.39
  -2 -12   1   35.54    1.45
   1  12  -1   13.51    0.57
  -1 -12   1   12.53    0.84
  -1 -12   1   12.63    0.80
   0  12  -1   14.80    0.64
   0 -12   1   14.44    0.90
   0 -12   1   13.19    0.82
  -1  12  -1   30.48    1.04
   1 -12   1   29.69    1.31
   1 -12   1   30.51    1.25
  -2  12  -1    2.18    0.37
   2 -12   1    2.16    0.46
   3  11  -1    0.10    0.14
  -3 -11   1    0.19    0.28
  -3 -11   1    0.17    0.28
   2  11  -1   34.57    0.97
  -2 -11   1   34.98    1.32
  -2 -11   1   32.00    1.33
   1  11  -1    6.59    0.37
  -1 -11   1    6.91    0.74
  -1 -11   1    6.77    0.69
   0  11  -1   13.42    0.56
   0 -11   1   13.46    0.79
   0 -11   1   14.54    0.85
  -1  11  -1   31.84    1.01
   1 -11   1   31.81    1.19
   1 -11   1   30.57    1.21
   1 -11   1   30.26    1.26
  -2  11  -1    0.41    0.21
   2 -11   1    0.54    0.28
  -3  11  -1   39.52    1.39
   3 -11   1   40.66    1.53
   4  10  -1   13.22    0.62
  -4 -10   1   12.89    0.86
  -4 -10   1   14.62    0.90
  -4 -10   1   11.41    0.78
   3  10  -1   12.93    0.55
  -3 -10   1   13.72    0.85
  -3 -10   1   14.62    0.82
   2  10  -1   60.25    1.41
  -2 -10   1   61.55    1.88
  -2 -10   1   59.57    1.81
   1  10  -1    3.10    0.23
  -1 -10   1    3.53    0.49
  -1 -10   1    3.94    0.54
   0  10  -1   32.59    0.89
   0 -10   1   31.65    1.17
   0 -10   1   34.81    1.26
  -1  10  -1   36.41    1.05
   1 -10   1   36.26    1.23
  -2  10  -1   13.30    0.64
   2 -10   1   13.31    1.03
   2 -10   1   13.88    0.78
  -3  10  -1   25.63    1.02
   3 -10   1   25.04    1.50
   3 -10   1   26.30    1.14
  -4  10  -1    5.21    0.59
   4 -10   1    5.19    0.69
   4   9  -1   27.95    0.91
  -4  -9   1   28.98    1.23
  -4  -9   1   27.11    1.19
  -4  -9   1   24.66    1.10
   3   9  -1   23.87    0.74
  -3  -9   1   23.18    1.01
  -3  -9   1   22.02    1.03
  -3  -9   1   23.13    0.99
   2   9  -1   96.09    2.03
  -2  -9   1   97.43    2.52
  -2  -9   1   97.86    2.46
   1   9  -1    2.07    0.17
  -1  -9   1    2.47    0.37
  -1  -9   1    2.55    0.39
   0   9  -1   61.92    1.37
   0  -9   1   62.48    1.79
   0  -9   1   61.13    1.72
   0  -9   1   64.37    1.63
  -1   9  -1   65.06    1.52
   1  -9   1   62.61    1.71
  -2   9  -1    7.44    0.44
   2  -9   1    5.90    0.71
   2  -9   1    6.16    0.52
  -3   9  -1   34.72    1.17
   3  -9   1   34.07    1.65
   3  -9   1   35.22    1.30
  -4   9  -1    2.38    0.42
   4  -9   1    1.57    0.56
   4  -9   1    1.84    0.42
  -5   9  -1   22.17    1.06
   5  -9   1   20.96    1.14
   5   8  -1   31.42    1.07
  -5  -8   1   34.38    1.41
  -5  -8   1   32.92    1.30
  -5  -8   1   31.60    1.23
   4   8  -1   11.44    0.53
  -4  -8   1   13.53    0.82
  -4  -8   1   11.17    0.69
  -4  -8   1   12.69    0.76
   3   8  -1   40.26    1.03
  -3  -8   1   39.48    1.35
  -3  -8   1   40.62    1.35
  -3  -8   1   39.14    1.30
   2   8  -1   36.52    0.87
  -2  -8   1   36.11    1.20
  -2  -8   1   35.87    1.24
  -2  -8   1   36.14    1.17
   1   8  -1    4.31    0.20
  -1  -8   1    4.57    0.50
  -1  -8   1    3.39    0.44
  -1  -8   1    4.70    0.47
  -1  -8   1    4.23    0.55
   0   8  -1  107.50    2.12
   0  -8   1  105.10    2.55
   0  -8   1  106.63    2.76
   0  -8   1  106.75    2.60
   0  -8   1  109.22    2.51
   0  -8   1  104.94    2.38
  -1   8  -1   18.24    0.59
   1  -8   1   18.55    0.83
   1  -8   1   18.31    0.75
   1  -8   1   18.79    0.93
  -2   8  -1   26.52    0.85
   2  -8   1   26.28    1.24
   2  -8   1   26.82    1.06
   2  -8   1   26.83    1.18
   2  -8   1   27.79    1.01
  -3   8  -1   47.88    1.41
   3  -8   1   47.42    1.87
   3  -8   1   49.53    1.54
  -4   8  -1    0.08    0.15
   4  -8   1   -0.09    0.30
   4  -8   1    0.07    0.19
  -5   8  -1   29.45    1.20
   5  -8   1   28.88    1.28
   5   7  -1   57.65    1.59
  -5  -7   1   61.98    1.96
   4   7  -1    0.55    0.16
  -4  -7   1    1.03    0.29
  -4  -7   1    0.82    0.29
  -4  -7   1    0.54    0.26
   3   7  -1  116.15    2.39
  -3  -7   1  115.28    2.75
  -3  -7   1  113.07    2.53
  -3  -7   1  112.19    2.68
  -3  -7   1  116.41    2.68
  -3  -7   1  115.80    2.74
   2   7  -1   35.75    0.83
  -2  -7   1   35.81    1.12
  -2  -7   1   34.46    1.35
  -2  -7   1   36.95    1.18
  -2  -7   1   35.89    1.20
  -2  -7   1   36.32    1.14
  -2  -7   1   36.21    1.20
  -2  -7   1   35.81    1.31
  -1  -7   1   22.03    0.85
  -1  -7   1   21.25    0.84
  -1  -7   1   20.88    0.79
  -1  -7   1   21.24    0.93
  -1  -7   1   20.76    0.72
   0   7  -1  228.34    4.40
   0  -7   1  241.40    4.70
   0  -7   1  238.21    4.82
   0  -7   1  239.98    5.07
   0  -7   1  233.01    4.87
   0  -7   1  241.79    4.91
  -1   7  -1    0.63    0.11
   1  -7   1    0.48    0.19
   1  -7   1    0.44    0.18
   1  -7   1    0.69    0.23
  -2   7  -1  140.61    2.97
   2  -7   1  140.23    3.40
   2  -7   1  141.67    3.24
   2  -7   1  146.88    3.15
   2  -7   1  140.32    3.48
  -3   7  -1   82.01    2.00
   3  -7   1   85.89    2.50
   3  -7   1   81.93    2.19
   3  -7   1   83.22    2.13
   3  -7   1   81.06    2.34
  -4   7  -1    3.16    0.40
   4  -7   1    2.90    0.57
   4  -7   1    4.01    0.53
  -5   7  -1   45.36    1.50
   5  -7   1   46.17    1.60
   6  -7   1    5.20    0.73
   6   6  -1   14.17    0.72
  -6  -6   1   14.77    0.96
   5   6  -1   46.78    1.33
  -5  -6   1   45.33    1.61
   4   6  -1    1.01    0.19
  -4  -6   1    0.99    0.25
  -4  -6   1    0.49    0.23
  -4  -6   1    1.12    0.28
  -4  -6   1    0.96    0.24
  -4  -6   1    1.06    0.22
   3   6  -1   76.11    1.66
  -3  -6   1   77.79    1.99
  -3  -6   1   77.11    1.94
  -3  -6   1   76.84    1.89
  -3  -6   1   74.42    1.79
  -3  -6   1   74.78    1.93
   2   6  -1   87.78    1.79
  -2  -6   1   89.29    2.19
  -2  -6   1   93.69    2.14
  -2  -6   1   93.46    2.13
  -2  -6   1   90.07    1.96
  -2  -6   1   89.10    2.06
  -2  -6   1   89.10    2.32
  -2  -6   1   91.95    2.16
  -1  -6   1   56.05    1.48
  -1  -6   1   56.54    1.49
  -1  -6   1   54.89    1.30
  -1  -6   1   54.62    1.59
  -1  -6   1   54.13    1.35
  -1  -6   1   56.02    1.23
  -1  -6   1   55.13    1.43
   0  -6   1  144.04    3.22
   0  -6   1  138.82    2.82
   0  -6   1  143.22    2.92
   0  -6   1  142.41    3.08
  -1   6  -1    0.31    0.07
   1  -6   1    0.32    0.15
   1  -6   1    0.05    0.10
   1  -6   1    0.46    0.19
  -2   6  -1   71.30    1.63
  -2   6  -1   71.41    1.63
   2  -6   1   70.87    1.99
   2  -6   1   70.63    1.83
   2  -6   1   69.09    1.94
   2  -6   1   72.52    1.77
  -3   6  -1   63.26    1.59
   3  -6   1   64.18    1.99
   3  -6   1   62.02    1.69
   3  -6   1   62.66    1.73
   3  -6   1   64.33    1.87
  -4   6  -1   23.36    0.88
   4  -6   1   22.89    0.96
   4  -6   1   22.82    0.97
   4  -6   1   21.34    1.06
   4  -6   1   22.15    1.20
  -5   6  -1   50.26    1.53
   5  -6   1   46.25    1.57
   6  -6   1    2.43    0.44
   6  -6   1    2.56    0.50
   6   5  -1   43.79    1.38
  -6  -5   1   44.15    1.66
   5   5  -1   31.43    1.02
  -5  -5   1   32.02    1.27
   4   5  -1    9.00    0.43
  -4  -5   1   10.03    0.53
  -4  -5   1    9.28    0.54
  -4  -5   1    8.86    0.59
  -4  -5   1    8.25    0.50
  -4  -5   1    9.09    0.59
   3   5  -1   69.70    1.54
  -3  -5   1   71.39    1.81
  -3  -5   1   69.17    1.84
  -3  -5   1   72.91    1.69
  -3  -5   1   70.40    1.71
  -3  -5   1   70.71    1.83
  -3  -5   1   70.33    1.75
  -3  -5   1   68.76    1.97
   2   5  -1   33.01    0.76
  -2  -5   1   35.31    1.15
  -2  -5   1   34.61    0.99
  -2  -5   1   34.67    0.99
  -2  -5   1   34.41    1.02
  -2  -5   1   35.09    0.91
  -2  -5   1   35.46    1.07
  -2  -5   1   34.25    1.02
  -1  -5   1  195.13    4.11
  -1  -5   1  197.26    3.76
  -1  -5   1  194.29    3.88
  -1  -5   1  195.70    3.99
  -1  -5   1  193.06    3.98
  -1  -5   1  198.02    3.84
  -1  -5   1  197.87    3.95
   0  -5   1   50.53    1.37
   0  -5   1   48.89    1.10
   0  -5   1   48.68    1.26
   0  -5   1   48.31    1.16
  -1   5  -1    7.38    0.26
   1  -5   1    7.62    0.45
   1  -5   1    7.10    0.36
   1  -5   1    7.25    0.40
  -2   5  -1   87.12    1.91
  -2   5  -1   89.78    1.92
   2  -5   1   88.69    2.08
   2  -5   1   87.98    2.22
   2  -5   1   90.46    2.21
   2  -5   1   88.45    2.04
  -3   5  -1    5.41    0.34
   3  -5   1    5.92    0.41
   3  -5   1    5.07    0.44
   3  -5   1    5.25    0.41
   3  -5   1    5.90    0.54
  -4   5  -1   93.97    2.21
   4  -5   1   94.10    2.32
   4  -5   1   93.19    2.69
   4  -5   1   93.32    2.45
   4  -5   1   91.51    2.29
   5  -5   1   23.19    0.98
   5  -5   1   21.85    0.89
   6  -5   1    0.50    0.28
   6  -5   1    0.74    0.31
   6   4  -1   32.20    1.12
  -6  -4   1   32.32    1.36
   5   4  -1   35.00    1.08
  -5  -4   1   35.32    1.31
   4   4  -1   39.79    1.07
  -4  -4   1   40.93    1.18
  -4  -4   1   40.02    0.97
  -4  -4   1   39.18    1.30
  -4  -4   1   37.80    1.27
  -4  -4   1   38.71    0.98
   3   4  -1  234.66    5.00
   3   4  -1  235.82    4.57
   3   4  -1  238.44    4.86
  -3  -4   1  239.86    4.86
  -3  -4   1  238.15    5.01
  -3  -4   1  235.43    4.86
  -3  -4   1  236.69    4.86
  -3  -4   1  238.09    4.71
  -3  -4   1  237.71    4.74
  -3  -4   1  239.09    4.71
   2   4  -1    0.12    0.06
  -2  -4   1    0.09    0.10
  -2  -4   1    0.08    0.09
  -2  -4   1    0.01    0.12
  -2  -4   1    0.05    0.09
  -2  -4   1    0.02    0.08
  -2  -4   1    0.19    0.11
  -2  -4   1    0.03    0.11
  -1  -4   1  199.16    3.93
  -1  -4   1  199.23    3.92
  -1  -4   1  201.98    3.82
  -1  -4   1  203.46    4.10
  -1  -4   1  200.12    3.89
  -1  -4   1  196.87    3.96
  -1  -4   1  198.54    3.99
   0  -4   1  224.24    4.37
   0  -4   1  221.27    4.22
   0  -4   1  224.66    4.47
  -1   4  -1   25.20    0.59
   1  -4   1   26.41    0.83
   1  -4   1   26.67    0.77
   1  -4   1   25.71    0.74
  -2   4  -1  446.12    8.29
  -2   4  -1  450.13    8.37
  -2   4  -1  441.90    8.39
   2  -4   1  446.01    8.53
   2  -4   1  454.55    8.74
   2  -4   1  455.26    8.53
   2  -4   1  450.87    8.65
  -3   4  -1    3.10    0.26
  -3   4  -1    3.96    0.28
  -3   4  -1    3.45    0.24
   3  -4   1    4.51    0.44
   3  -4   1    3.73    0.34
   3  -4   1    3.75    0.33
   3  -4   1    3.81    0.30
   3  -4   1    3.97    0.30
  -4   4  -1   53.96    1.41
  -4   4  -1   50.62    1.30
  -4   4  -1   51.51    1.42
  -4   4  -1   51.77    1.21
   4  -4   1   53.58    1.37
   4  -4   1   52.15    1.47
   4  -4   1   49.96    1.54
   4  -4   1   51.99    1.45
   4  -4   1   53.52    1.78
  -5   4  -1   46.00    1.20
   5  -4   1   47.24    1.46
   5  -4   1   48.25    1.37
  -6   4  -1    5.60    0.42
   6  -4   1    5.64    0.56
   6   3  -1   41.51    1.32
  -6  -3   1   41.64    1.54
   5   3  -1    2.94    0.34
  -5  -3   1    2.81    0.42
   4   3  -1   50.50    1.58
   4   3  -1   50.37    1.27
   4   3  -1   50.33    1.46
  -4  -3   1   48.65    1.46
  -4  -3   1   49.98    1.37
  -4  -3   1   51.94    1.52
  -4  -3   1   51.24    1.19
  -4  -3   1   50.48    1.17
   3   3  -1  233.68    4.49
   3   3  -1  233.10    4.73
   3   3  -1  233.27    4.87
  -3  -3   1  233.16    4.61
  -3  -3   1  235.09    4.61
  -3  -3   1  229.91    4.73
  -3  -3   1  235.23    4.76
  -3  -3   1  232.54    4.57
   2   3  -1    5.86    0.22
   2   3  -1    5.23    0.31
   2   3  -1    5.83    0.37
  -2  -3   1    5.63    0.33
  -2  -3   1    5.32    0.32
  -2  -3   1    5.74    0.29
  -2  -3   1    6.49    0.30
  -2  -3   1    5.74    0.30
  -1  -3   1  306.76    5.84
  -1  -3   1  308.67    5.98
  -1  -3   1  309.17    5.89
  -1  -3   1  313.50    5.87
  -1  -3   1  303.11    5.86
  -1  -3   1  312.84    5.85
  -1  -3   1  312.27    5.78
   0   3  -1  253.19    4.89
   0   3  -1  251.12    4.81
   0   3  -1  245.17    4.72
   0   3  -1  244.42    4.68
   0  -3   1  252.39    4.68
   0  -3   1  261.31    4.91
   0  -3   1  258.91    4.83
   0  -3   1  254.81    4.72
  -1   3  -1   60.43    1.41
  -1   3  -1   62.36    1.24
  -1   3  -1   60.16    1.35
   1  -3   1   63.65    1.38
   1  -3   1   63.61    1.45
   1  -3   1   60.23    1.22
  -2   3  -1  268.79    5.15
  -2   3  -1  269.71    5.16
  -2   3  -1  270.02    5.09
   2  -3   1  274.39    5.33
   2  -3   1  277.88    5.24
   2  -3   1  269.70    5.42
   2  -3   1  271.04    5.25
  -3   3  -1    1.38    0.20
  -3   3  -1    1.56    0.18
  -3   3  -1    1.67    0.22
  -3   3  -1    1.61    0.19
   3  -3   1    2.81    0.28
   3  -3   1    2.00    0.26
   3  -3   1    1.55    0.24
   3  -3   1    1.94    0.34
   3  -3   1    2.07    0.30
  -4   3  -1   24.00    0.76
  -4   3  -1   23.79    0.80
  -4   3  -1   24.43    0.86
  -4   3  -1   22.34    0.68
   4  -3   1   21.30    0.81
   4  -3   1   23.48    0.92
   4  -3   1   22.56    0.76
   4  -3   1   22.91    0.70
   4  -3   1   21.94    1.03
   4  -3   1   23.12    0.82
  -5   3  -1   46.59    1.32
  -5   3  -1   45.50    1.20
  -5   3  -1   45.07    1.45
   5  -3   1   45.14    1.37
   5  -3   1   46.55    1.31
  -6   3  -1    7.97    0.51
   6  -3   1    6.37    0.52
   6   2  -1   76.42    2.00
  -6  -2   1   76.34    2.23
   5   2  -1    0.93    0.22
  -5  -2   1    0.63    0.25
   4   2  -1   69.95    1.84
   4   2  -1   69.25    1.95
   4   2  -1   70.88    1.67
  -4  -2   1   70.02    1.89
  -4  -2   1   71.13    1.55
  -4  -2   1   72.12    1.57
  -4  -2   1   72.27    1.85
  -4  -2   1   70.19    1.74
   3   2  -1   73.37    1.87
   3   2  -1   73.71    1.77
   3   2  -1   73.18    1.60
  -3  -2   1   73.68    1.81
  -3  -2   1   73.54    1.69
  -3  -2   1   74.79    1.52
  -3  -2   1   72.72    1.77
  -3  -2   1   73.15    1.51
   2   2  -1   45.03    1.13
   2   2  -1   44.39    0.97
   2   2  -1   46.19    1.22
  -2  -2   1   45.22    1.14
  -2  -2   1   44.73    1.15
  -2  -2   1   45.97    1.06
  -2  -2   1   46.29    1.04
  -2  -2   1   44.49    1.07
   1   2  -1  532.60   10.04
   1   2  -1  532.21    9.95
  -1  -2   1  512.70    9.86
  -1  -2   1  515.60    9.76
  -1  -2   1  516.51    9.88
  -1  -2   1  511.88    9.63
  -1  -2   1  519.69   10.07
   0   2  -1   12.24    0.35
   0   2  -1   12.35    0.40
   0   2  -1   11.93    0.32
   0   2  -1   12.32    0.37
   0  -2   1   13.42    0.41
   0  -2   1   11.49    0.33
   0  -2   1   13.20    0.32
   0  -2   1   12.89    0.35
   0  -2   1   13.11    0.38
   0  -2   1   11.63    0.36
  -1   2  -1  498.96    9.17
  -1   2  -1  501.45    9.11
   1  -2   1  478.30    9.41
   1  -2   1  471.42    9.10
   1  -2   1  472.71    8.99
   1  -2   1  476.62    9.28
   1  -2   1  492.03    9.54
  -2   2  -1   67.60    1.44
  -2   2  -1   67.15    1.42
  -2   2  -1   60.85    1.32
  -2   2  -1   65.17    1.37
   2  -2   1   72.00    1.58
   2  -2   1   66.74    1.44
   2  -2   1   64.94    1.49
   2  -2   1   63.04    1.60
  -3   2  -1   17.82    0.57
  -3   2  -1   17.60    0.55
  -3   2  -1   18.30    0.59
  -3   2  -1   17.65    0.63
   3  -2   1   17.15    0.62
   3  -2   1   16.57    0.75
   3  -2   1   17.35    0.56
   3  -2   1   17.38    0.66
   3  -2   1   17.85    0.61
  -4   2  -1  219.89    4.35
  -4   2  -1  211.03    4.14
  -4   2  -1  220.31    4.36
  -4   2  -1  216.86    4.50
  -4   2  -1  222.29    4.27
  -4   2  -1  222.74    4.38
   4  -2   1  215.62    4.56
   4  -2   1  212.93    4.78
   4  -2   1  218.76    4.40
   4  -2   1  214.72    4.32
   4  -2   1  212.68    4.42
   4  -2   1  216.74    4.23
  -5   2  -1   13.79    0.73
  -5   2  -1   12.83    0.56
  -5   2  -1   12.21    0.61
   5  -2   1   12.03    0.70
   5  -2   1   12.49    0.64
   5  -2   1   12.59    0.59
   5  -2   1   11.28    0.49
  -6   2  -1   36.66    1.14
   6  -2   1   36.96    1.17
  -7   2  -1   10.99    0.66
   7  -2   1   12.05    0.69
   7  -2   1   11.53    0.67
  -6  -1   1   19.04    0.96
   5   1  -1    9.16    0.49
  -5  -1   1    7.74    0.55
   4   1  -1  165.96    3.78
   4   1  -1  173.25    3.49
   4   1  -1  167.86    3.64
  -4  -1   1  170.45    3.35
  -4  -1   1  168.30    3.54
  -4  -1   1  170.34    3.72
  -4  -1   1  168.12    3.64
  -4  -1   1  171.68    3.37
   3   1  -1   46.85    1.08
   3   1  -1   44.23    1.18
   3   1  -1   45.13    1.28
  -3  -1   1   43.12    1.12
  -3  -1   1   44.85    1.01
  -3  -1   1   42.08    1.17
  -3  -1   1   44.18    1.23
  -3  -1   1   44.34    0.99
   2   1  -1  194.39    3.80
   2   1  -1  200.58    3.67
   2   1  -1  190.54    3.88
  -2  -1   1  195.71    3.81
  -2  -1   1  188.57    3.83
  -2  -1   1  188.34    3.74
   1   1  -1  221.56    4.18
   1   1  -1  223.81    4.24
   1   1  -1  218.55    4.19
  -1  -1   1  221.51    4.19
  -1  -1   1  218.30    4.14
  -1  -1   1  219.42    4.18
  -1  -1   1  220.59    4.24
  -1  -1   1  222.37    4.20
   0   1  -1    0.80    0.11
   0   1  -1    0.17    0.08
   0   1  -1    0.88    0.09
   0   1  -1    0.22    0.09
   0  -1   1    0.62    0.11
   0  -1   1    0.28    0.08
   0  -1   1    0.47    0.10
   0  -1   1    0.48    0.09
   0  -1   1    0.66    0.09
   0  -1   1    0.20    0.09
  -1   1  -1  882.87   15.89
  -1   1  -1  879.08   16.08
  -1   1  -1  849.09   16.09
  -1   1  -1  855.82   15.94
   1  -1   1  864.00   15.93
   1  -1   1  814.59   15.86
   1  -1   1  819.07   16.05
   1  -1   1  830.72   16.32
   1  -1   1  858.75   16.11
  -2   1  -1  191.47    3.64
  -2   1  -1  192.06    3.56
  -2   1  -1  182.01    3.46
  -2   1  -1  186.24    3.55
  -2   1  -1  182.63    3.47
   2  -1   1  182.11    3.77
   2  -1   1  184.09    3.58
   2  -1   1  186.94    3.65
  -3   1  -1   40.40    0.97
  -3   1  -1   41.58    1.11
  -3   1  -1   42.04    1.03
  -3   1  -1   40.98    0.92
  -3   1  -1   42.26    1.04
  -3   1  -1   40.49    0.93
  -3   1  -1   40.30    1.03
   3  -1   1   39.99    0.99
   3  -1   1   40.46    0.94
   3  -1   1   41.52    1.06
   3  -1   1   40.98    1.13
   3  -1   1   39.67    1.24
  -4   1  -1  251.25    4.87
  -4   1  -1  251.36    4.80
  -4   1  -1  255.98    4.78
  -4   1  -1  251.69    4.99
  -4   1  -1  249.54    5.13
  -4   1  -1  251.96    4.97
   4  -1   1  248.36    4.79
   4  -1   1  246.31    5.13
   4  -1   1  249.37    4.90
   4  -1   1  245.64    4.92
   4  -1   1  249.43    5.01
  -5   1  -1    7.79    0.38
  -5   1  -1    7.01    0.48
  -5   1  -1    7.88    0.39
  -5   1  -1    7.31    0.44
  -5   1  -1    7.63    0.57
  -5   1  -1    7.78    0.49
   5  -1   1    7.19    0.43
   5  -1   1    7.00    0.52
   5  -1   1    6.84    0.46
  -6   1  -1   52.62    1.46
   6  -1   1   53.02    1.44
  -7   1  -1   32.89    1.16
   7  -1   1   32.56    1.09
  -6   0   1   15.85    0.84
  -6   0   1   16.33    0.74
   5   0  -1    6.31    0.35
   5   0  -1    6.65    0.43
  -5   0   1    5.46    0.51
  -5   0   1    5.62    0.47
  -5   0   1    5.27    0.43
  -5   0   1    5.86    0.41
   4   0  -1  217.31    4.65
   4   0  -1  219.20    4.51
   4   0  -1  214.31    4.20
   4   0  -1  215.97    4.35
   4   0  -1  221.45    4.22
  -4   0   1  220.09    4.41
  -4   0   1  218.06    4.58
  -4   0   1  215.34    4.31
  -4   0   1  216.71    4.48
  -4   0   1  215.15    4.25
  -4   0   1  218.60    4.23
   3   0  -1   53.67    1.18
   3   0  -1   54.46    1.36
   3   0  -1   54.24    1.45
   3   0  -1   48.78    1.58
   3   0  -1   56.08    1.27
  -3   0   1   53.62    1.34
  -3   0   1   55.10    1.18
  -3   0   1   52.00    1.36
  -3   0   1   55.85    1.30
  -3   0   1   54.88    1.20
  -3   0   1   54.60    1.40
   2   0  -1   96.03    2.00
   2   0  -1   96.87    2.14
   2   0  -1  102.09    2.10
   2   0  -1  101.99    2.17
  -2   0   1  100.46    2.12
  -2   0   1  100.72    1.94
  -2   0   1  101.12    2.09
  -2   0   1  102.61    1.95
  -2   0   1   99.50    2.04
   1   0  -1  315.81    6.00
   1   0  -1  315.27    5.89
   1   0  -1  304.58    6.09
   1   0  -1  317.95    6.07
   1   0  -1  315.38    5.94
  -1   0   1  310.70    5.85
  -1   0   1  311.31    5.90
  -1   0   1  319.89    5.96
  -1   0   1  318.32    5.89
   0   0  -1    0.01    0.04
   0   0  -1    0.10    0.07
   0   0  -1    0.01    0.05
   0   0  -1    0.06    0.06
   0   0   1    0.28    0.08
   0   0   1    0.30    0.07
   0   0   1    0.06    0.05
   0   0   1    0.05    0.05
  -1   0  -1  337.64    6.43
  -1   0  -1  361.99    6.59
  -1   0  -1  341.24    6.40
  -1   0  -1  338.08    6.39
  -1   0  -1  337.22    6.51
  -1   0  -1  361.38    6.73
   1   0   1  349.34    6.43
   1   0   1  343.34    6.47
   1   0   1  325.74    6.44
   1   0   1  349.35    6.71
   1   0   1  336.49    6.71
   1   0   1  343.50    6.44
   1   0   1  330.02    6.45
   1   0   1  338.45    6.61
  -2   0  -1   79.24    1.56
  -2   0  -1   78.94    1.55
  -2   0  -1   80.11    1.63
  -2   0  -1   78.65    1.65
  -2   0  -1   79.31    1.70
   2   0   1   77.76    1.56
   2   0   1   78.40    1.63
   2   0   1   78.00    1.69
   2   0   1   78.31    1.80
  -3   0  -1   91.28    1.90
  -3   0  -1   91.50    1.86
  -3   0  -1   91.20    1.84
  -3   0  -1   90.70    1.96
  -3   0  -1   90.47    2.00
  -3   0  -1   91.68    2.08
   3   0   1   88.40    2.18
   3   0   1   93.33    1.92
   3   0   1   92.06    1.99
   3   0   1   92.35    1.84
   3   0   1   90.10    2.06
   3   0   1   93.43    1.94
  -4   0  -1   67.48    1.70
  -4   0  -1   70.25    1.53
  -4   0  -1   70.78    1.59
  -4   0  -1   67.78    1.66
  -4   0  -1   68.44    1.80
  -4   0  -1   70.63    1.51
   4   0   1   70.12    1.58
   4   0   1   68.23    1.47
   4   0   1   68.00    1.79
   4   0   1   67.47    1.68
  -5   0  -1    0.93    0.25
  -5   0  -1    1.24    0.22
  -5   0  -1    1.16    0.22
  -5   0  -1    1.48    0.26
  -5   0  -1    0.98    0.28
  -5   0  -1    0.65    0.23
   5   0   1    1.15    0.24
   5   0   1    0.76    0.19
   5   0   1    1.09    0.22
   5   0   1    1.09    0.26
  -6   0  -1   33.69    1.10
   6   0   1   33.52    1.02
  -7   0  -1   19.20    0.88
   7   0   1   16.66    0.72
   6  -1  -1   68.22    1.65
  -6   1   1   70.55    1.82
   5  -1  -1   47.19    1.21
  -5   1   1   45.80    1.37
  -5   1   1   46.89    1.41
  -5   1   1   48.01    1.31
  -5   1   1   47.59    1.53
   4  -1  -1   91.43    2.35
   4  -1  -1  100.20    2.47
   4  -1  -1   99.55    2.12
   4  -1  -1   97.80    2.20
   4  -1  -1   99.66    2.33
  -4   1   1   99.77    2.28
  -4   1   1  100.05    2.11
  -4   1   1  102.46    2.40
  -4   1   1  102.33    2.25
  -4   1   1  100.85    2.09
  -4   1   1   99.80    2.17
   3  -1  -1    9.80    0.38
   3  -1  -1   10.99    0.42
   3  -1  -1    9.58    0.45
   3  -1  -1    9.66    0.53
   3  -1  -1   10.10    0.41
   3  -1  -1   10.31    0.52
  -3   1   1   10.20    0.36
  -3   1   1   10.26    0.49
  -3   1   1   10.58    0.37
  -3   1   1   10.53    0.44
  -3   1   1   10.66    0.43
  -3   1   1   10.34    0.41
   2  -1  -1  109.21    2.11
   2  -1  -1  107.53    2.38
   2  -1  -1  110.16    2.23
   2  -1  -1  111.77    2.36
   2  -1  -1  111.87    2.28
  -2   1   1  110.17    2.20
  -2   1   1  109.23    2.23
  -2   1   1  109.50    2.14
  -2   1   1  108.59    2.13
  -2   1   1  110.91    2.28
   1  -1  -1  874.80   16.64
   1  -1  -1  865.76   15.95
   1  -1  -1  854.63   16.71
   1  -1  -1  878.90   16.16
   1  -1  -1  859.73   15.98
   1  -1  -1  877.06   16.37
   1  -1  -1  867.24   16.40
  -1   1   1  867.74   16.41
  -1   1   1  862.39   16.61
  -1   1   1  868.54   16.11
  -1   1   1  842.96   15.95
  -1   1   1  869.89   16.29
  -1   1   1  843.65   15.93
   0  -1  -1  135.12    2.63
   0  -1  -1  140.20    2.64
   0  -1  -1  138.34    2.62
   0  -1  -1  149.22    2.69
   0  -1  -1  143.38    2.83
   0  -1  -1  144.51    2.77
   0  -1  -1  138.23    2.63
   0  -1  -1  147.75    2.72
   0   1   1  144.62    2.72
   0   1   1  136.97    2.62
   0   1   1  139.41    2.64
   0   1   1  136.66    2.65
   0   1   1  142.07    2.70
   0   1   1  141.87    2.64
   0   1   1  136.17    2.64
   0   1   1  143.70    2.80
  -1  -1  -1   44.45    0.94
  -1  -1  -1   41.33    0.86
  -1  -1  -1   43.01    0.85
  -1  -1  -1   44.96    0.90
  -1  -1  -1   42.80    0.85
   1   1   1   40.44    0.92
   1   1   1   42.47    0.85
   1   1   1   41.32    0.89
   1   1   1   42.45    0.85
   1   1   1   41.42    0.85
   1   1   1   41.37    0.84
   1   1   1   44.81    0.93
   1   1   1   44.71    0.90
  -2  -1  -1   15.49    0.46
  -2  -1  -1   14.85    0.46
  -2  -1  -1   15.18    0.40
  -2  -1  -1   14.28    0.50
  -2  -1  -1   15.09    0.49
  -2  -1  -1   15.12    0.51
  -2  -1  -1   15.37    0.40
   2   1   1   15.49    0.39
   2   1   1   15.35    0.50
   2   1   1   15.68    0.39
   2   1   1   15.63    0.47
  -3  -1  -1  144.33    3.10
  -3  -1  -1  146.50    2.85
  -3  -1  -1  149.37    3.00
  -3  -1  -1  148.46    2.92
  -3  -1  -1  144.32    3.04
  -3  -1  -1  146.51    2.86
   3   1   1  143.81    3.00
   3   1   1  150.71    2.94
   3   1   1  146.89    2.89
   3   1   1  147.98    2.90
   3   1   1  145.25    3.09
  -4  -1  -1  119.63    2.40
  -4  -1  -1  115.86    2.57
  -4  -1  -1  118.46    2.48
  -4  -1  -1  113.39    2.63
  -4  -1  -1  115.79    2.72
  -4  -1  -1  120.13    2.42
   4   1   1  117.65    2.43
   4   1   1  114.96    2.59
   4   1   1  116.92    2.72
   4   1   1  121.19    2.52
  -5  -1  -1   25.35    0.93
  -5  -1  -1   24.96    1.04
  -5  -1  -1   25.89    0.99
  -5  -1  -1   27.36    0.87
   5   1   1   24.98    1.05
   5   1   1   26.54    0.96
   5   1   1   27.02    0.80
   5   1   1   26.80    0.89
  -6  -1  -1   52.41    1.47
  -6  -1  -1   49.89    1.64
   6   1   1   52.47    1.32
  -7  -1  -1    3.89    0.51
   6  -2  -1   11.30    0.56
  -6   2   1    9.77    0.61
   5  -2  -1   39.68    1.11
  -5   2   1   38.91    1.20
  -5   2   1   39.58    1.35
  -5   2   1   39.37    1.14
   4  -2  -1   74.75    1.61
   4  -2  -1   76.73    1.90
   4  -2  -1   74.93    1.77
   4  -2  -1   72.60    2.00
   4  -2  -1   77.11    1.73
  -4   2   1   75.22    1.73
  -4   2   1   76.48    1.65
  -4   2   1   76.94    1.79
  -4   2   1   76.35    1.81
  -4   2   1   76.05    1.66
  -4   2   1   74.79    1.91
   3  -2  -1    3.23    0.23
   3  -2  -1    3.69    0.32
   3  -2  -1    3.93    0.25
   3  -2  -1    3.63    0.28
   3  -2  -1    3.79    0.27
   3  -2  -1    3.50    0.21
   3  -2  -1    3.78    0.36
  -3   2   1    3.47    0.25
  -3   2   1    3.89    0.25
  -3   2   1    3.84    0.23
  -3   2   1    3.65    0.25
  -3   2   1    3.62    0.22
  -3   2   1    3.57    0.29
   2  -2  -1  411.66    7.99
   2  -2  -1  418.88    7.82
   2  -2  -1  416.62    7.91
  -2   2   1  423.92    7.79
  -2   2   1  407.85    7.78
  -2   2   1  428.23    7.72
  -2   2   1  409.47    7.80
  -2   2   1  408.86    7.71
   1  -2  -1  220.94    4.21
   1  -2  -1  224.40    4.14
   1  -2  -1  224.93    4.11
   1  -2  -1  221.81    4.27
   1  -2  -1  223.98    4.10
   1  -2  -1  224.08    4.10
   1  -2  -1  217.21    4.31
  -1   2   1  212.70    4.09
  -1   2   1  224.35    4.10
  -1   2   1  210.34    4.08
  -1   2   1  226.94    4.27
  -1   2   1  215.82    4.14
  -1   2   1  225.09    4.21
  -1   2   1  224.49    4.13
   0  -2  -1  422.74    8.26
   0  -2  -1  423.34    8.06
   0   2   1  428.80    8.46
   0   2   1  428.81    8.34
  -1  -2  -1  596.33   11.18
  -1  -2  -1  584.29   10.98
  -1  -2  -1  602.47   11.31
  -1  -2  -1  590.36   11.03
  -1  -2  -1  614.27   11.19
  -1  -2  -1  584.46   11.07
  -1  -2  -1  588.57   11.00
   1   2   1  566.15   11.14
   1   2   1  564.51   10.95
  -2  -2  -1   30.99    0.83
  -2  -2  -1   29.94    0.68
  -2  -2  -1   29.91    0.82
  -2  -2  -1   28.97    0.83
  -2  -2  -1   30.28    0.86
  -2  -2  -1   30.34    0.76
  -2  -2  -1   30.23    0.76
  -2  -2  -1   30.49    0.68
  -2  -2  -1   29.60    0.77
   2   2   1   30.94    0.70
   2   2   1   33.05    0.76
   2   2   1   30.79    0.84
   2   2   1   30.71    0.79
  -3  -2  -1  218.66    4.12
  -3  -2  -1  217.21    4.10
  -3  -2  -1  211.05    4.34
  -3  -2  -1  214.07    4.25
  -3  -2  -1  213.12    4.37
   3   2   1  215.09    4.29
   3   2   1  219.11    4.41
   3   2   1  217.99    4.19
   3   2   1  216.83    4.11
  -4  -2  -1   99.53    2.08
  -4  -2  -1   99.26    2.05
  -4  -2  -1   97.19    2.38
  -4  -2  -1   95.20    2.31
  -4  -2  -1   96.79    2.12
  -4  -2  -1   98.09    2.24
   4   2   1   97.97    2.40
   4   2   1   98.14    2.28
   4   2   1  100.91    2.17
   4   2   1  100.31    2.05
  -5  -2  -1   13.91    0.66
  -5  -2  -1   13.00    0.74
  -5  -2  -1   13.69    0.60
  -5  -2  -1   13.59    0.71
   5   2   1   14.00    0.61
   5   2   1   13.49    0.50
  -6  -2  -1   67.73    1.77
  -6  -2  -1   66.15    2.00
  -7  -2  -1    3.00    0.52
  -7  -2  -1    4.04    0.51
   6  -3  -1    0.59    0.23
  -6   3   1    0.76    0.26
   5  -3  -1   49.14    1.34
  -5   3   1   48.10    1.22
  -5   3   1   49.49    1.32
  -5   3   1   49.76    1.40
  -5   3   1   48.76    1.25
  -5   3   1   50.50    1.55
   4  -3  -1  106.21    2.31
   4  -3  -1  106.49    2.63
   4  -3  -1  105.53    2.49
   4  -3  -1  105.56    2.42
   4  -3  -1  103.20    2.20
  -4   3   1  105.75    2.21
  -4   3   1  104.70    2.28
  -4   3   1  105.70    2.19
  -4   3   1  107.18    2.34
  -4   3   1  108.51    2.48
   3  -3  -1   15.15    0.61
   3  -3  -1   15.70    0.60
   3  -3  -1   15.40    0.75
   3  -3  -1   15.03    0.53
   3  -3  -1   16.11    0.69
  -3   3   1   17.12    0.58
  -3   3   1   16.68    0.54
  -3   3   1   15.68    0.52
  -3   3   1   15.48    0.46
  -3   3   1   15.80    0.60
  -3   3   1   15.91    0.53
   2  -3  -1  535.44   10.00
   2  -3  -1  524.95   10.03
   2  -3  -1  524.76   10.13
   2  -3  -1  517.27   10.22
  -2   3   1  540.85    9.97
  -2   3   1  541.19   10.16
  -2   3   1  537.97    9.95
  -2   3   1  565.58    9.97
   1  -3  -1   13.76    0.36
   1  -3  -1   13.95    0.46
   1  -3  -1   14.44    0.54
   1  -3  -1   13.47    0.50
   1  -3  -1   14.12    0.36
  -1   3   1   12.99    0.48
  -1   3   1   13.12    0.44
   0  -3  -1  102.07    2.06
   0  -3  -1  102.88    2.12
   0   3   1  100.88    2.11
   0   3   1  100.11    2.05
  -1  -3  -1  947.32   22.98
  -1  -3  -1  973.84   17.80
  -1  -3  -1  988.00   17.99
  -1  -3  -1 1000.00   17.84
  -1  -3  -1  977.50   17.93
  -1  -3  -1  995.00   18.32
  -1  -3  -1  951.83   18.22
  -1  -3  -1  952.38   17.68
  -1  -3  -1  946.35   17.89
   1   3   1  949.72   18.21
   1   3   1  863.71   17.66
   1   3   1  954.73   18.57
   1   3   1  866.34   17.91
  -2  -3  -1    3.84    0.26
  -2  -3  -1    4.18    0.29
  -2  -3  -1    3.82    0.26
  -2  -3  -1    3.98    0.23
  -2  -3  -1    4.55    0.25
  -2  -3  -1    4.21    0.26
  -2  -3  -1    3.83    0.18
  -2  -3  -1    4.13    0.25
   2   3   1    3.98    0.28
   2   3   1    3.75    0.19
   2   3   1    4.53    0.26
  -3  -3  -1  317.89    5.81
  -3  -3  -1  309.93    5.79
  -3  -3  -1  308.77    6.09
  -3  -3  -1  305.71    6.07
  -3  -3  -1  308.78    5.95
   3   3   1  307.52    6.02
   3   3   1  306.20    5.88
   3   3   1  308.88    6.14
  -4  -3  -1   10.51    0.59
  -4  -3  -1   10.90    0.52
  -4  -3  -1   11.15    0.44
  -4  -3  -1   11.54    0.43
  -4  -3  -1   11.01    0.59
   4   3   1   11.63    0.56
   4   3   1   11.15    0.48
   4   3   1   10.56    0.60
  -5  -3  -1    8.73    0.59
   5   3   1    8.88    0.48
  -6  -3  -1   53.34    1.76
   6   3   1   54.41    1.55
  -7  -3  -1    0.42    0.35
   6  -4  -1    1.25    0.29
  -6   4   1    1.51    0.30
   5  -4  -1   47.00    1.47
   5  -4  -1   47.09    1.34
  -5   4   1   49.32    1.30
   4  -4  -1   35.11    0.95
   4  -4  -1   35.85    1.14
   4  -4  -1   35.08    1.16
   4  -4  -1   36.84    1.29
   4  -4  -1   35.70    1.04
  -4   4   1   37.36    1.02
  -4   4   1   35.95    1.12
  -4   4   1   37.08    0.99
   3  -4  -1   14.19    0.75
   3  -4  -1   14.79    0.61
   3  -4  -1   14.19    0.53
   3  -4  -1   14.17    0.61
   3  -4  -1   14.62    0.69
  -3   4   1   15.50    0.57
  -3   4   1   14.61    0.49
  -3   4   1   13.71    0.54
  -3   4   1   14.16    0.49
   2  -4  -1  195.78    3.91
   2  -4  -1  191.35    4.04
   2  -4  -1  191.85    3.93
   2  -4  -1  199.37    4.18
  -2   4   1  201.49    3.83
  -2   4   1  194.36    3.75
  -2   4   1  193.14    3.69
  -2   4   1  193.44    3.72
   1  -4  -1    2.77    0.27
   1  -4  -1    2.24    0.24
   1  -4  -1    2.34    0.21
   1  -4  -1    2.64    0.14
   1  -4  -1    1.73    0.22
   1  -4  -1    2.24    0.14
  -1   4   1    2.08    0.16
   0  -4  -1  183.32    3.63
   0  -4  -1  185.29    3.72
  -1  -4  -1   57.79    1.40
  -1  -4  -1   56.56    1.31
  -1  -4  -1   54.30    1.21
  -1  -4  -1   55.03    1.16
  -1  -4  -1   55.61    1.27
  -1  -4  -1   57.17    1.27
  -1  -4  -1   56.21    1.29
   1   4   1   57.46    1.17
  -2  -4  -1  148.04    3.01
  -2  -4  -1  147.57    3.04
  -2  -4  -1  151.21    3.08
  -2  -4  -1  149.20    3.05
  -2  -4  -1  151.19    2.97
  -2  -4  -1  148.38    3.17
  -2  -4  -1  151.96    3.09
   2   4   1  147.99    2.90
  -3  -4  -1  193.91    4.01
  -3  -4  -1  196.96    4.15
  -3  -4  -1  196.27    3.92
  -3  -4  -1  194.57    4.05
  -3  -4  -1  195.58    4.06
  -3  -4  -1  197.22    3.74
  -3  -4  -1  203.42    3.76
  -3  -4  -1  197.35    3.97
  -3  -4  -1  193.20    3.93
   3   4   1  190.33    3.84
   3   4   1  196.74    4.02
   3   4   1  195.64    4.15
  -4  -4  -1    8.68    0.54
  -4  -4  -1    8.59    0.38
  -4  -4  -1   10.06    0.58
  -4  -4  -1    8.86    0.39
  -4  -4  -1    8.72    0.48
   4   4   1    9.15    0.58
   4   4   1    8.81    0.51
   4   4   1    8.74    0.42
  -5  -4  -1   67.81    1.97
   5   4   1   71.65    1.76
  -6  -4  -1   42.09    1.54
   6   4   1   42.31    1.32
   6  -5  -1    1.17    0.32
  -6   5   1    1.49    0.32
   5  -5  -1   47.25    1.36
   5  -5  -1   44.89    1.48
  -5   5   1   44.96    1.22
   4  -5  -1    8.95    0.50
   4  -5  -1    9.01    0.57
   4  -5  -1    8.42    0.54
   4  -5  -1    9.56    0.64
  -4   5   1    9.19    0.43
  -4   5   1    9.94    0.52
   3  -5  -1   83.44    2.00
   3  -5  -1   81.06    2.14
   3  -5  -1   83.42    2.31
   3  -5  -1   83.95    1.87
   3  -5  -1   82.19    2.02
  -3   5   1   78.49    1.83
  -3   5   1   89.89    1.95
  -3   5   1   79.30    1.75
   2  -5  -1   52.12    1.50
   2  -5  -1   52.60    1.40
   2  -5  -1   52.46    1.18
   2  -5  -1   54.18    1.37
   2  -5  -1   53.56    1.20
   2  -5  -1   53.12    1.58
  -2   5   1   55.07    1.29
   1  -5  -1    4.42    0.32
   1  -5  -1    6.70    0.37
   1  -5  -1    6.67    0.42
  -1   5   1    4.63    0.24
   0  -5  -1  379.88    7.25
   0  -5  -1  373.77    7.07
   0  -5  -1  375.08    7.10
   0  -5  -1  365.86    6.91
   0  -5  -1  373.37    7.13
   0   5   1  368.64    6.88
  -1  -5  -1   27.62    0.81
  -1  -5  -1   25.75    0.68
  -1  -5  -1   26.50    0.79
  -1  -5  -1   26.46    0.77
  -1  -5  -1   28.11    0.89
  -1  -5  -1   27.15    0.75
  -1  -5  -1   26.23    0.64
   1   5   1   27.21    0.63
  -2  -5  -1  187.28    3.64
  -2  -5  -1  187.75    3.95
  -2  -5  -1  188.69    3.83
  -2  -5  -1  190.15    3.80
  -2  -5  -1  188.54    3.74
  -2  -5  -1  184.74    3.78
  -2  -5  -1  183.74    3.74
   2   5   1  178.98    3.57
  -3  -5  -1  108.88    2.42
  -3  -5  -1  110.04    2.47
  -3  -5  -1  107.55    2.32
  -3  -5  -1  107.56    2.59
  -3  -5  -1  106.99    2.45
  -3  -5  -1  106.23    2.37
  -3  -5  -1  105.72    2.47
   3   5   1  106.71    2.24
  -4  -5  -1    8.89    0.49
  -4  -5  -1    8.63    0.56
  -4  -5  -1    8.42    0.48
  -4  -5  -1    8.69    0.54
  -4  -5  -1    8.54    0.56
  -4  -5  -1    8.86    0.39
  -4  -5  -1    8.89    0.51
  -4  -5  -1    8.78    0.38
  -4  -5  -1    8.73    0.61
   4   5   1    8.44    0.59
   4   5   1    9.18    0.54
   4   5   1    8.67    0.43
  -5  -5  -1  128.52    3.18
   5   5   1  133.38    2.91
  -6  -5  -1   17.24    0.98
   6   5   1   16.35    0.76
   6  -6  -1   11.33    0.81
   6  -6  -1   11.48    0.73
  -6   6   1   11.04    0.58
   5  -6  -1   50.79    1.66
   5  -6  -1   53.38    1.54
  -5   6   1   51.20    1.31
   4  -6  -1   30.27    1.47
   4  -6  -1   31.18    1.13
   4  -6  -1   31.53    1.03
  -4   6   1   31.08    1.05
   3  -6  -1  156.94    3.45
   3  -6  -1  160.96    3.87
   3  -6  -1  153.81    3.51
   3  -6  -1  158.92    3.69
   3  -6  -1  160.32    3.48
  -3   6   1  159.24    3.36
   2  -6  -1  103.21    2.42
   2  -6  -1   99.23    2.34
   2  -6  -1  105.89    2.14
   2  -6  -1  104.94    2.66
   2  -6  -1  104.30    2.15
   2  -6  -1  103.82    2.57
  -2   6   1  105.88    2.27
   1  -6  -1   16.23    0.73
   1  -6  -1   17.02    0.62
   1  -6  -1   16.56    0.66
  -1   6   1   16.43    0.53
   0  -6  -1  191.12    4.09
   0  -6  -1  192.63    3.97
   0  -6  -1  196.96    3.90
   0  -6  -1  193.94    3.93
   0  -6  -1  196.05    3.82
   0   6   1  188.97    3.68
  -1  -6  -1   92.93    1.94
  -1  -6  -1   92.90    1.88
  -1  -6  -1   96.09    2.17
  -1  -6  -1   95.22    2.14
  -1  -6  -1   95.39    2.29
  -1  -6  -1   92.15    2.09
  -1  -6  -1   95.53    2.04
   1   6   1   97.06    1.89
  -2  -6  -1   40.96    1.21
  -2  -6  -1   42.41    1.04
  -2  -6  -1   43.71    1.13
  -2  -6  -1   44.28    1.19
  -2  -6  -1   42.79    1.20
  -2  -6  -1   42.88    1.33
  -2  -6  -1   42.86    1.17
   2   6   1   42.44    0.99
  -3  -6  -1   74.98    1.74
  -3  -6  -1   75.28    1.88
  -3  -6  -1   75.15    2.06
  -3  -6  -1   75.97    1.92
  -3  -6  -1   75.24    1.93
  -3  -6  -1   73.46    1.82
  -3  -6  -1   76.07    1.87
   3   6   1   74.70    1.67
  -4  -6  -1    5.82    0.46
  -4  -6  -1    5.61    0.49
  -4  -6  -1    5.61    0.49
  -4  -6  -1    6.09    0.32
  -4  -6  -1    5.50    0.41
  -4  -6  -1    5.60    0.43
  -4  -6  -1    5.96    0.33
   4   6   1    6.14    0.36
  -5  -6  -1   56.36    1.78
   5   6   1   55.48    1.51
  -6  -6  -1    6.32    0.74
   6   6   1    5.06    0.44
   6  -7  -1    7.54    0.66
   6  -7  -1    6.41    0.78
   5  -7  -1   37.63    1.45
   5  -7  -1   41.30    1.35
   4  -7  -1    0.26    0.28
   4  -7  -1   -0.02    0.21
  -4   7   1    0.26    0.16
   3  -7  -1   51.72    1.59
   3  -7  -1   52.65    1.54
   3  -7  -1   54.18    1.89
   3  -7  -1   52.73    1.74
  -3   7   1   54.02    1.45
   2  -7  -1   89.09    2.23
   2  -7  -1   89.69    2.14
   2  -7  -1   89.29    2.39
   2  -7  -1   89.29    2.50
   2  -7  -1   88.00    1.91
   2  -7  -1   88.91    1.90
  -2   7   1   91.45    2.05
  -2   7   1   87.28    2.03
   1  -7  -1   27.43    0.89
   1  -7  -1   29.44    1.00
   1  -7  -1   29.79    1.11
  -1   7   1   28.64    0.80
   0  -7  -1  146.02    3.01
   0  -7  -1  145.22    3.34
   0  -7  -1  146.52    3.15
   0  -7  -1  144.93    3.20
   0  -7  -1  149.09    3.10
   0   7   1  145.38    2.88
  -1  -7  -1    2.28    0.26
  -1  -7  -1    1.79    0.32
  -1  -7  -1    2.36    0.31
  -1  -7  -1    1.96    0.31
  -1  -7  -1    2.03    0.29
   1   7   1    1.67    0.14
  -2  -7  -1   71.90    1.60
  -2  -7  -1   72.90    1.79
  -2  -7  -1   71.17    1.82
  -2  -7  -1   71.19    1.86
  -2  -7  -1   73.12    1.70
  -2  -7  -1   73.02    1.78
  -2  -7  -1   70.30    1.98
   2   7   1   72.52    1.56
  -3  -7  -1   91.12    2.38
  -3  -7  -1   90.80    2.19
  -3  -7  -1   89.52    2.18
  -3  -7  -1   90.91    2.25
  -3  -7  -1   89.46    2.53
  -3  -7  -1   92.41    2.25
  -3  -7  -1   89.74    2.05
   3   7   1   91.61    1.98
  -4  -7  -1   30.32    1.06
  -4  -7  -1   30.74    0.84
  -4  -7  -1   30.13    1.12
  -4  -7  -1   29.58    0.99
  -4  -7  -1   30.28    1.15
  -4  -7  -1   29.40    1.09
  -4  -7  -1   30.06    0.85
   4   7   1   28.07    0.90
  -5  -7  -1   30.86    1.28
   5   7   1   31.24    1.03
  -6  -7  -1    1.92    0.43
   6   7   1    2.13    0.37
   5  -8  -1   33.00    1.38
   4  -8  -1   39.60    1.42
   4  -8  -1   40.18    1.84
  -4   8   1   38.50    1.31
   3  -8  -1   39.96    1.34
   3  -8  -1   39.31    1.70
  -3   8   1   41.56    1.25
   2  -8  -1   11.20    0.75
   2  -8  -1   10.65    0.65
   2  -8  -1   12.01    0.87
   2  -8  -1   11.37    0.45
   2  -8  -1   10.78    0.60
   2  -8  -1   11.49    0.47
  -2   8   1   10.78    0.53
  -2   8   1   11.36    0.54
   1  -8  -1   73.68    2.09
   1  -8  -1   70.44    1.91
   1  -8  -1   69.65    1.77
  -1   8   1   72.40    1.66
   0  -8  -1  155.22    3.24
   0  -8  -1  156.38    3.46
   0  -8  -1  156.19    3.33
   0  -8  -1  156.59    3.39
   0  -8  -1  155.55    3.62
   0   8   1  151.36    3.08
  -1  -8  -1   27.24    0.95
  -1  -8  -1   24.74    0.95
  -1  -8  -1   25.46    0.81
  -1  -8  -1   26.37    0.91
  -1  -8  -1   24.86    1.05
   1   8   1   26.66    0.70
  -2  -8  -1  125.49    2.87
  -2  -8  -1  120.41    3.07
  -2  -8  -1  123.51    2.81
  -2  -8  -1  125.22    2.78
  -2  -8  -1  119.22    2.90
   2   8   1  126.98    2.54
  -3  -8  -1   53.34    1.57
  -3  -8  -1   52.49    1.53
  -3  -8  -1   54.47    1.60
   3   8   1   52.61    1.31
  -4  -8  -1   25.70    1.08
  -4  -8  -1   23.93    0.98
  -4  -8  -1   21.87    0.98
   4   8   1   23.75    0.82
  -5  -8  -1   54.93    1.75
  -5  -8  -1   55.89    1.86
  -5  -8  -1   54.42    1.69
   5   8   1   56.85    1.56
   5  -9  -1   12.87    0.93
   4  -9  -1    3.00    0.70
   4  -9  -1    2.35    0.45
  -4   9   1    2.71    0.43
   3  -9  -1   74.64    2.10
   3  -9  -1   74.48    2.62
  -3   9   1   78.53    2.04
   2  -9  -1    1.65    0.27
   2  -9  -1    1.62    0.25
   2  -9  -1    1.22    0.32
   2  -9  -1    1.52    0.47
  -2   9   1    1.26    0.25
   1  -9  -1  113.51    2.63
  -1   9   1  113.24    2.48
   0  -9  -1   63.63    1.61
   0  -9  -1   63.21    1.69
   0  -9  -1   61.86    1.73
   0   9   1   64.13    1.47
  -1  -9  -1    3.58    0.41
  -1  -9  -1    3.59    0.44
   1   9   1    3.38    0.23
  -2  -9  -1  133.67    3.09
  -2  -9  -1  135.06    3.16
  -2  -9  -1  134.91    3.03
   2   9   1  136.05    2.78
  -3  -9  -1    3.52    0.44
  -3  -9  -1    4.89    0.55
  -3  -9  -1    4.27    0.50
   3   9   1    3.65    0.29
  -4  -9  -1   34.83    1.33
  -4  -9  -1   35.31    1.34
  -4  -9  -1   36.01    1.30
   4   9   1   35.48    1.08
  -5  -9  -1   35.13    1.40
  -5  -9  -1   38.12    1.51
  -5  -9  -1   37.34    1.38
   5   9   1   36.08    1.19
   4 -10  -1    1.13    0.39
   4 -10  -1    0.92    0.51
  -4  10   1    0.72    0.27
   3 -10  -1   38.60    1.40
   3 -10  -1   36.80    1.85
  -3  10   1   39.07    1.32
   2 -10  -1    0.88    0.29
   2 -10  -1    1.07    0.48
  -2  10   1    0.91    0.23
   1 -10  -1   47.51    1.47
   1 -10  -1   50.23    1.55
   1 -10  -1   50.62    1.49
  -1  10   1   47.92    1.33
   0 -10  -1    4.98    0.54
   0 -10  -1    3.22    0.46
   0 -10  -1    5.43    0.56
   0  10   1    4.10    0.30
  -1 -10  -1    3.65    0.45
  -1 -10  -1    3.85    0.49
   1  10   1    4.22    0.29
  -2 -10  -1   73.28    2.01
  -2 -10  -1   74.31    2.07
   2  10   1   73.02    1.71
  -3 -10  -1    0.56    0.24
  -3 -10  -1    0.46    0.25
  -3 -10  -1    0.73    0.28
   3  10   1    0.54    0.18
  -4 -10  -1   44.20    1.58
  -4 -10  -1   44.14    1.53
  -4 -10  -1   43.37    1.58
   4  10   1   42.12    1.27
   4 -11  -1   27.48    1.32
  -4  11   1   27.31    1.21
   3 -11  -1   18.94    1.60
   3 -11  -1   22.49    1.10
  -3  11   1   21.95    0.98
   2 -11  -1    3.72    0.77
   2 -11  -1    3.88    0.53
  -2  11   1    3.86    0.44
   1 -11  -1   38.43    1.30
   1 -11  -1   37.39    1.29
   1 -11  -1   38.14    1.36
  -1  11   1   36.60    1.15
   0 -11  -1   10.09    0.68
   0 -11  -1    9.03    0.62
   0  11   1    8.76    0.47
  -1 -11  -1   62.51    1.82
  -1 -11  -1   64.49    1.90
   1  11   1   61.35    1.53
  -2 -11  -1   29.87    1.22
  -2 -11  -1   30.75    1.19
   2  11   1   29.13    0.92
  -3 -11  -1    1.10    0.31
  -3 -11  -1    2.38    0.47
   3  11   1    2.14    0.29
  -4 -11  -1   32.20    1.36
  -4 -11  -1   33.78    1.41
  -4 -11  -1   31.15    1.31
   4  11   1   29.78    1.05
   3 -12  -1   18.53    1.07
  -3  12   1   20.66    0.99
   2 -12  -1   14.20    0.89
   2 -12  -1   14.63    0.88
   2 -12  -1   14.04    0.84
  -2  12   1   12.69    0.73
  -2  12   1   13.07    0.73
   1 -12  -1   38.98    1.46
   1 -12  -1   39.42    1.40
   1 -12  -1   39.21    1.39
  -1  12   1   39.89    1.26
   0 -12  -1   23.58    1.04
   0 -12  -1   25.32    1.12
   0  12   1   24.69    0.89
  -1 -12  -1   45.67    1.59
  -1 -12  -1   45.79    1.53
   1  12   1   44.52    1.27
  -2 -12  -1   24.05    1.09
  -2 -12  -1   25.30    1.16
   2  12   1   23.89    0.86
  -3 -12  -1    3.26    0.59
  -3 -12  -1    2.87    0.51
   3  12   1    2.48    0.35
   2 -13  -1   15.11    0.90
   2 -13  -1   15.85    0.97
   2 -13  -1   13.61    0.92
  -2  13   1   12.84    0.78
  -2  13   1   14.78    0.82
   1 -13  -1   24.99    1.14
   1 -13  -1   24.80    1.20
  -1  13   1   24.36    1.00
   0 -13  -1    0.88    0.31
   0 -13  -1    0.77    0.32
   0  13   1    0.66    0.21
  -1 -13  -1   17.23    0.97
  -1 -13  -1   17.05    0.92
   1  13   1   17.16    0.75
  -2 -13  -1   11.25    0.79
  -2 -13  -1   10.39    0.81
   2  12  -2    8.37    0.45
  -2 -12   2    9.48    1.00
  -2 -12   2    8.86    0.91
   1  12  -2   20.87    0.72
  -1 -12   2   20.59    1.02
  -1 -12   2   21.35    1.09
   0  12  -2   16.46    0.66
   0 -12   2   15.13    0.95
   0 -12   2   17.58    0.95
  -1  12  -2    2.03    0.31
   1 -12   2    1.28    0.42
   1 -12   2    1.55    0.42
  -2  12  -2   22.71    0.97
   2 -12   2   24.17    1.14
   3  11  -2   28.72    0.92
  -3 -11   2   30.84    1.36
  -3 -11   2   29.90    1.27
   2  11  -2    1.38    0.22
  -2 -11   2    0.83    0.33
  -2 -11   2    1.06    0.33
   1  11  -2   34.44    0.92
  -1 -11   2   32.60    1.27
  -1 -11   2   32.40    1.33
   0  11  -2   14.45    0.55
   0 -11   2   13.91    0.85
   0 -11   2   13.49    0.81
  -1  11  -2    7.64    0.45
   1 -11   2    8.16    0.81
   1 -11   2    7.33    0.72
   1 -11   2    7.61    0.61
  -2  11  -2   32.00    1.12
   2 -11   2   34.43    1.33
  -3  11  -2    0.94    0.27
   3 -11   2    1.33    0.40
   4  10  -2   12.88    0.60
  -4 -10   2   12.15    0.85
  -4 -10   2   12.71    0.88
  -4 -10   2   12.81    0.82
   3  10  -2   41.60    1.11
  -3 -10   2   37.45    1.41
  -3 -10   2   41.59    1.54
   2  10  -2    7.84    0.37
  -2 -10   2    7.69    0.64
  -2 -10   2    8.27    0.63
   1  10  -2   57.68    1.27
  -1 -10   2   56.11    1.70
  -1 -10   2   54.49    1.74
   0  10  -2   22.31    0.65
   0 -10   2   22.41    1.02
   0 -10   2   20.72    0.95
  -1  10  -2   32.68    0.97
   1 -10   2   35.33    1.22
  -2  10  -2   57.37    1.56
   2 -10   2   56.10    2.10
   2 -10   2   58.52    1.76
  -3  10  -2    2.49    0.37
   3 -10   2    1.96    0.44
  -4  10  -2   17.31    0.91
   4 -10   2   17.38    1.00
   4   9  -2   37.18    1.09
  -4  -9   2   37.03    1.37
  -4  -9   2   38.30    1.47
  -4  -9   2   33.52    1.37
   3   9  -2   23.64    0.72
  -3  -9   2   21.55    0.98
  -3  -9   2   21.17    1.03
  -3  -9   2   22.25    1.01
   2   9  -2    4.77    0.25
  -2  -9   2    5.44    0.60
  -2  -9   2    3.98    0.55
   1   9  -2   50.07    1.06
  -1  -9   2   45.58    1.46
  -1  -9   2   48.47    1.54
   0   9  -2    2.66    0.18
   0  -9   2    3.08    0.43
   0  -9   2    2.58    0.43
  -1   9  -2   48.09    1.20
   1  -9   2   49.21    1.45
  -2   9  -2   28.19    0.92
   2  -9   2   26.14    1.31
   2  -9   2   29.89    1.11
  -3   9  -2    1.17    0.25
   3  -9   2    1.13    0.31
   3  -9   2    1.28    0.47
  -4   9  -2   48.62    1.57
   4  -9   2   45.74    1.65
  -5   9  -2    3.10    0.50
   5  -9   2    2.64    0.53
   5   8  -2    0.36    0.17
  -5  -8   2    0.30    0.30
   4   8  -2   64.25    1.60
  -4  -8   2   65.56    1.88
  -4  -8   2   63.03    1.92
  -4  -8   2   65.53    2.00
   3   8  -2   12.82    0.48
  -3  -8   2   13.60    0.75
  -3  -8   2   10.77    0.70
  -3  -8   2   12.69    0.70
   2   8  -2   33.00    0.78
  -2  -8   2   34.60    1.14
  -2  -8   2   31.40    1.18
  -2  -8   2   32.98    1.15
  -1  -8   2   86.06    2.24
  -1  -8   2   87.36    2.18
   0  -8   2    5.05    0.45
   0  -8   2    5.35    0.51
   0  -8   2    4.98    0.54
   0  -8   2    4.49    0.36
   0  -8   2    4.51    0.57
  -1   8  -2   98.58    2.05
   1  -8   2   96.93    2.48
   1  -8   2   99.08    2.66
   1  -8   2   99.42    2.35
  -2   8  -2    4.86    0.33
   2  -8   2    4.77    0.53
   2  -8   2    4.88    0.60
   2  -8   2    3.94    0.56
   2  -8   2    5.30    0.48
  -3   8  -2   22.58    0.85
   3  -8   2   19.30    1.14
   3  -8   2   20.12    0.92
  -4   8  -2   51.17    1.59
   4  -8   2   51.96    1.71
   4  -8   2   53.61    2.13
  -5   8  -2   -0.06    0.19
   5  -8   2    0.14    0.26
   5   7  -2    1.23    0.24
  -5  -7   2    1.07    0.35
   4   7  -2   51.88    1.35
  -4  -7   2   53.77    1.58
  -4  -7   2   54.81    1.73
  -4  -7   2   51.97    1.62
   3   7  -2    5.57    0.29
  -3  -7   2    6.60    0.48
  -3  -7   2    5.58    0.51
  -3  -7   2    5.82    0.49
  -3  -7   2    5.46    0.49
  -3  -7   2    5.69    0.44
   2   7  -2   67.20    1.39
  -2  -7   2   67.17    1.80
  -2  -7   2   71.33    1.81
  -2  -7   2   69.62    1.86
  -1  -7   2  112.98    2.67
  -1  -7   2  113.43    2.84
  -1  -7   2  112.17    2.49
  -1  -7   2  109.97    2.60
  -1  -7   2  114.29    2.68
   0  -7   2    0.61    0.17
   0  -7   2    1.05    0.26
   0  -7   2    0.76    0.25
  -1   7  -2  107.02    2.15
   1  -7   2  106.89    2.71
   1  -7   2  108.98    2.57
   1  -7   2  106.64    2.44
  -2   7  -2   42.23    1.13
   2  -7   2   44.44    1.55
   2  -7   2   45.47    1.34
   2  -7   2   45.03    1.53
   2  -7   2   44.58    1.39
  -3   7  -2   47.57    1.30
   3  -7   2   47.87    1.44
   3  -7   2   47.87    1.70
   3  -7   2   44.04    1.58
   3  -7   2   43.52    1.44
   3  -7   2   41.95    1.16
   3  -7   2   43.71    1.15
  -4   7  -2   40.33    1.31
   4  -7   2   44.17    1.80
   4  -7   2   41.59    1.42
  -5   7  -2    0.92    0.27
   5  -7   2    0.69    0.32
   5   6  -2   26.97    0.93
  -5  -6   2   27.28    1.21
   4   6  -2   57.08    1.42
  -4  -6   2   57.75    1.64
  -4  -6   2   56.10    1.58
  -4  -6   2   57.84    1.76
   3   6  -2    0.47    0.12
  -3  -6   2    0.53    0.21
  -3  -6   2    0.63    0.22
  -3  -6   2    0.53    0.19
  -3  -6   2    0.58    0.19
  -3  -6   2    0.41    0.16
  -2  -6   2   81.25    2.25
  -2  -6   2   85.61    2.05
  -2  -6   2   84.20    2.02
  -2  -6   2   84.06    2.12
  -2  -6   2   85.86    1.89
  -2  -6   2   81.69    2.05
  -2  -6   2   84.99    2.01
  -1  -6   2   63.42    1.40
  -1  -6   2   61.36    1.76
  -1  -6   2   65.10    1.62
  -1  -6   2   60.95    1.53
  -1  -6   2   62.85    1.49
  -1  -6   2   62.13    1.65
  -1  -6   2   63.21    1.65
   0  -6   2   47.58    1.05
   0  -6   2   46.72    1.13
   0  -6   2   45.59    1.41
   0  -6   2   46.33    1.19
   0  -6   2   46.06    1.11
   0  -6   2   47.05    1.31
  -1   6  -2   78.74    1.58
   1  -6   2   79.27    1.95
   1  -6   2   78.85    1.86
   1  -6   2   80.18    2.08
  -2   6  -2   12.89    0.48
   2  -6   2   12.99    0.62
   2  -6   2   12.38    0.69
   2  -6   2   12.11    0.69
   2  -6   2   11.59    0.58
  -3   6  -2   33.10    0.99
   3  -6   2   32.17    1.09
   3  -6   2   32.32    1.30
   3  -6   2   31.62    1.20
   3  -6   2   30.71    1.08
  -4   6  -2   15.39    0.69
   4  -6   2   15.71    1.01
   4  -6   2   14.34    0.75
  -5   6  -2    2.67    0.39
   5  -6   2    3.76    0.53
   6  -6   2   18.26    1.00
   6   5  -2    8.55    0.57
  -6  -5   2    9.87    0.79
   5   5  -2   41.67    1.24
  -5  -5   2   42.50    1.52
   4   5  -2   55.35    1.40
  -4  -5   2   55.59    1.55
  -4  -5   2   55.88    1.53
  -4  -5   2   57.19    1.70
  -4  -5   2   58.33    1.71
  -4  -5   2   55.51    1.50
   3   5  -2    0.20    0.08
  -3  -5   2    0.31    0.16
  -3  -5   2    0.23    0.14
  -3  -5   2    0.22    0.13
  -3  -5   2    0.09    0.14
  -3  -5   2    0.17    0.15
  -3  -5   2   -0.06    0.16
  -3  -5   2    0.09    0.12
  -2  -5   2  158.06    3.49
  -2  -5   2  161.15    3.39
  -2  -5   2  166.93    3.31
  -2  -5   2  161.27    3.43
  -2  -5   2  166.79    3.47
  -2  -5   2  166.12    3.43
  -2  -5   2  160.15    3.63
  -1  -5   2   72.39    1.72
  -1  -5   2   72.59    1.56
  -1  -5   2   72.53    1.68
  -1  -5   2   71.10    1.75
  -1  -5   2   70.75    1.86
  -1  -5   2   72.45    1.64
  -1  -5   2   73.06    1.76
   0  -5   2  241.97    4.68
   0  -5   2  250.27    4.69
   0  -5   2  244.74    5.00
   0  -5   2  242.48    4.86
   0  -5   2  246.03    4.61
   0  -5   2  241.71    4.74
   1  -5   2  247.15    4.92
   1  -5   2  244.78    4.85
   1  -5   2  247.35    5.05
  -2   5  -2    4.38    0.27
  -2   5  -2    4.20    0.25
  -2   5  -2    4.29    0.23
  -2   5  -2    4.43    0.25
   2  -5   2    4.21    0.33
   2  -5   2    4.38    0.38
   2  -5   2    4.26    0.39
   2  -5   2    3.83    0.31
  -3   5  -2  161.05    3.33
   3  -5   2  159.90    3.59
   3  -5   2  159.37    3.45
   3  -5   2  159.23    3.47
   3  -5   2  162.82    3.75
  -4   5  -2   48.76    1.37
   4  -5   2   49.76    1.78
   4  -5   2   48.03    1.46
  -5   5  -2   22.29    0.92
   5  -5   2   23.69    1.01
   6  -5   2   39.21    1.34
   6  -5   2   36.69    1.41
   6   4  -2    0.02    0.14
  -6  -4   2    0.18    0.27
   5   4  -2   28.93    0.97
  -5  -4   2   29.39    1.19
   4   4  -2   41.49    1.11
  -4  -4   2   41.67    1.23
  -4  -4   2   41.79    1.37
  -4  -4   2   41.59    1.36
  -4  -4   2   41.99    1.17
   3   4  -2   18.50    0.56
   3   4  -2   19.79    0.79
   3   4  -2   19.33    0.86
  -3  -4   2   19.45    0.69
  -3  -4   2   18.60    0.67
  -3  -4   2   19.37    0.87
  -3  -4   2   20.45    0.72
  -3  -4   2   18.60    0.77
  -3  -4   2   19.97    0.79
  -3  -4   2   19.41    0.79
   2   4  -2  275.56    5.52
   2   4  -2  270.10    5.36
  -2  -4   2  272.21    5.33
  -2  -4   2  272.96    5.34
  -2  -4   2  264.11    5.23
  -2  -4   2  273.76    5.20
  -2  -4   2  269.53    5.27
  -2  -4   2  257.06    5.33
  -2  -4   2  264.01    5.48
  -1  -4   2    3.35    0.25
  -1  -4   2    2.64    0.24
  -1  -4   2    3.20    0.24
  -1  -4   2    2.98    0.23
  -1  -4   2    2.86    0.20
  -1  -4   2    3.01    0.28
  -1  -4   2    2.90    0.30
   0   4  -2   40.87    0.95
   0   4  -2   40.81    0.97
   0   4  -2   39.70    0.91
   0  -4   2   39.78    1.12
   0  -4   2   39.61    0.96
   0  -4   2   39.16    0.94
   0  -4   2   38.97    0.90
   0  -4   2   40.74    1.05
  -1   4  -2  203.69    3.99
  -1   4  -2  202.09    3.91
   1  -4   2  210.36    4.21
   1  -4   2  202.68    4.05
   1  -4   2  209.65    4.10
  -2   4  -2    3.03    0.22
  -2   4  -2    2.91    0.19
  -2   4  -2    2.90    0.19
   2  -4   2    2.88    0.30
   2  -4   2    2.94    0.26
   2  -4   2    2.90    0.29
   2  -4   2    3.09    0.26
  -3   4  -2  201.48    3.97
  -3   4  -2  195.43    3.86
  -3   4  -2  193.14    3.96
   3  -4   2  200.85    4.04
   3  -4   2  194.52    4.33
   3  -4   2  195.44    4.07
   3  -4   2  198.77    4.16
  -4   4  -2   42.58    1.16
  -4   4  -2   43.09    1.22
  -4   4  -2   42.77    1.28
   4  -4   2   42.84    1.57
   4  -4   2   42.60    1.30
   4  -4   2   43.34    1.30
   4  -4   2   42.76    1.41
  -5   4  -2   12.06    0.64
   5  -4   2   12.84    0.70
   5  -4   2   12.12    0.63
   6  -4   2   48.09    1.49
   6   3  -2    1.64    0.31
  -6  -3   2    1.68    0.40
   5   3  -2   62.70    1.62
  -5  -3   2   60.17    1.84
   4   3  -2   57.25    1.43
  -4  -3   2   58.20    1.33
  -4  -3   2   58.18    1.66
  -4  -3   2   59.05    1.70
  -4  -3   2   57.72    1.54
  -4  -3   2   58.56    1.31
   3   3  -2   72.60    1.58
   3   3  -2   74.05    1.84
   3   3  -2   75.05    1.97
  -3  -3   2   74.54    1.70
  -3  -3   2   71.35    1.84
  -3  -3   2   72.69    1.72
  -3  -3   2   70.41    1.83
  -3  -3   2   76.16    1.68
   2   3  -2  222.06    4.48
   2   3  -2  220.47    4.35
   2   3  -2  209.92    4.02
  -2  -3   2  215.07    4.24
  -2  -3   2  214.42    4.22
  -2  -3   2  214.97    4.20
  -2  -3   2  213.95    4.34
  -2  -3   2  218.22    4.34
   1   3  -2    9.55    0.40
  -1  -3   2    9.39    0.37
  -1  -3   2    9.35    0.40
  -1  -3   2    9.31    0.44
  -1  -3   2    9.24    0.39
  -1  -3   2    9.15    0.38
  -1  -3   2    9.29    0.34
  -1  -3   2    9.39    0.39
   0   3  -2  168.00    3.35
   0   3  -2  164.76    3.41
   0   3  -2  170.30    3.34
   0   3  -2  171.70    3.27
   0   3  -2  166.36    3.29
   0  -3   2  176.69    3.34
   0  -3   2  172.60    3.44
   0  -3   2  171.31    3.36
   0  -3   2  173.54    3.27
   0  -3   2  171.47    3.29
  -1   3  -2   72.53    1.48
  -1   3  -2   70.96    1.54
   1  -3   2   72.39    1.57
   1  -3   2   71.02    1.57
   1  -3   2   71.44    1.64
  -2   3  -2  124.78    2.61
  -2   3  -2  134.70    2.69
  -2   3  -2  135.30    2.62
   2  -3   2  130.65    2.87
   2  -3   2  133.32    2.80
   2  -3   2  134.20    2.76
   2  -3   2  135.04    2.72
  -3   3  -2   87.00    1.87
  -3   3  -2   87.72    1.97
  -3   3  -2   87.81    1.93
   3  -3   2   84.62    1.90
   3  -3   2   86.08    1.94
   3  -3   2   86.45    2.03
   3  -3   2   86.61    2.23
   3  -3   2   88.10    2.00
  -4   3  -2    9.98    0.50
  -4   3  -2   10.66    0.41
  -4   3  -2   10.16    0.54
  -4   3  -2    9.75    0.47
   4  -3   2   10.48    0.54
   4  -3   2   10.66    0.72
   4  -3   2   10.20    0.49
   4  -3   2   10.36    0.51
   4  -3   2   10.44    0.57
  -5   3  -2   56.09    1.51
  -5   3  -2   57.30    1.67
  -5   3  -2   56.36    1.36
   5  -3   2   54.13    1.58
   5  -3   2   57.01    1.52
  -6   3  -2   17.23    0.68
   6  -3   2   18.40    0.82
   6   2  -2    3.35    0.41
  -6  -2   2    3.34    0.55
   5   2  -2   80.40    1.93
  -5  -2   2   75.54    2.12
   4   2  -2   21.65    0.71
   4   2  -2   21.69    0.96
   4   2  -2   21.06    0.86
  -4  -2   2   20.34    0.88
  -4  -2   2   21.94    0.65
  -4  -2   2   21.49    0.63
  -4  -2   2   21.39    0.79
  -4  -2   2   21.16    0.86
   3   2  -2   86.46    2.05
   3   2  -2   89.27    2.19
   3   2  -2   86.24    1.84
  -3  -2   2   85.06    1.94
  -3  -2   2   86.32    2.05
  -3  -2   2   84.80    2.06
   2   2  -2   90.65    2.11
   2   2  -2   90.86    2.01
   2   2  -2   90.65    1.78
  -2  -2   2   90.65    2.02
  -2  -2   2   90.48    1.89
  -2  -2   2   91.37    1.87
  -2  -2   2   89.66    2.03
  -2  -2   2   90.93    1.93
   1   2  -2   18.81    0.57
   1   2  -2   18.72    0.57
   1   2  -2   18.59    0.62
  -1  -2   2   18.74    0.57
  -1  -2   2   18.31    0.57
  -1  -2   2   18.55    0.52
  -1  -2   2   18.52    0.55
  -1  -2   2   18.68    0.58
   0   2  -2  656.89   12.63
   0   2  -2  664.11   13.12
   0   2  -2  657.33   12.73
   0   2  -2  670.00   12.84
   0  -2   2  714.32   12.91
   0  -2   2  616.35   12.77
   0  -2   2  680.94   12.93
   0  -2   2  693.35   12.98
   0  -2   2  695.40   12.69
   0  -2   2  687.80   12.78
   0  -2   2  703.27   12.73
   0  -2   2  610.76   12.54
  -1   2  -2  131.60    2.52
  -1   2  -2  129.59    2.56
  -1   2  -2  130.94    2.50
  -1   2  -2  130.57    2.57
   1  -2   2  129.75    2.54
   1  -2   2  129.49    2.59
   1  -2   2  124.25    2.55
  -2   2  -2  145.71    2.98
  -2   2  -2  155.26    3.05
  -2   2  -2  144.66    3.04
  -2   2  -2  153.96    2.97
  -2   2  -2  149.73    2.97
   2  -2   2  155.13    3.00
   2  -2   2  158.77    3.07
   2  -2   2  150.85    3.19
   2  -2   2  156.57    3.07
  -3   2  -2  136.29    2.76
  -3   2  -2  130.94    2.68
  -3   2  -2  138.59    2.90
  -3   2  -2  141.69    2.80
  -3   2  -2  139.43    2.83
   3  -2   2  132.13    2.77
   3  -2   2  138.04    2.82
   3  -2   2  137.09    3.13
   3  -2   2  138.81    2.87
   3  -2   2  140.66    2.92
  -4   2  -2    0.87    0.18
  -4   2  -2    1.10    0.23
  -4   2  -2    1.14    0.18
  -4   2  -2    0.73    0.17
   4  -2   2    0.96    0.18
   4  -2   2    1.29    0.25
   4  -2   2    0.72    0.21
   4  -2   2    0.88    0.29
   4  -2   2    1.07    0.20
   4  -2   2    0.83    0.19
  -5   2  -2  171.44    3.73
  -5   2  -2  178.57    3.59
  -5   2  -2  174.93    3.93
   5  -2   2  177.80    3.70
  -6   2  -2   16.73    0.70
   6  -2   2   17.48    0.77
  -7   2  -2   18.96    0.81
   7  -2   2   19.72    0.88
   6   1  -2   11.52    0.65
  -6  -1   2   12.12    0.78
   5   1  -2   63.09    1.65
  -5  -1   2   64.54    1.84
   4   1  -2    0.01    0.12
   4   1  -2    0.17    0.11
   4   1  -2    0.10    0.12
  -4  -1   2    0.43    0.14
  -4  -1   2    0.24    0.12
  -4  -1   2    0.60    0.19
  -4  -1   2    0.14    0.14
  -4  -1   2    0.24    0.17
   3   1  -2  238.94    4.53
   3   1  -2  235.96    4.71
   3   1  -2  237.42    4.85
  -3  -1   2  235.85    4.42
  -3  -1   2  231.20    4.70
  -3  -1   2  226.93    4.74
  -3  -1   2  228.43    4.60
  -3  -1   2  233.53    4.43
   2   1  -2  186.07    3.47
   2   1  -2  181.54    3.74
   2   1  -2  184.84    3.65
  -2  -1   2  180.27    3.48
  -2  -1   2  181.79    3.50
  -2  -1   2  180.86    3.58
  -2  -1   2  182.62    3.68
  -2  -1   2  180.12    3.64
   1   1  -2   58.31    1.27
   1   1  -2   58.98    1.29
   1   1  -2   57.30    1.33
  -1  -1   2   58.76    1.24
  -1  -1   2   57.64    1.28
  -1  -1   2   59.09    1.29
  -1  -1   2   57.60    1.33
  -1  -1   2   58.93    1.31
   0   1  -2  438.22    8.44
   0   1  -2  435.75    8.51
   0  -1   2  454.13    8.48
   0  -1   2  471.12    8.61
   0  -1   2  424.42    8.30
   0  -1   2  433.23    8.59
   0  -1   2  459.62    8.58
   0  -1   2  461.79    8.48
   0  -1   2  460.35    8.62
   0  -1   2  462.54    8.57
  -1   1  -2    4.96    0.20
  -1   1  -2    5.02    0.18
  -1   1  -2    5.33    0.23
  -1   1  -2    5.06    0.20
   1  -1   2    5.00    0.18
   1  -1   2    5.00    0.23
   1  -1   2    4.76    0.20
   1  -1   2    5.11    0.20
  -2   1  -2   65.29    1.34
  -2   1  -2   62.01    1.37
  -2   1  -2   63.29    1.33
  -2   1  -2   61.18    1.32
  -2   1  -2   63.99    1.35
  -2   1  -2   64.87    1.41
  -2   1  -2   59.34    1.26
   2  -1   2   62.44    1.52
   2  -1   2   61.47    1.37
   2  -1   2   62.80    1.32
  -3   1  -2  155.67    3.24
  -3   1  -2  157.35    3.14
  -3   1  -2  155.95    3.14
  -3   1  -2  150.82    3.05
  -3   1  -2  154.04    2.99
  -3   1  -2  160.66    3.17
   3  -1   2  155.42    3.04
   3  -1   2  157.47    3.16
   3  -1   2  161.64    3.24
   3  -1   2  159.46    3.15
   3  -1   2  154.22    3.11
   3  -1   2  153.57    3.43
  -4   1  -2    2.59    0.30
  -4   1  -2    2.72    0.22
  -4   1  -2    2.88    0.33
  -4   1  -2    3.00    0.24
  -4   1  -2    2.68    0.30
  -4   1  -2    3.24    0.38
  -4   1  -2    2.86    0.27
   4  -1   2    4.01    0.36
   4  -1   2    3.03    0.28
   4  -1   2    2.82    0.31
   4  -1   2    2.73    0.32
   4  -1   2    2.60    0.34
   4  -1   2    2.58    0.41
  -5   1  -2   42.17    1.26
  -5   1  -2   43.26    1.15
  -5   1  -2   43.19    1.41
   5  -1   2   39.53    1.06
   5  -1   2   42.38    1.19
  -6   1  -2    4.56    0.45
   6  -1   2    4.60    0.47
  -7   1  -2    6.28    0.52
   7  -1   2    6.28    0.54
  -6   0   2   14.38    0.82
   5   0  -2   80.41    1.96
  -5   0   2   78.89    2.10
   4   0  -2    0.05    0.13
   4   0  -2    0.04    0.10
   4   0  -2    0.37    0.15
  -4   0   2    0.03    0.10
  -4   0   2    0.16    0.13
  -4   0   2   -0.10    0.10
  -4   0   2    0.24    0.13
  -4   0   2    0.24    0.16
   3   0  -2  214.11    4.47
   3   0  -2  214.46    4.34
   3   0  -2  217.63    4.18
  -3   0   2  209.82    4.31
  -3   0   2  212.74    4.08
  -3   0   2  211.77    4.24
  -3   0   2  215.44    4.10
  -3   0   2  215.91    4.38
   2   0  -2  231.65    4.53
   2   0  -2  230.11    4.62
   2   0  -2  235.53    4.39
  -2   0   2  229.52    4.32
  -2   0   2  231.25    4.32
  -2   0   2  232.01    4.46
  -2   0   2  232.52    4.56
  -2   0   2  233.62    4.52
   1   0  -2  280.50    5.11
   1   0  -2  263.79    5.13
   1   0  -2  262.80    5.08
  -1   0   2  270.03    5.05
  -1   0   2  266.12    5.14
  -1   0   2  273.02    5.16
  -1   0   2  270.61    5.09
  -1   0   2  275.13    5.10
  -1   0   2  267.52    5.11
   0   0  -2  618.66   11.35
   0   0  -2  615.04   11.71
   0   0  -2  610.56   11.42
   0   0  -2  618.67   11.51
   0   0   2  592.94   11.81
   0   0   2  606.21   11.34
   0   0   2  611.16   11.46
   0   0   2  581.87   11.51
  -1   0  -2    8.41    0.27
  -1   0  -2    8.42    0.30
   1   0   2    7.77    0.26
   1   0   2    8.15    0.31
   1   0   2    8.30    0.30
  -2   0  -2  365.92    6.85
  -2   0  -2  365.98    6.74
  -2   0  -2  361.73    6.77
  -2   0  -2  360.71    6.75
  -2   0  -2  365.20    6.79
  -2   0  -2  359.20    6.79
  -2   0  -2  365.01    6.77
   2   0   2  362.06    6.78
   2   0   2  357.32    6.73
   2   0   2  366.62    6.70
   2   0   2  361.46    6.97
  -3   0  -2  175.02    3.48
  -3   0  -2  180.22    3.68
  -3   0  -2  179.75    3.42
  -3   0  -2  178.82    3.56
  -3   0  -2  179.30    3.60
  -3   0  -2  177.23    3.43
  -3   0  -2  188.29    3.58
   3   0   2  177.04    3.54
   3   0   2  178.37    3.52
   3   0   2  181.13    3.45
   3   0   2  179.54    3.63
   3   0   2  175.65    3.83
  -4   0  -2  125.00    2.65
  -4   0  -2  123.43    2.45
  -4   0  -2  122.73    2.54
  -4   0  -2  124.48    2.69
  -4   0  -2  119.24    2.78
  -4   0  -2  121.72    2.47
   4   0   2  121.97    2.57
   4   0   2  120.86    2.46
   4   0   2  119.87    2.73
   4   0   2  120.21    2.63
   4   0   2  121.05    2.57
  -5   0  -2   54.76    1.28
  -5   0  -2   54.83    1.30
  -5   0  -2   50.84    1.47
  -5   0  -2   52.63    1.63
  -5   0  -2   54.62    1.38
  -5   0  -2   52.63    1.52
   5   0   2   54.11    1.39
  -6   0  -2    0.44    0.21
   6   0   2   -0.06    0.17
  -7   0  -2   22.00    0.93
   7   0   2   23.37    0.89
  -6   1   2   30.42    1.07
   5  -1  -2   72.38    1.81
   5  -1  -2   71.13    1.60
  -5   1   2   70.41    1.85
  -5   1   2   72.38    2.03
  -5   1   2   68.49    1.89
  -5   1   2   70.83    1.76
   4  -1  -2   28.51    0.89
   4  -1  -2   28.19    0.78
   4  -1  -2   29.63    1.01
   4  -1  -2   30.14    1.11
  -4   1   2   29.71    0.97
  -4   1   2   28.40    0.92
  -4   1   2   29.63    1.04
  -4   1   2   29.61    0.80
  -4   1   2   29.39    0.87
  -4   1   2   29.40    0.82
   3  -1  -2   80.63    1.72
   3  -1  -2   81.79    1.80
   3  -1  -2   83.43    1.82
   3  -1  -2   81.41    1.92
   3  -1  -2   82.91    2.03
  -3   1   2   83.41    1.78
  -3   1   2   83.76    1.89
  -3   1   2   82.03    1.83
  -3   1   2   82.60    1.71
  -3   1   2   81.51    1.73
  -3   1   2   84.33    1.95
   2  -1  -2    0.18    0.09
   2  -1  -2    0.18    0.07
   2  -1  -2    0.17    0.10
   2  -1  -2    0.69    0.13
   2  -1  -2    0.35    0.13
   2  -1  -2    0.20    0.07
  -2   1   2    0.27    0.09
  -2   1   2    0.32    0.08
  -2   1   2    0.59    0.12
  -2   1   2    0.06    0.07
  -2   1   2    0.01    0.08
   1  -1  -2  257.55    4.89
   1  -1  -2  254.74    4.83
   1  -1  -2  264.00    4.83
   1  -1  -2  253.39    5.00
  -1   1   2  257.36    4.84
  -1   1   2  259.52    4.90
  -1   1   2  253.57    4.75
  -1   1   2  253.30    4.72
  -1   1   2  255.07    4.79
  -1   1   2  255.35    4.84
   0  -1  -2  237.21    4.35
   0  -1  -2  230.34    4.48
   0  -1  -2  237.37    4.40
   0   1   2  234.41    4.60
   0   1   2  229.77    4.39
   0   1   2  231.57    4.43
   0   1   2  233.86    4.50
  -1  -1  -2   20.21    0.44
  -1  -1  -2   20.51    0.50
  -1  -1  -2   20.02    0.44
  -1  -1  -2   19.84    0.46
  -1  -1  -2   20.57    0.53
  -1  -1  -2   19.47    0.46
  -1  -1  -2   19.31    0.44
  -1  -1  -2   19.56    0.44
  -1  -1  -2   20.45    0.45
   1   1   2   21.59    0.47
   1   1   2   20.23    0.53
   1   1   2   19.83    0.45
   1   1   2   21.06    0.45
   1   1   2   20.32    0.45
   1   1   2   19.70    0.44
   1   1   2   20.24    0.49
  -2  -1  -2  387.98    7.18
  -2  -1  -2  374.70    7.07
  -2  -1  -2  375.36    7.12
  -2  -1  -2  384.49    7.15
  -2  -1  -2  385.61    7.10
  -2  -1  -2  376.19    7.04
  -2  -1  -2  369.08    7.00
   2   1   2  385.29    7.15
   2   1   2  381.50    7.01
   2   1   2  382.58    7.11
  -3  -1  -2   68.90    1.43
  -3  -1  -2   67.22    1.59
  -3  -1  -2   69.60    1.48
  -3  -1  -2   67.84    1.55
  -3  -1  -2   65.55    1.64
  -3  -1  -2   68.76    1.42
   3   1   2   68.85    1.42
   3   1   2   68.91    1.43
   3   1   2   66.74    1.59
   3   1   2   68.29    1.49
   3   1   2   66.77    1.52
  -4  -1  -2   95.09    2.30
  -4  -1  -2   96.43    1.99
  -4  -1  -2   93.74    2.05
  -4  -1  -2   97.61    1.97
  -4  -1  -2   91.42    2.20
  -4  -1  -2   93.52    2.14
   4   1   2   93.69    1.93
   4   1   2   93.86    2.24
   4   1   2   94.06    2.04
   4   1   2   94.83    1.95
   4   1   2   92.56    2.13
   4   1   2   96.88    2.06
   4   1   2   91.63    2.07
  -5  -1  -2  149.19    3.52
  -5  -1  -2  158.09    3.22
  -5  -1  -2  155.18    3.09
  -5  -1  -2  154.14    3.12
  -5  -1  -2  148.68    3.41
  -5  -1  -2  151.27    3.34
   5   1   2  149.56    3.33
   5   1   2  147.85    3.48
   5   1   2  153.97    3.16
  -6  -1  -2    6.13    0.65
  -6  -1  -2    5.51    0.48
   6   1   2    5.53    0.42
  -7  -1  -2   52.32    1.56
   6  -2  -2   63.35    1.56
  -6   2   2   64.25    1.73
   5  -2  -2   20.47    0.71
  -5   2   2   21.63    0.95
  -5   2   2   21.08    0.82
  -5   2   2   20.07    0.77
   4  -2  -2   44.98    1.33
   4  -2  -2   45.25    1.44
   4  -2  -2   43.97    1.13
   4  -2  -2   47.21    1.22
   4  -2  -2   44.01    1.23
  -4   2   2   45.27    1.10
  -4   2   2   44.27    1.18
  -4   2   2   45.08    1.12
  -4   2   2   45.53    1.23
  -4   2   2   43.83    1.24
  -4   2   2   45.86    1.35
   3  -2  -2  223.57    4.94
   3  -2  -2  243.34    4.68
   3  -2  -2  234.73    4.60
   3  -2  -2  242.23    4.71
   3  -2  -2  239.10    4.81
   3  -2  -2  239.69    4.94
  -3   2   2  237.26    4.70
  -3   2   2  241.29    4.63
  -3   2   2  246.90    4.81
  -3   2   2  239.65    4.56
  -3   2   2  239.95    4.58
  -3   2   2  245.07    4.68
   2  -2  -2   11.42    0.41
   2  -2  -2   11.74    0.46
   2  -2  -2   11.67    0.53
   2  -2  -2   11.43    0.50
   2  -2  -2   11.22    0.37
   2  -2  -2   11.47    0.34
  -2   2   2   11.81    0.41
  -2   2   2   11.76    0.36
  -2   2   2   12.88    0.46
  -2   2   2   11.78    0.40
  -2   2   2   11.78    0.36
   1  -2  -2  637.81   12.44
   1  -2  -2  667.95   12.08
   1  -2  -2  645.24   12.27
   1  -2  -2  657.64   12.00
   1  -2  -2  649.22   11.94
   1  -2  -2  644.11   11.91
   1  -2  -2  658.30   12.52
  -1   2   2  558.34   11.96
  -1   2   2  654.36   12.45
  -1   2   2  663.66   12.24
  -1   2   2  634.17   11.94
  -1   2   2  654.62   11.91
  -1   2   2  577.96   11.94
  -1   2   2  662.82   12.03
  -1   2   2  648.51   12.19
  -1   2   2  641.83   11.92
  -1   2   2  635.30   11.94
   0  -2  -2  138.86    2.60
   0  -2  -2  137.36    2.62
   0  -2  -2  143.39    2.66
   0  -2  -2  139.29    2.59
   0  -2  -2  138.83    2.66
   0  -2  -2  137.84    2.60
   0  -2  -2  141.18    2.70
   0  -2  -2  138.61    2.61
   0   2   2  144.47    2.65
   0   2   2  132.31    2.59
   0   2   2  139.81    2.60
   0   2   2  137.03    2.59
   0   2   2  132.93    2.58
   0   2   2  143.19    2.71
   0   2   2  140.84    2.61
   0   2   2  145.35    2.67
  -1  -2  -2  334.79    6.18
  -1  -2  -2  323.76    6.21
  -1  -2  -2  352.12    6.38
  -1  -2  -2  333.81    6.21
  -1  -2  -2  352.23    6.30
  -1  -2  -2  345.23    6.24
  -1  -2  -2  330.90    6.17
  -1  -2  -2  337.87    6.17
  -1  -2  -2  320.73    6.20
   1   2   2  320.60    6.21
   1   2   2  332.64    6.18
   1   2   2  327.85    6.30
   1   2   2  341.85    6.53
   1   2   2  344.93    6.37
   1   2   2  319.88    6.20
   1   2   2  328.45    6.29
   1   2   2  333.50    6.13
  -2  -2  -2  461.07    8.54
  -2  -2  -2  469.07    8.64
  -2  -2  -2  447.40    8.43
  -2  -2  -2  447.57    8.44
  -2  -2  -2  459.34    8.61
   2   2   2  472.31    8.88
   2   2   2  457.20    8.42
   2   2   2  453.28    8.54
   2   2   2  478.12    8.76
   2   2   2  452.15    8.47
  -3  -2  -2    0.13    0.10
  -3  -2  -2    0.23    0.08
  -3  -2  -2    0.60    0.16
  -3  -2  -2    0.05    0.10
  -3  -2  -2    0.00    0.09
  -3  -2  -2    0.42    0.11
   3   2   2    0.25    0.11
   3   2   2    0.11    0.10
   3   2   2    0.26    0.10
  -4  -2  -2   81.57    1.72
  -4  -2  -2   76.62    1.87
  -4  -2  -2   78.33    1.78
  -4  -2  -2   81.60    1.74
  -4  -2  -2   76.47    1.95
  -4  -2  -2   78.59    2.02
   4   2   2   83.62    1.76
   4   2   2   79.82    1.81
   4   2   2   78.33    1.88
   4   2   2   79.04    2.00
  -5  -2  -2   53.59    1.67
  -5  -2  -2   52.84    1.51
  -5  -2  -2   53.77    1.60
  -5  -2  -2   56.46    1.42
   5   2   2   53.72    1.43
   5   2   2   54.07    1.53
   5   2   2   54.35    1.65
   5   2   2   55.29    1.34
  -6  -2  -2    7.70    0.53
  -6  -2  -2    6.79    0.62
   6   2   2    7.69    0.45
  -7  -2  -2   36.48    1.26
  -7  -2  -2   36.36    1.48
   6  -3  -2   42.91    1.24
  -6   3   2   43.11    1.32
   5  -3  -2    2.22    0.30
  -5   3   2    2.23    0.38
  -5   3   2    2.72    0.37
  -5   3   2    2.46    0.35
   4  -3  -2   19.70    0.76
   4  -3  -2   19.29    0.58
   4  -3  -2   19.26    0.66
   4  -3  -2   19.03    0.80
   4  -3  -2   19.34    0.89
  -4   3   2   20.61    0.81
  -4   3   2   18.28    0.68
  -4   3   2   19.05    0.62
  -4   3   2   20.03    0.62
  -4   3   2   19.06    0.68
   3  -3  -2  208.54    3.97
   3  -3  -2  200.38    4.08
   3  -3  -2  203.61    4.23
   3  -3  -2  207.98    4.18
   3  -3  -2  200.81    4.04
   3  -3  -2  199.21    4.44
   3  -3  -2  204.59    4.37
  -3   3   2  204.28    3.97
  -3   3   2  210.67    4.07
  -3   3   2  210.08    4.19
  -3   3   2  229.56    4.18
  -3   3   2  203.24    4.05
  -3   3   2  208.02    4.08
  -3   3   2  207.28    3.99
   2  -3  -2   22.24    0.69
   2  -3  -2   22.50    0.82
   2  -3  -2   21.05    0.69
   2  -3  -2   21.65    0.61
   2  -3  -2   22.02    0.59
   2  -3  -2   22.63    0.77
  -2   3   2   22.66    0.56
  -2   3   2   21.26    0.59
  -2   3   2   22.48    0.59
  -2   3   2   22.87    0.65
  -2   3   2   22.59    0.61
  -2   3   2   22.52    0.57
   1  -3  -2  172.61    3.23
   1  -3  -2  168.46    3.34
   1  -3  -2  174.33    3.18
   1  -3  -2  166.72    3.19
   1  -3  -2  170.26    3.20
   1  -3  -2  168.81    3.41
   1  -3  -2  171.93    3.48
  -1   3   2  166.82    3.40
  -1   3   2  165.77    3.17
  -1   3   2  164.66    3.18
  -1   3   2  172.09    3.17
  -1   3   2  167.90    3.33
  -1   3   2  169.28    3.21
   0  -3  -2  114.75    2.20
   0  -3  -2  120.47    2.33
   0  -3  -2  114.46    2.21
   0  -3  -2  114.94    2.20
   0  -3  -2  116.21    2.20
   0  -3  -2  117.98    2.38
   0   3   2  120.96    2.39
   0   3   2  115.50    2.32
   0   3   2  113.11    2.18
  -1  -3  -2    1.53    0.10
  -1  -3  -2    1.95    0.17
  -1  -3  -2    1.27    0.10
  -1  -3  -2    1.74    0.14
  -1  -3  -2    1.99    0.15
  -1  -3  -2    1.88    0.14
  -1  -3  -2    1.59    0.12
  -1  -3  -2    2.17    0.17
  -1  -3  -2    1.92    0.16
   1   3   2    1.57    0.15
   1   3   2    1.68    0.14
  -2  -3  -2  303.09    5.92
  -2  -3  -2  303.13    5.72
  -2  -3  -2  311.24    5.95
  -2  -3  -2  309.54    5.85
  -2  -3  -2  312.05    5.92
  -2  -3  -2  313.86    5.87
  -2  -3  -2  312.51    5.88
  -2  -3  -2  310.03    5.83
  -2  -3  -2  300.07    5.73
   2   3   2  309.29    5.76
   2   3   2  315.37    5.80
  -3  -3  -2    1.15    0.16
  -3  -3  -2    1.88    0.28
  -3  -3  -2    1.27    0.22
  -3  -3  -2    2.07    0.26
  -3  -3  -2    1.28    0.17
  -3  -3  -2    0.47    0.13
   3   3   2    1.22    0.19
  -4  -3  -2  157.50    3.46
  -4  -3  -2  156.57    3.50
  -4  -3  -2  156.88    3.23
  -4  -3  -2  162.45    3.18
  -4  -3  -2  163.17    3.16
  -4  -3  -2  154.59    3.33
   4   3   2  159.47    3.13
   4   3   2  158.11    3.26
   4   3   2  156.22    3.36
   4   3   2  156.69    3.49
  -5  -3  -2   26.46    1.04
  -5  -3  -2   24.63    0.84
  -5  -3  -2   24.17    1.05
  -5  -3  -2   24.51    0.93
   5   3   2   26.31    0.74
   5   3   2   25.60    0.87
   5   3   2   23.84    0.93
   5   3   2   25.85    1.05
  -6  -3  -2   35.22    1.38
  -6  -3  -2   36.52    1.18
  -7  -3  -2   41.05    1.37
  -7  -3  -2   41.87    1.64
   6  -4  -2   26.67    0.96
  -6   4   2   25.51    0.97
   5  -4  -2    6.69    0.53
   5  -4  -2    6.23    0.44
  -5   4   2    6.06    0.45
   4  -4  -2   86.78    2.17
   4  -4  -2   86.17    1.97
   4  -4  -2   84.57    1.86
   4  -4  -2   86.12    2.11
   4  -4  -2   86.00    2.33
  -4   4   2   85.12    1.85
  -4   4   2   86.16    1.97
  -4   4   2   83.63    1.83
  -4   4   2   86.44    2.10
  -4   4   2   86.69    1.95
   3  -4  -2   82.73    1.99
   3  -4  -2   81.41    2.22
   3  -4  -2   82.98    1.96
   3  -4  -2   81.52    2.11
   3  -4  -2   81.02    1.82
  -3   4   2   83.99    1.89
  -3   4   2   86.96    1.89
  -3   4   2   82.26    1.78
  -3   4   2   79.29    1.72
  -3   4   2   81.36    1.71
   2  -4  -2  163.40    3.45
   2  -4  -2  163.74    3.30
   2  -4  -2  169.64    3.66
   2  -4  -2  169.05    3.42
   2  -4  -2  162.96    3.56
  -2   4   2  169.13    3.19
  -2   4   2  166.09    3.20
  -2   4   2  171.38    3.35
  -2   4   2  169.91    3.22
  -2   4   2  167.62    3.26
  -2   4   2  170.16    3.29
   1  -4  -2  170.83    3.48
   1  -4  -2  171.92    3.44
   1  -4  -2  174.30    3.30
   1  -4  -2  169.11    3.57
   1  -4  -2  169.63    3.64
   1  -4  -2  171.10    3.29
  -1   4   2  189.18    3.50
  -1   4   2  171.44    3.30
   0  -4  -2   32.74    0.70
   0  -4  -2   30.69    0.69
   0  -4  -2   32.36    0.70
   0  -4  -2   32.75    0.82
   0  -4  -2   32.95    0.85
   0  -4  -2   32.18    0.79
   0  -4  -2   31.33    0.69
   0  -4  -2   33.03    0.92
   0   4   2   34.84    1.03
   0   4   2   33.77    0.93
  -1  -4  -2  171.14    3.45
  -1  -4  -2  179.46    3.45
  -1  -4  -2  180.84    3.49
  -1  -4  -2  175.59    3.33
  -1  -4  -2  175.20    3.44
  -1  -4  -2  178.51    3.57
  -1  -4  -2  172.42    3.38
   1   4   2  179.15    3.37
  -2  -4  -2   80.32    1.78
  -2  -4  -2   80.68    1.77
  -2  -4  -2   81.60    1.78
  -2  -4  -2   79.37    1.69
  -2  -4  -2   79.50    1.80
  -2  -4  -2   77.59    1.58
  -2  -4  -2   77.25    1.73
  -2  -4  -2   80.46    1.86
  -2  -4  -2   80.34    1.60
   2   4   2   80.26    1.66
  -3  -4  -2   26.58    0.83
  -3  -4  -2   26.08    0.82
  -3  -4  -2   26.57    0.79
  -3  -4  -2   26.48    0.88
  -3  -4  -2   26.12    0.90
  -3  -4  -2   26.87    0.68
  -3  -4  -2   27.14    0.81
  -3  -4  -2   25.39    0.87
  -3  -4  -2   26.60    0.69
   3   4   2   26.71    0.75
   3   4   2   27.43    0.93
   3   4   2   26.67    0.84
  -4  -4  -2   96.91    2.03
  -4  -4  -2   97.91    2.01
  -4  -4  -2   94.29    2.19
  -4  -4  -2   94.27    2.35
  -4  -4  -2   93.95    2.24
  -4  -4  -2   95.07    2.33
  -4  -4  -2   94.83    2.38
   4   4   2   94.38    2.37
   4   4   2   94.78    2.12
   4   4   2   94.14    2.24
  -5  -4  -2   21.08    0.95
   5   4   2   20.60    0.77
  -6  -4  -2   20.71    1.05
   6   4   2   20.75    0.93
   6  -5  -2   26.15    0.99
  -6   5   2   23.94    0.92
   5  -5  -2    1.06    0.31
   5  -5  -2    1.04    0.27
  -5   5   2    1.47    0.28
   4  -5  -2  106.82    2.42
   4  -5  -2  108.50    2.59
  -4   5   2  107.19    2.33
   3  -5  -2   65.01    1.72
   3  -5  -2   64.42    1.56
   3  -5  -2   64.89    1.69
   3  -5  -2   65.26    1.85
   3  -5  -2   65.40    1.96
  -3   5   2   65.04    1.54
  -3   5   2   66.65    1.49
  -3   5   2   64.40    1.45
  -3   5   2   68.87    1.62
   2  -5  -2   79.24    2.09
   2  -5  -2   77.08    1.70
   2  -5  -2   75.45    1.85
   2  -5  -2   73.98    1.79
   2  -5  -2   75.31    1.95
  -2   5   2   79.62    1.74
   1  -5  -2  379.14    7.10
   1  -5  -2  387.04    7.10
   1  -5  -2  381.51    7.54
   1  -5  -2  373.53    7.27
   1  -5  -2  380.00    7.35
   1  -5  -2  379.21    7.47
  -1   5   2  401.51    7.22
  -1   5   2  383.64    7.07
   0  -5  -2   97.33    2.20
   0  -5  -2   94.68    1.92
   0  -5  -2   94.53    2.09
   0  -5  -2   96.73    2.02
   0  -5  -2   95.59    2.04
   0   5   2   93.70    1.92
  -1  -5  -2  663.79   12.45
  -1  -5  -2  670.55   12.54
  -1  -5  -2  671.18   12.51
  -1  -5  -2  673.40   12.39
  -1  -5  -2  671.84   12.57
  -1  -5  -2  691.51   12.50
  -1  -5  -2  677.50   12.69
   1   5   2  683.12   12.57
  -2  -5  -2  252.59    5.15
  -2  -5  -2  255.91    4.89
  -2  -5  -2  258.26    4.99
  -2  -5  -2  256.47    5.04
  -2  -5  -2  255.05    5.02
  -2  -5  -2  256.41    4.99
  -2  -5  -2  256.06    5.04
   2   5   2  255.41    4.87
  -3  -5  -2   23.23    0.88
  -3  -5  -2   22.58    0.81
  -3  -5  -2   23.47    0.63
  -3  -5  -2   24.12    0.78
  -3  -5  -2   23.14    0.80
  -3  -5  -2   23.44    0.84
  -3  -5  -2   22.14    0.72
  -3  -5  -2   23.66    0.62
  -3  -5  -2   22.63    0.79
   3   5   2   23.11    0.69
  -4  -5  -2  138.52    2.99
  -4  -5  -2  139.17    3.17
  -4  -5  -2  139.76    2.81
  -4  -5  -2  139.18    2.79
  -4  -5  -2  132.59    3.14
  -4  -5  -2  137.35    3.09
  -4  -5  -2  137.15    3.25
   4   5   2  136.33    2.91
  -5  -5  -2    9.57    0.67
   5   5   2   10.48    0.54
  -6  -5  -2   46.94    1.67
   6   5   2   44.06    1.39
   6  -6  -2   18.97    0.89
   6  -6  -2   18.97    1.04
  -6   6   2   21.13    0.83
   5  -6  -2    7.45    0.73
   5  -6  -2    8.62    0.59
  -5   6   2    8.40    0.49
   4  -6  -2   68.02    1.88
   4  -6  -2   66.89    1.72
  -4   6   2   67.54    1.58
   3  -6  -2    6.23    0.41
   3  -6  -2    7.01    0.48
   3  -6  -2    7.46    0.65
   3  -6  -2    6.03    0.51
   3  -6  -2    5.62    0.44
  -3   6   2    6.16    0.39
  -3   6   2    6.44    0.34
   2  -6  -2   20.12    0.79
   2  -6  -2   21.23    0.89
   2  -6  -2   20.33    0.68
   2  -6  -2   21.04    0.63
   2  -6  -2   20.41    0.76
   2  -6  -2   21.50    0.62
   2  -6  -2   21.98    0.99
  -2   6   2   21.19    0.70
   1  -6  -2  132.63    2.60
   1  -6  -2  133.00    3.02
   1  -6  -2  134.25    2.81
   1  -6  -2  131.30    2.89
   1  -6  -2  134.13    2.62
  -1   6   2  132.89    2.72
   0  -6  -2   21.67    0.71
   0  -6  -2   21.83    0.76
   0  -6  -2   21.81    0.83
   0  -6  -2   21.15    0.68
   0  -6  -2   22.74    0.70
   0   6   2   21.16    0.60
  -1  -6  -2  123.62    2.69
  -1  -6  -2  122.82    2.80
  -1  -6  -2  124.15    2.41
  -1  -6  -2  122.12    2.65
  -1  -6  -2  122.02    2.61
  -1  -6  -2  124.09    2.46
  -1  -6  -2  128.44    2.58
   1   6   2  124.73    2.46
  -2  -6  -2   50.52    1.18
  -2  -6  -2   50.55    1.34
  -2  -6  -2   51.71    1.27
  -2  -6  -2   52.13    1.37
  -2  -6  -2   50.31    1.47
  -2  -6  -2   50.13    1.30
  -2  -6  -2   52.10    1.34
   2   6   2   49.74    1.17
  -3  -6  -2   10.77    0.39
  -3  -6  -2   10.76    0.54
  -3  -6  -2   10.67    0.47
  -3  -6  -2   10.24    0.53
  -3  -6  -2   10.49    0.55
  -3  -6  -2   10.76    0.52
  -3  -6  -2    9.56    0.59
  -3  -6  -2   10.77    0.38
  -3  -6  -2   10.63    0.56
   3   6   2   10.25    0.43
  -4  -6  -2  125.04    3.35
  -4  -6  -2  124.22    2.94
  -4  -6  -2  123.31    2.81
  -4  -6  -2  126.13    2.78
  -4  -6  -2  117.98    3.23
  -4  -6  -2  127.58    2.57
  -4  -6  -2  127.39    2.98
  -4  -6  -2  127.68    2.59
  -4  -6  -2  121.60    2.86
   4   6   2  125.86    2.70
  -5  -6  -2    0.22    0.22
   5   6   2    0.05    0.13
  -6  -6  -2   31.25    1.36
   6   6   2   31.25    1.11
   6  -7  -2   15.03    0.85
   6  -7  -2   14.09    0.96
  -6   7   2   14.06    0.65
   5  -7  -2    4.95    0.65
   5  -7  -2    6.82    0.64
  -5   7   2    5.86    0.42
   4  -7  -2   78.96    1.98
   4  -7  -2   74.86    2.11
  -4   7   2   77.33    2.19
   3  -7  -2    0.52    0.29
   3  -7  -2    0.55    0.26
   3  -7  -2    0.37    0.19
   3  -7  -2    0.23    0.18
   3  -7  -2    0.17    0.17
  -3   7   2    0.49    0.16
   2  -7  -2  108.29    2.62
   2  -7  -2  110.75    2.93
   2  -7  -2  109.86    2.30
   2  -7  -2  111.89    2.55
   2  -7  -2  109.78    2.32
   2  -7  -2  107.05    2.76
  -2   7   2  113.27    2.46
  -2   7   2  114.67    2.47
   1  -7  -2   95.78    1.93
   1  -7  -2   93.71    2.39
   1  -7  -2   94.95    1.95
   1  -7  -2   92.51    2.15
   1  -7  -2   94.01    2.26
  -1   7   2   96.55    2.06
   0  -7  -2  107.42    2.34
   0  -7  -2  106.25    2.45
   0  -7  -2  105.57    2.29
   0  -7  -2  104.46    2.38
   0  -7  -2  106.16    2.58
   0   7   2  106.63    2.20
  -1  -7  -2  148.92    3.41
  -1  -7  -2  152.02    3.24
  -1  -7  -2  160.20    3.18
  -1  -7  -2  151.15    3.19
  -1  -7  -2  147.84    3.27
  -1  -7  -2  153.28    3.12
   1   7   2  150.30    3.00
  -2  -7  -2    1.70    0.26
  -2  -7  -2    1.64    0.32
  -2  -7  -2    1.46    0.25
  -2  -7  -2    1.22    0.17
  -2  -7  -2    1.97    0.31
  -2  -7  -2    1.61    0.26
  -2  -7  -2    1.77    0.23
   2   7   2    1.56    0.19
  -3  -7  -2  191.38    4.33
  -3  -7  -2  191.84    3.74
  -3  -7  -2  195.19    3.92
  -3  -7  -2  190.16    4.15
  -3  -7  -2  192.54    3.76
  -3  -7  -2  190.29    4.06
  -3  -7  -2  194.18    4.06
  -3  -7  -2  197.18    4.15
  -3  -7  -2  194.61    4.12
   3   7   2  200.72    3.89
  -4  -7  -2   78.85    2.04
  -4  -7  -2   74.86    1.85
  -4  -7  -2   73.97    1.98
  -4  -7  -2   75.59    2.06
  -4  -7  -2   71.77    1.72
  -4  -7  -2   74.30    1.93
  -4  -7  -2   73.35    1.76
   4   7   2   71.60    1.78
  -5  -7  -2   22.74    1.07
   5   7   2   21.51    0.84
  -6  -7  -2   32.85    1.43
   6   7   2   32.72    1.16
   5  -8  -2   11.03    0.84
   5  -8  -2   12.70    0.79
   4  -8  -2   38.71    1.40
  -4   8   2   36.63    1.26
   3  -8  -2    0.78    0.36
   3  -8  -2    0.82    0.27
  -3   8   2    0.70    0.21
   2  -8  -2   88.98    2.59
   2  -8  -2   88.62    2.16
   2  -8  -2   85.66    1.89
   2  -8  -2   82.42    2.38
   2  -8  -2   85.54    1.91
   2  -8  -2   83.78    2.23
  -2   8   2   85.86    2.04
  -2   8   2   87.07    2.05
   1  -8  -2   50.12    1.18
   1  -8  -2   50.10    1.62
   1  -8  -2   53.61    1.42
   1  -8  -2   50.35    1.49
   1  -8  -2   51.18    1.17
  -1   8   2   53.49    1.31
   0  -8  -2   13.65    0.74
   0  -8  -2   12.82    0.62
   0  -8  -2   13.29    0.60
   0  -8  -2   13.65    0.56
   0  -8  -2   12.47    0.64
   0   8   2   13.64    0.49
  -1  -8  -2  156.31    3.22
  -1  -8  -2  158.45    3.32
  -1  -8  -2  152.65    3.42
  -1  -8  -2  150.37    3.58
  -1  -8  -2  152.81    3.36
   1   8   2  158.17    3.11
  -2  -8  -2   21.69    0.80
  -2  -8  -2   20.83    0.81
  -2  -8  -2   21.25    0.85
  -2  -8  -2   20.14    0.85
  -2  -8  -2   20.00    0.94
   2   8   2   21.42    0.65
  -3  -8  -2  118.71    2.79
  -3  -8  -2  115.66    2.78
  -3  -8  -2  118.78    2.74
   3   8   2  116.09    2.52
  -4  -8  -2   37.40    1.34
  -4  -8  -2   36.78    1.25
  -4  -8  -2   36.71    1.29
   4   8   2   37.19    1.10
  -5  -8  -2    6.41    0.68
   5   8   2    5.64    0.43
  -6  -8  -2   60.10    2.05
   6   8   2   55.63    1.68
   5  -9  -2   41.16    1.64
   5  -9  -2   44.80    1.71
   4  -9  -2   18.67    0.99
  -4   9   2   18.62    0.90
   3  -9  -2    0.84    0.30
   3  -9  -2    1.83    0.52
  -3   9   2    0.91    0.24
   2  -9  -2   92.38    2.06
   2  -9  -2   92.18    2.08
   2  -9  -2   95.56    2.89
   2  -9  -2   94.69    2.36
  -2   9   2   91.51    2.23
  -2   9   2   95.24    2.26
   1  -9  -2    9.50    0.55
   1  -9  -2    9.97    0.41
   1  -9  -2    9.47    0.40
  -1   9   2   10.38    0.49
   0  -9  -2   56.27    1.82
   0  -9  -2   59.13    1.63
   0  -9  -2   60.54    1.54
   0  -9  -2   59.70    1.59
   0  -9  -2   59.41    1.70
   0   9   2   57.58    1.41
  -1  -9  -2   48.17    1.38
  -1  -9  -2   46.56    1.41
  -1  -9  -2   49.06    1.85
  -1  -9  -2   47.66    2.00
   1   9   2   46.26    1.18
  -2  -9  -2    0.64    0.20
  -2  -9  -2    0.58    0.21
  -2  -9  -2    0.62    0.22
   2   9   2    0.50    0.13
  -3  -9  -2   30.61    1.12
  -3  -9  -2   30.76    1.15
  -3  -9  -2   29.63    1.09
   3   9   2   29.22    0.90
  -4  -9  -2    0.86    0.30
  -4  -9  -2    0.60    0.23
  -4  -9  -2    0.74    0.29
   4   9   2    0.83    0.22
  -5  -9  -2    9.78    0.68
  -5  -9  -2    8.67    0.68
  -5  -9  -2    9.92    0.78
   5   9   2    8.76    0.55
   4 -10  -2   17.66    1.01
  -4  10   2   15.35    0.86
   3 -10  -2    9.68    0.71
   3 -10  -2    9.16    0.99
  -3  10   2    9.67    0.63
   2 -10  -2   75.61    2.10
   2 -10  -2   79.65    2.67
  -2  10   2   74.33    1.98
  -2  10   2   77.66    1.99
   1 -10  -2    5.24    0.54
   1 -10  -2    4.96    0.32
   1 -10  -2    6.25    0.58
   1 -10  -2    4.37    0.30
   1 -10  -2    4.96    0.44
  -1  10   2    4.99    0.37
   0 -10  -2   75.61    1.91
   0 -10  -2   75.90    1.97
   0 -10  -2   76.97    2.04
   0  10   2   73.88    1.78
  -1 -10  -2   76.62    2.00
  -1 -10  -2   77.49    2.06
   1  10   2   75.96    1.77
  -2 -10  -2   28.46    1.11
  -2 -10  -2   28.02    1.06
   2  10   2   28.59    0.87
  -3 -10  -2  100.76    2.62
  -3 -10  -2  100.91    2.56
  -3 -10  -2  101.95    2.56
   3  10   2   96.82    2.27
  -4 -10  -2    7.99    0.69
  -4 -10  -2    8.77    0.84
  -4 -10  -2    8.77    0.78
   4  10   2    8.69    0.51
  -5 -10  -2   41.93    1.64
  -5 -10  -2   42.11    1.54
  -5 -10  -2   43.05    1.60
   5  10   2   41.00    1.33
   4 -11  -2    6.16    0.80
  -4  11   2    6.01    0.69
   3 -11  -2   33.14    1.87
   3 -11  -2   36.07    1.43
  -3  11   2   36.22    1.33
   2 -11  -2   29.35    1.62
   2 -11  -2   27.35    1.16
  -2  11   2   28.93    1.08
  -2  11   2   28.86    1.08
   1 -11  -2    6.15    0.59
   1 -11  -2    5.97    0.64
   1 -11  -2    6.69    0.67
  -1  11   2    5.20    0.40
   0 -11  -2   38.83    1.31
   0 -11  -2   40.80    1.39
   0  11   2   37.07    1.12
  -1 -11  -2   36.41    1.27
  -1 -11  -2   36.66    1.31
   1  11   2   37.66    1.08
  -2 -11  -2   21.67    1.01
  -2 -11  -2   22.09    0.97
   2  11   2   22.72    0.80
  -3 -11  -2   46.65    1.57
  -3 -11  -2   48.26    1.65
   3  11   2   47.25    1.33
  -4 -11  -2    5.99    0.66
  -4 -11  -2    6.41    0.72
  -4 -11  -2    7.58    0.78
   4  11   2    6.43    0.47
   3 -12  -2   20.22    1.12
  -3  12   2   20.89    1.02
   2 -12  -2   25.32    1.09
   2 -12  -2   22.09    1.09
   2 -12  -2   24.66    1.14
  -2  12   2   22.90    1.00
  -2  12   2   24.41    1.03
   1 -12  -2    5.43    0.59
   1 -12  -2    5.45    0.63
   1 -12  -2    5.52    0.66
   1 -12  -2    5.10    0.80
  -1  12   2    5.21    0.44
   0 -12  -2   70.89    2.07
   0 -12  -2   71.46    2.00
   0  12   2   71.88    1.85
  -1 -12  -2    1.66    0.39
  -1 -12  -2    1.95    0.42
   1  12   2    2.47    0.33
  -2 -12  -2   33.35    1.27
  -2 -12  -2   31.48    1.30
   2  12   2   33.04    1.05
  -3 -12  -2   19.76    1.00
  -3 -12  -2   19.39    1.04
   3  12   2   20.34    0.81
   2 -13  -2    5.45    0.75
   2 -13  -2    7.00    0.79
   2 -13  -2    7.15    0.75
  -2  13   2    6.68    0.58
  -2  13   2    6.58    0.57
   1 -13  -2    0.00    0.33
   1 -13  -2    0.12    0.28
   1 -13  -2   -0.04    0.25
  -1  13   2    0.38    0.18
   0 -13  -2   33.83    1.34
   0 -13  -2   33.45    1.28
   0  13   2   32.61    1.14
  -1 -13  -2    0.05    0.22
  -1 -13  -2    0.27    0.26
   1  13   2    0.22    0.18
  -2 -13  -2   20.28    1.03
  -2 -13  -2   19.59    1.07
   2  13   2   20.74    0.84
   0 -14  -2   15.75    0.91
   0 -14  -2   16.07    0.98
   0  14   2   17.22    0.83
   0  12  -3   12.78    0.56
   0 -12   3   12.32    0.83
   0 -12   3   10.50    0.84
  -1  12  -3   19.07    0.78
   1 -12   3   17.61    1.05
   1 -12   3   18.30    1.00
   2  11  -3   36.46    0.97
  -2 -11   3   34.08    1.42
  -2 -11   3   34.31    1.38
   1  11  -3    1.18    0.18
  -1 -11   3    1.30    0.37
  -1 -11   3    0.47    0.30
   0  11  -3   28.30    0.82
   0 -11   3   29.28    1.21
   0 -11   3   27.44    1.23
  -1  11  -3   19.38    0.74
   1 -11   3   21.95    1.41
   1 -11   3   19.67    1.04
   1 -11   3   19.00    0.98
  -2  11  -3    1.43    0.30
   2 -11   3    1.01    0.34
  -3  11  -3   24.25    1.03
   3 -11   3   22.86    1.16
   3  10  -3   18.41    0.65
  -3 -10   3   18.32    0.95
  -3 -10   3   18.33    1.02
   2  10  -3   28.26    0.76
  -2 -10   3   26.38    1.19
  -2 -10   3   28.20    1.17
   1  10  -3    0.23    0.10
  -1 -10   3    0.43    0.26
  -1 -10   3    0.06    0.21
   0  10  -3   36.71    0.91
   0 -10   3   36.04    1.32
   0 -10   3   37.36    1.39
  -1  10  -3   14.07    0.56
   1 -10   3   15.00    0.79
  -2  10  -3   13.75    0.64
   2 -10   3   11.89    0.76
  -3  10  -3   16.37    0.79
   3 -10   3   17.05    0.94
  -4  10  -3    0.30    0.25
   4 -10   3    0.72    0.35
   4   9  -3    4.70    0.36
  -4  -9   3    4.20    0.60
   3   9  -3   48.22    1.20
  -3  -9   3   49.38    1.60
  -3  -9   3   46.00    1.63
  -3  -9   3   49.42    1.64
   2   9  -3   30.61    0.76
  -2  -9   3   30.57    1.23
  -2  -9   3   31.68    1.20
  -1  -9   3    1.80    0.40
  -1  -9   3    1.17    0.31
   0  -9   3   55.42    1.71
   0  -9   3   55.73    1.65
  -1   9  -3   13.84    0.50
   1  -9   3   14.52    0.73
  -2   9  -3   40.85    1.16
   2  -9   3   36.93    1.56
   2  -9   3   40.41    1.37
  -3   9  -3   35.31    1.17
   3  -9   3   35.45    1.34
   3  -9   3   34.65    1.61
  -4   9  -3    0.81    0.28
   4  -9   3    0.96    0.36
   4   8  -3    1.03    0.21
  -4  -8   3    1.00    0.32
   3   8  -3   24.79    0.72
  -3  -8   3   24.85    1.02
  -3  -8   3   25.28    1.08
  -3  -8   3   25.36    1.08
  -2  -8   3   32.15    1.13
  -2  -8   3   31.86    1.19
  -2  -8   3   31.40    1.15
  -1  -8   3   19.39    0.88
  -1  -8   3   19.45    0.84
   0  -8   3   95.82    2.37
   0  -8   3   97.31    2.25
   0  -8   3   93.63    2.41
  -1   8  -3    1.90    0.18
   1  -8   3    1.98    0.37
   1  -8   3    1.87    0.35
   1  -8   3    1.98    0.42
  -2   8  -3   33.84    1.00
   2  -8   3   35.91    1.22
  -3   8  -3   39.15    1.20
   3  -8   3   38.83    1.59
   3  -8   3   36.79    1.34
  -4   8  -3    1.00    0.29
   4  -8   3    0.51    0.38
   4  -8   3    1.07    0.34
  -5   8  -3   25.19    1.10
   5  -8   3   24.50    1.20
   5   7  -3   31.58    1.05
  -5  -7   3   32.61    1.40
   4   7  -3    6.03    0.38
  -4  -7   3    6.55    0.61
   3   7  -3   55.50    1.27
  -3  -7   3   53.78    1.63
  -3  -7   3   54.99    1.59
  -3  -7   3   56.39    1.69
  -2  -7   3   22.69    0.91
  -2  -7   3   23.97    0.92
  -2  -7   3   24.18    0.96
  -1  -7   3   66.38    1.81
  -1  -7   3   62.12    1.72
  -1  -7   3   64.99    1.95
  -1  -7   3   65.53    1.65
  -1  -7   3   65.28    1.80
   0  -7   3  100.48    2.27
   0  -7   3   99.33    2.43
   0  -7   3   98.93    2.59
   1  -7   3    2.82    0.44
   1  -7   3    3.16    0.41
   1  -7   3    2.85    0.37
  -2   7  -3   66.71    1.55
   2  -7   3   63.06    1.96
   2  -7   3   64.24    1.83
   2  -7   3   71.32    1.81
  -3   7  -3   34.02    1.04
   3  -7   3   31.59    1.17
   3  -7   3   33.16    1.38
  -4   7  -3   26.16    0.99
   4  -7   3   24.82    1.08
   4  -7   3   27.80    1.40
  -5   7  -3   32.18    1.22
   5  -7   3   32.91    1.34
   5  -7   3   32.53    1.69
   5   6  -3   25.25    0.91
  -5  -6   3   25.47    1.18
   4   6  -3   10.84    0.50
  -4  -6   3   11.90    0.74
   3   6  -3  120.09    2.48
  -3  -6   3  124.17    2.91
  -3  -6   3  123.84    2.73
  -3  -6   3  122.51    2.84
  -3  -6   3  123.35    2.92
  -3  -6   3  123.33    2.79
  -2  -6   3    9.03    0.64
  -2  -6   3    9.95    0.53
  -2  -6   3   10.10    0.57
  -2  -6   3    9.26    0.57
  -2  -6   3    9.32    0.54
  -2  -6   3    9.78    0.46
  -2  -6   3   10.04    0.54
  -1  -6   3   64.16    1.57
  -1  -6   3   63.22    1.47
  -1  -6   3   65.22    1.61
  -1  -6   3   64.48    1.66
  -1  -6   3   64.90    1.72
  -1  -6   3   63.15    1.70
  -1  -6   3   65.20    1.86
   0  -6   3   61.08    1.51
   0  -6   3   60.33    1.62
   0  -6   3   61.77    1.75
   0  -6   3   62.91    1.75
   1  -6   3   10.28    0.62
   1  -6   3   10.50    0.51
   1  -6   3   10.43    0.56
  -2   6  -3  142.95    2.87
   2  -6   3  137.79    3.29
   2  -6   3  149.08    3.14
   2  -6   3  134.47    3.13
  -3   6  -3    6.28    0.39
   3  -6   3    6.71    0.61
   3  -6   3    7.37    0.51
  -4   6  -3   41.49    1.27
   4  -6   3   39.75    1.38
   4  -6   3   43.62    1.71
  -5   6  -3   35.75    1.25
   5  -6   3   38.19    1.75
   5  -6   3   38.08    1.39
   6  -6   3    0.07    0.25
   5   5  -3    4.69    0.39
  -5  -5   3    4.47    0.57
   4   5  -3   23.34    0.77
  -4  -5   3   25.21    1.05
   3   5  -3   76.36    1.69
  -3  -5   3   78.03    1.91
  -3  -5   3   82.62    1.94
  -3  -5   3   80.71    2.08
  -3  -5   3   84.12    2.10
  -3  -5   3   78.36    1.96
  -2  -5   3    0.55    0.20
  -2  -5   3    0.92    0.22
  -2  -5   3    0.91    0.23
  -2  -5   3    0.95    0.22
  -2  -5   3    1.06    0.23
  -2  -5   3    0.83    0.17
  -2  -5   3    1.00    0.23
  -1  -5   3  145.12    3.17
  -1  -5   3  143.61    3.06
  -1  -5   3  142.98    3.29
  -1  -5   3  145.76    2.96
  -1  -5   3  151.64    2.96
  -1  -5   3  146.91    3.17
  -1  -5   3  149.38    3.09
  -1  -5   3  148.39    3.12
   0   5  -3   69.26    1.51
   0   5  -3   70.04    1.58
   0   5  -3   71.08    1.61
   0  -5   3   70.71    1.58
   0  -5   3   69.12    1.70
   0  -5   3   69.04    1.61
   0  -5   3   68.35    1.50
   0  -5   3   70.20    1.82
   0  -5   3   67.85    1.58
  -1   5  -3   34.50    0.94
  -1   5  -3   33.68    0.86
   1  -5   3   36.97    1.06
   1  -5   3   34.18    1.00
   1  -5   3   34.34    0.88
   1  -5   3   34.89    0.96
   1  -5   3   38.75    1.17
  -2   5  -3  134.97    2.99
  -2   5  -3  144.57    2.83
  -2   5  -3  143.52    2.84
  -2   5  -3  133.11    2.96
   2  -5   3  142.97    3.20
   2  -5   3  142.16    3.06
   2  -5   3  145.51    3.07
   2  -5   3  141.58    3.16
  -3   5  -3    0.51    0.13
   3  -5   3    1.05    0.27
   3  -5   3    0.68    0.19
   3  -5   3    0.33    0.22
   3  -5   3    0.23    0.17
  -4   5  -3   56.61    1.52
   4  -5   3   56.03    1.63
   4  -5   3   57.18    1.94
  -5   5  -3   21.37    0.89
   5  -5   3   20.70    1.24
   5  -5   3   21.14    0.96
   6  -5   3    3.13    0.50
   6   4  -3   44.61    1.43
  -6  -4   3   47.36    1.74
   5   4  -3    5.06    0.40
  -5  -4   3    5.43    0.61
   4   4  -3   36.19    1.01
  -4  -4   3   36.47    1.15
  -4  -4   3   35.16    1.26
  -4  -4   3   38.19    1.31
   3   4  -3   74.67    1.62
   3   4  -3   76.17    2.11
   3   4  -3   77.10    1.98
  -3  -4   3   76.45    1.99
  -3  -4   3   76.40    1.98
  -3  -4   3   72.42    1.94
  -3  -4   3   77.24    1.84
  -3  -4   3   77.53    2.13
  -3  -4   3   76.67    1.78
  -3  -4   3   76.16    1.82
   2   4  -3    2.99    0.35
   2   4  -3    2.78    0.38
  -2  -4   3    3.07    0.36
  -2  -4   3    2.74    0.33
  -2  -4   3    3.06    0.39
  -2  -4   3    3.86    0.37
  -2  -4   3    2.99    0.29
  -2  -4   3    3.31    0.34
  -2  -4   3    2.48    0.30
   1   4  -3  298.04    5.67
  -1  -4   3  284.35    5.69
  -1  -4   3  288.46    5.65
  -1  -4   3  291.16    5.65
  -1  -4   3  293.21    5.55
  -1  -4   3  287.18    5.81
  -1  -4   3  290.39    5.69
  -1  -4   3  289.99    5.64
   0   4  -3   67.02    1.46
   0   4  -3   66.16    1.49
   0   4  -3   68.43    1.56
   0  -4   3   64.43    1.47
   0  -4   3   64.22    1.49
   0  -4   3   67.80    1.57
   0  -4   3   68.13    1.67
   0  -4   3   65.64    1.53
   0  -4   3   65.91    1.44
  -1   4  -3   60.88    1.35
  -1   4  -3   60.71    1.44
   1  -4   3   61.65    1.56
   1  -4   3   62.47    1.48
   1  -4   3   59.89    1.45
  -2   4  -3   83.22    1.87
  -2   4  -3   81.66    1.75
  -2   4  -3   85.68    1.78
   2  -4   3   82.30    1.93
   2  -4   3   85.37    1.91
   2  -4   3   84.29    2.01
   2  -4   3   82.13    2.02
  -3   4  -3    3.02    0.25
  -3   4  -3    2.92    0.28
  -3   4  -3    3.07    0.25
   3  -4   3    3.02    0.31
   3  -4   3    3.77    0.43
   3  -4   3    2.57    0.33
   3  -4   3    3.11    0.28
  -4   4  -3   69.15    1.74
   4  -4   3   71.90    2.17
   4  -4   3   69.35    1.85
  -5   4  -3   15.70    0.72
   5  -4   3   14.56    0.76
   5  -4   3   13.48    1.12
   6  -4   3   24.38    1.01
   6  -4   3   25.08    1.08
   6   3  -3   14.68    0.75
  -6  -3   3   16.39    0.97
   5   3  -3    2.55    0.34
  -5  -3   3    2.32    0.43
   4   3  -3   69.54    1.64
  -4  -3   3   70.05    1.78
  -4  -3   3   67.37    1.89
  -4  -3   3   67.68    1.92
   3   3  -3   82.99    2.18
   3   3  -3   84.59    2.06
   3   3  -3   80.98    1.75
  -3  -3   3   81.94    1.84
  -3  -3   3   81.21    2.07
  -3  -3   3   83.32    1.87
  -3  -3   3   80.43    2.04
  -3  -3   3   82.78    1.93
   2   3  -3   40.83    1.16
   2   3  -3   40.31    1.25
  -2  -3   3   41.76    1.18
  -2  -3   3   42.20    1.07
  -2  -3   3   42.18    1.04
  -2  -3   3   40.57    1.15
  -2  -3   3   42.34    1.08
   1   3  -3  130.54    2.69
  -1  -3   3  126.73    2.68
  -1  -3   3  127.33    2.78
  -1  -3   3  130.48    2.70
  -1  -3   3  125.92    2.62
  -1  -3   3  126.11    2.65
  -1  -3   3  126.15    2.67
  -1  -3   3  130.20    2.60
   0   3  -3   10.88    0.39
   0   3  -3   10.87    0.41
   0   3  -3   11.04    0.44
   0  -3   3   11.10    0.39
   0  -3   3   10.83    0.44
   0  -3   3   10.47    0.46
   0  -3   3   10.97    0.42
  -1   3  -3  242.42    4.61
  -1   3  -3  234.02    4.55
  -1   3  -3  242.52    4.69
  -1   3  -3  243.34    4.60
  -1   3  -3  237.50    4.68
   1  -3   3  242.17    4.66
   1  -3   3  239.42    4.68
   1  -3   3  244.38    4.74
  -2   3  -3  139.60    2.84
  -2   3  -3  138.49    2.74
  -2   3  -3  130.48    2.69
   2  -3   3  137.57    2.88
   2  -3   3  135.90    2.94
   2  -3   3  138.63    2.79
   2  -3   3  138.96    2.87
  -3   3  -3   12.88    0.48
  -3   3  -3   12.61    0.49
  -3   3  -3   13.08    0.54
   3  -3   3   12.34    0.49
   3  -3   3   12.93    0.56
   3  -3   3   12.51    0.68
   3  -3   3   12.23    0.56
  -4   3  -3   77.01    1.96
  -4   3  -3   79.99    1.84
  -4   3  -3   79.29    1.88
   4  -3   3   77.51    2.25
   4  -3   3   77.62    1.95
  -5   3  -3    7.12    0.55
  -5   3  -3    5.96    0.44
  -5   3  -3    6.92    0.36
  -5   3  -3    6.61    0.46
   5  -3   3    7.01    0.48
   5  -3   3    5.62    0.48
  -6   3  -3   23.54    0.77
   6  -3   3   23.29    0.95
   6   2  -3   39.05    1.29
  -6  -2   3   38.11    1.49
   5   2  -3    0.28    0.16
  -5  -2   3    0.13    0.20
   4   2  -3  143.65    3.00
  -4  -2   3  142.04    3.12
  -4  -2   3  142.33    2.86
  -4  -2   3  142.16    3.30
  -4  -2   3  143.35    2.88
  -4  -2   3  140.33    3.25
   3   2  -3   58.72    1.65
   3   2  -3   58.68    1.53
   3   2  -3   56.40    1.28
  -3  -2   3   54.16    1.49
  -3  -2   3   54.15    1.29
  -3  -2   3   53.85    1.40
  -3  -2   3   55.10    1.54
  -3  -2   3   55.23    1.32
   2   2  -3  165.70    3.40
   2   2  -3  164.17    3.51
   2   2  -3  165.20    3.10
   2   2  -3  161.86    3.41
  -2  -2   3  163.41    3.40
  -2  -2   3  162.50    3.21
  -2  -2   3  167.10    3.44
  -2  -2   3  163.87    3.24
  -2  -2   3  164.78    3.32
   1   2  -3  187.63    3.76
   1   2  -3  187.29    3.84
   1   2  -3  187.75    3.78
  -1  -2   3  193.88    3.67
  -1  -2   3  191.92    3.70
  -1  -2   3  195.03    3.82
  -1  -2   3  186.82    3.77
  -1  -2   3  191.77    3.71
   0   2  -3    5.48    0.27
   0   2  -3    4.76    0.25
   0   2  -3    4.60    0.28
   0  -2   3    4.99    0.24
   0  -2   3    5.14    0.30
   0  -2   3    4.86    0.24
   0  -2   3    4.76    0.27
   0  -2   3    5.12    0.27
   0  -2   3    5.31    0.26
  -1   2  -3  449.58    8.17
  -1   2  -3  437.56    8.48
  -1   2  -3  456.39    8.33
  -1   2  -3  440.83    8.35
  -1   2  -3  437.41    8.20
   1  -2   3  443.66    8.31
   1  -2   3  429.14    8.39
  -2   2  -3  214.77    4.24
  -2   2  -3  210.89    4.12
  -2   2  -3  217.98    4.15
  -2   2  -3  215.22    4.13
  -2   2  -3  208.67    4.18
  -2   2  -3  212.15    4.11
   2  -2   3  217.21    4.35
   2  -2   3  223.53    4.26
   2  -2   3  221.01    4.14
   2  -2   3  218.07    4.20
  -3   2  -3   96.61    2.16
  -3   2  -3   97.66    2.06
  -3   2  -3   96.60    2.07
  -3   2  -3   93.42    2.02
   3  -2   3   94.62    2.10
   3  -2   3   94.57    2.03
   3  -2   3   93.89    2.13
   3  -2   3   96.51    2.36
  -4   2  -3  164.18    3.39
  -4   2  -3  159.95    3.50
  -4   2  -3  160.31    3.17
  -4   2  -3  162.09    3.36
   4  -2   3  158.45    3.32
   4  -2   3  161.94    3.42
   4  -2   3  161.82    3.23
   4  -2   3  158.61    3.77
  -5   2  -3    9.53    0.63
  -5   2  -3    9.49    0.45
  -5   2  -3    9.47    0.54
   5  -2   3    9.61    0.57
   5  -2   3   10.07    0.54
  -6   2  -3   28.37    0.92
   6  -2   3   28.95    1.05
  -7   2  -3   21.13    0.83
   7  -2   3   21.63    0.95
   6   1  -3   35.56    1.21
  -6  -1   3   33.18    1.36
   5   1  -3    7.21    0.47
  -5  -1   3    8.18    0.59
   4   1  -3   95.92    2.95
   4   1  -3  102.04    2.75
   4   1  -3   93.92    2.12
  -4  -1   3   92.37    2.01
  -4  -1   3   91.51    2.36
  -4  -1   3   93.55    2.21
  -4  -1   3   92.49    1.99
  -4  -1   3   93.36    2.32
   3   1  -3    8.66    0.53
   3   1  -3    8.34    0.46
   3   1  -3    8.62    0.37
  -3  -1   3    7.65    0.47
  -3  -1   3    8.16    0.42
  -3  -1   3    7.85    0.45
   2   1  -3   60.94    1.55
   2   1  -3   62.44    1.27
   2   1  -3   59.99    1.47
   2   1  -3   61.07    1.46
  -2  -1   3   60.07    1.46
  -2  -1   3   59.58    1.29
  -2  -1   3   60.67    1.28
  -2  -1   3   58.63    1.39
  -2  -1   3   59.45    1.49
   1   1  -3  500.22    9.42
   1   1  -3  505.32    9.56
   1   1  -3  506.64    9.33
   1   1  -3  489.50    9.33
   1   1  -3  488.58    9.41
  -1  -1   3  504.23    9.62
  -1  -1   3  505.30    9.83
  -1  -1   3  517.09    9.55
   0   1  -3   27.90    0.72
   0   1  -3   28.17    0.71
   0   1  -3   28.90    0.73
   0   1  -3   27.33    0.78
   0   1  -3   27.75    0.67
   0  -1   3   29.22    0.67
   0  -1   3   27.97    0.71
   0  -1   3   28.66    0.71
   0  -1   3   27.89    0.79
   0  -1   3   29.23    0.74
   0  -1   3   29.13    0.67
  -1   1  -3  204.28    3.79
  -1   1  -3  199.46    3.84
  -1   1  -3  208.08    3.85
  -1   1  -3  200.25    3.91
  -1   1  -3  195.56    3.84
   1  -1   3  196.31    3.75
  -2   1  -3    9.55    0.29
  -2   1  -3    9.24    0.32
  -2   1  -3    7.98    0.31
  -2   1  -3    8.50    0.38
  -2   1  -3    8.55    0.33
   2  -1   3    8.36    0.29
   2  -1   3    8.73    0.43
   2  -1   3    8.42    0.31
   2  -1   3    8.58    0.36
  -3   1  -3   50.39    1.23
  -3   1  -3   49.95    1.12
  -3   1  -3   51.97    1.24
  -3   1  -3   52.68    1.34
  -3   1  -3   53.15    1.25
   3  -1   3   50.57    1.47
   3  -1   3   51.53    1.27
   3  -1   3   51.02    1.19
   3  -1   3   51.93    1.21
   3  -1   3   52.07    1.26
  -4   1  -3  145.54    3.08
  -4   1  -3  149.24    3.10
  -4   1  -3  144.78    2.93
  -4   1  -3  152.82    3.11
  -4   1  -3  148.64    3.24
   4  -1   3  141.97    3.03
   4  -1   3  145.59    3.03
   4  -1   3  141.47    3.07
   4  -1   3  142.56    3.13
   4  -1   3  143.70    3.44
   4  -1   3  149.08    2.95
  -5   1  -3    1.21    0.26
  -5   1  -3    1.16    0.29
  -5   1  -3    0.53    0.18
   5  -1   3    0.23    0.17
   5  -1   3    0.47    0.17
  -6   1  -3   47.75    1.30
   6  -1   3   47.26    1.39
  -7   1  -3   10.45    0.63
   7  -1   3    9.88    0.65
   7  -1   3    9.12    0.63
   6   0  -3    5.95    0.49
  -6   0   3    5.47    0.61
   5   0  -3   47.93    1.38
  -5   0   3   47.76    1.51
   4   0  -3  105.44    2.68
   4   0  -3  108.92    2.35
   4   0  -3  107.53    2.54
  -4   0   3  103.87    2.49
  -4   0   3  105.02    2.40
  -4   0   3  103.09    2.56
  -4   0   3  103.76    2.20
  -4   0   3  104.00    2.22
   3   0  -3    0.28    0.13
   3   0  -3    0.42    0.12
   3   0  -3    0.07    0.11
   3   0  -3    0.15    0.10
  -3   0   3    0.53    0.18
  -3   0   3    0.28    0.13
  -3   0   3    0.28    0.12
  -3   0   3    0.23    0.10
  -3   0   3    0.42    0.15
   2   0  -3  160.12    3.25
   2   0  -3  163.17    3.09
   2   0  -3  155.56    3.25
   2   0  -3  161.13    3.36
  -2   0   3  159.52    3.19
  -2   0   3  157.19    3.29
  -2   0   3  157.52    3.25
   1   0  -3  155.45    3.21
   1   0  -3  167.83    3.16
   1   0  -3  157.88    3.15
   1   0  -3  164.01    3.24
  -1   0   3  163.42    3.14
  -1   0   3  158.59    3.16
  -1   0   3  156.98    3.22
  -1   0   3  164.27    3.23
   0   0  -3  243.66    4.60
   0   0  -3  237.98    4.57
   0   0  -3  245.47    4.60
   0   0  -3  239.65    4.54
   0   0  -3  238.41    4.65
   0   0   3  241.73    4.48
   0   0   3  241.57    4.51
  -1   0  -3  305.38    5.76
  -1   0  -3  300.79    5.68
  -1   0  -3  308.26    5.72
   1   0   3  303.77    5.87
  -2   0  -3    0.29    0.11
  -2   0  -3    0.19    0.09
  -2   0  -3    0.69    0.11
  -2   0  -3    0.24    0.09
  -2   0  -3    0.20    0.10
  -2   0  -3    0.26    0.08
  -2   0  -3    0.33    0.07
   2   0   3    0.36    0.09
   2   0   3    0.35    0.08
   2   0   3    0.36    0.08
   2   0   3    0.53    0.16
  -3   0  -3  160.03    3.19
  -3   0  -3  151.98    3.32
  -3   0  -3  152.73    3.05
  -3   0  -3  163.31    3.17
  -3   0  -3  152.36    3.21
  -3   0  -3  157.11    3.16
  -3   0  -3  155.25    3.27
   3   0   3  155.91    3.09
   3   0   3  157.46    3.16
   3   0   3  155.87    3.04
   3   0   3  154.89    3.43
   3   0   3  157.24    3.11
  -4   0  -3   68.90    1.46
  -4   0  -3   68.07    1.44
  -4   0  -3   66.84    1.52
  -4   0  -3   70.46    1.64
  -4   0  -3   67.52    1.67
  -4   0  -3   66.46    1.63
  -4   0  -3   64.06    1.75
   4   0   3   64.93    1.66
   4   0   3   65.25    1.58
   4   0   3   67.94    1.94
   4   0   3   68.68    1.59
   4   0   3   66.63    1.58
   4   0   3   67.14    1.49
  -5   0  -3   58.37    1.75
  -5   0  -3   60.83    1.48
  -5   0  -3   58.78    1.60
  -5   0  -3   59.66    1.64
   5   0   3   58.77    1.40
   5   0   3   58.61    1.51
  -6   0  -3   84.58    1.99
   6   0   3   82.09    2.03
   6   0   3   80.18    2.00
  -7   0  -3    1.93    0.36
   7   0   3    1.93    0.38
   5  -1  -3   26.15    0.93
  -5   1   3   24.91    1.00
   4  -1  -3  123.88    2.89
   4  -1  -3  124.59    3.05
   4  -1  -3  125.92    2.73
  -4   1   3  125.85    2.93
  -4   1   3  125.25    2.61
  -4   1   3  125.03    2.58
  -4   1   3  127.66    2.85
  -4   1   3  125.21    2.76
   3  -1  -3    0.08    0.10
   3  -1  -3    0.15    0.09
   3  -1  -3    0.13    0.12
   3  -1  -3    0.31    0.13
  -3   1   3    0.10    0.11
  -3   1   3    0.12    0.10
  -3   1   3    0.73    0.14
  -3   1   3    0.54    0.12
  -3   1   3    0.17    0.12
  -3   1   3   -0.07    0.08
   2  -1  -3  429.24    8.94
   2  -1  -3  477.26    8.93
   2  -1  -3  490.65    8.81
   2  -1  -3  473.72    8.91
   2  -1  -3  487.28    9.05
  -2   1   3  482.61    8.97
  -2   1   3  470.33    8.76
  -2   1   3  470.25    8.90
  -2   1   3  481.58    8.85
  -2   1   3  473.79    8.84
   1  -1  -3   27.83    0.70
   1  -1  -3   27.92    0.72
   1  -1  -3   27.83    0.76
   1  -1  -3   27.76    0.77
   1  -1  -3   29.12    0.76
  -1   1   3   27.52    0.77
  -1   1   3   28.40    0.70
  -1   1   3   28.03    0.72
  -1   1   3   28.16    0.76
   0  -1  -3   76.07    1.54
   0  -1  -3   75.16    1.49
   0  -1  -3   80.29    1.57
   0  -1  -3   74.83    1.45
   0  -1  -3   75.35    1.61
   0   1   3   70.47    1.52
   0   1   3   76.09    1.49
   0   1   3   75.43    1.46
   0   1   3   68.80    1.52
   0   1   3   69.52    1.58
  -1  -1  -3  522.30    9.52
  -1  -1  -3  523.77    9.69
  -1  -1  -3  529.12    9.54
   1   1   3  474.37    9.41
   1   1   3  472.02    9.44
   1   1   3  503.41    9.35
  -2  -1  -3   61.24    1.41
  -2  -1  -3   61.87    1.34
  -2  -1  -3   61.11    1.34
  -2  -1  -3   60.69    1.23
  -2  -1  -3   60.12    1.26
  -2  -1  -3   61.32    1.23
  -2  -1  -3   61.06    1.30
   2   1   3   60.94    1.26
   2   1   3   62.09    1.25
   2   1   3   59.41    1.49
   2   1   3   62.27    1.29
  -3  -1  -3  340.27    6.65
  -3  -1  -3  341.67    6.43
  -3  -1  -3  343.75    6.36
  -3  -1  -3  339.45    6.58
  -3  -1  -3  342.77    6.51
  -3  -1  -3  337.89    6.52
  -3  -1  -3  348.47    6.38
   3   1   3  348.19    6.47
   3   1   3  334.72    6.44
   3   1   3  337.54    6.52
   3   1   3  346.66    6.39
  -4  -1  -3   40.57    1.13
  -4  -1  -3   40.69    0.98
  -4  -1  -3   39.08    1.23
  -4  -1  -3   40.77    1.19
  -4  -1  -3   39.65    1.03
  -4  -1  -3   40.35    0.96
   4   1   3   39.43    0.98
   4   1   3   39.90    0.97
   4   1   3   39.87    1.16
   4   1   3   39.56    1.07
   4   1   3   40.68    1.06
  -5  -1  -3   11.45    0.60
  -5  -1  -3   10.62    0.67
  -5  -1  -3   11.36    0.48
  -5  -1  -3   11.74    0.47
  -5  -1  -3   11.04    0.64
  -5  -1  -3   12.81    0.56
   5   1   3   11.84    0.53
   5   1   3   11.93    0.55
  -6  -1  -3   59.15    1.83
  -6  -1  -3   62.76    1.63
   6   1   3   62.50    1.60
  -7  -1  -3    1.95    0.38
   7   1   3    2.55    0.39
  -6   2   3    3.94    0.50
   5  -2  -3   41.48    1.30
   5  -2  -3   43.43    1.10
  -5   2   3   41.75    1.34
  -5   2   3   42.93    1.25
   4  -2  -3   28.99    1.03
   4  -2  -3   30.20    0.95
   4  -2  -3   28.86    0.80
   4  -2  -3   29.60    1.14
   4  -2  -3   29.74    0.92
  -4   2   3   29.69    0.93
  -4   2   3   29.40    0.90
  -4   2   3   28.03    0.83
  -4   2   3   28.56    0.96
  -4   2   3   28.75    1.04
  -4   2   3   29.67    0.82
   3  -2  -3   19.00    0.56
   3  -2  -3   18.97    0.72
   3  -2  -3   18.44    0.66
   3  -2  -3   19.32    0.80
   3  -2  -3   19.93    0.64
  -3   2   3   19.05    0.56
  -3   2   3   19.86    0.73
  -3   2   3   18.65    0.61
  -3   2   3   18.80    0.57
  -3   2   3   19.45    0.67
  -3   2   3   19.75    0.64
   2  -2  -3  308.46    5.72
   2  -2  -3  291.07    5.90
   2  -2  -3  301.66    5.92
   2  -2  -3  293.77    5.62
   2  -2  -3  303.00    5.76
   2  -2  -3  304.79    5.77
   2  -2  -3  298.92    5.81
  -2   2   3  303.63    5.81
  -2   2   3  299.76    5.61
  -2   2   3  299.41    5.63
  -2   2   3  300.12    5.75
  -2   2   3  305.26    5.71
   1  -2  -3   68.88    1.59
   1  -2  -3   70.33    1.53
   1  -2  -3   70.27    1.59
   1  -2  -3   69.59    1.47
   1  -2  -3   72.68    1.53
   1  -2  -3   70.47    1.54
  -1   2   3   73.38    1.54
  -1   2   3   71.11    1.47
  -1   2   3   71.54    1.42
  -1   2   3   70.48    1.59
  -1   2   3   71.73    1.53
  -1   2   3   70.70    1.41
   0  -2  -3  145.10    2.71
   0  -2  -3  147.76    2.89
   0  -2  -3  162.43    2.88
   0  -2  -3  147.62    2.82
   0  -2  -3  143.60    2.72
   0  -2  -3  145.82    2.72
   0  -2  -3  145.00    2.72
   0   2   3  149.41    2.74
   0   2   3  149.97    2.84
   0   2   3  138.34    2.73
   0   2   3  140.59    2.86
   0   2   3  151.40    2.80
   0   2   3  147.15    2.73
   0   2   3  139.14    2.72
   0   2   3  140.33    2.80
  -1  -2  -3  292.38    5.24
  -1  -2  -3  294.47    5.33
  -1  -2  -3  275.44    5.18
  -1  -2  -3  286.80    5.31
  -1  -2  -3  279.09    5.18
  -1  -2  -3  276.74    5.17
  -1  -2  -3  290.31    5.20
  -1  -2  -3  286.78    5.25
   1   2   3  267.52    5.26
   1   2   3  289.20    5.30
   1   2   3  295.32    5.25
   1   2   3  270.12    5.18
   1   2   3  260.09    5.22
   1   2   3  274.70    5.19
  -2  -2  -3    8.57    0.38
  -2  -2  -3    8.60    0.33
  -2  -2  -3    8.45    0.33
  -2  -2  -3    8.41    0.30
  -2  -2  -3    8.26    0.33
  -2  -2  -3    8.55    0.28
  -2  -2  -3    8.30    0.30
  -2  -2  -3    8.59    0.37
  -2  -2  -3    8.96    0.28
   2   2   3    8.80    0.29
   2   2   3    8.92    0.34
   2   2   3    9.19    0.29
   2   2   3    9.30    0.31
  -3  -2  -3  189.89    3.60
  -3  -2  -3  185.82    3.86
  -3  -2  -3  189.75    3.66
  -3  -2  -3  188.63    3.75
  -3  -2  -3  189.25    3.61
  -3  -2  -3  183.60    3.82
   3   2   3  189.30    3.69
   3   2   3  181.78    3.68
   3   2   3  187.93    3.59
   3   2   3  187.17    3.60
   3   2   3  188.73    3.78
   3   2   3  188.27    3.66
  -4  -2  -3   20.30    0.74
  -4  -2  -3   20.73    0.63
  -4  -2  -3   20.71    0.80
  -4  -2  -3   20.68    0.67
  -4  -2  -3   20.56    0.61
  -4  -2  -3   20.20    0.83
   4   2   3   21.62    0.70
   4   2   3   22.13    0.73
   4   2   3   21.44    0.60
   4   2   3   22.12    0.68
   4   2   3   20.22    0.78
   4   2   3   20.69    0.61
  -5  -2  -3   11.38    0.66
  -5  -2  -3   12.86    0.52
  -5  -2  -3   12.56    0.57
  -5  -2  -3   12.29    0.62
  -5  -2  -3   11.81    0.49
  -5  -2  -3   11.42    0.69
   5   2   3   11.52    0.52
  -6  -2  -3   20.49    1.00
  -6  -2  -3   21.94    0.86
   6   2   3   20.58    0.77
  -7  -2  -3    0.89    0.38
  -7  -2  -3    1.81    0.39
   7   2   3    2.22    0.34
   6  -3  -3    0.51    0.22
   6  -3  -3    0.51    0.21
  -6   3   3    0.13    0.23
   5  -3  -3   94.03    2.14
  -5   3   3   98.98    2.32
  -5   3   3   95.25    2.25
  -5   3   3   94.09    2.48
   4  -3  -3   32.31    0.99
   4  -3  -3   32.34    1.05
   4  -3  -3   32.22    1.11
   4  -3  -3   32.75    1.23
   4  -3  -3   33.08    0.92
  -4   3   3   33.19    1.11
  -4   3   3   33.03    0.89
  -4   3   3   33.35    0.97
  -4   3   3   32.37    0.90
  -4   3   3   32.28    0.99
  -4   3   3   32.05    1.01
   3  -3  -3   72.77    1.67
   3  -3  -3   71.44    1.51
   3  -3  -3   72.34    1.79
   3  -3  -3   72.26    1.92
   3  -3  -3   71.09    1.73
   3  -3  -3   71.87    1.60
  -3   3   3   71.43    1.67
  -3   3   3   71.64    1.56
  -3   3   3   73.62    1.64
  -3   3   3   72.70    1.58
  -3   3   3   73.62    1.65
  -3   3   3   74.04    1.76
   2  -3  -3  156.89    3.20
   2  -3  -3  155.05    3.33
   2  -3  -3  153.91    3.22
   2  -3  -3  153.29    3.38
   2  -3  -3  159.36    3.13
   2  -3  -3  161.60    3.13
   2  -3  -3  151.15    3.06
  -2   3   3  161.75    3.09
  -2   3   3  162.82    3.18
  -2   3   3  157.17    3.03
  -2   3   3  152.32    3.09
  -2   3   3  158.70    3.12
  -2   3   3  155.71    3.04
   1  -3  -3    4.79    0.32
   1  -3  -3    4.76    0.26
   1  -3  -3    4.68    0.29
   1  -3  -3    4.49    0.24
  -1   3   3    4.39    0.20
  -1   3   3    4.51    0.20
  -1   3   3    4.74    0.21
  -1   3   3    4.53    0.23
   0  -3  -3  564.92   10.47
   0  -3  -3  556.38   10.54
   0  -3  -3  587.88   10.67
   0  -3  -3  602.12   10.46
   0  -3  -3  567.17   10.50
   0  -3  -3  574.85   10.88
   0  -3  -3  562.44   10.45
   0   3   3  594.92   11.08
   0   3   3  495.97   10.47
   0   3   3  590.51   10.81
   0   3   3  572.68   10.48
   0   3   3  566.99   10.48
   0   3   3  519.75   10.53
   0   3   3  570.20   10.69
   0   3   3  567.05   10.56
  -1  -3  -3  217.43    4.16
  -1  -3  -3  217.14    4.14
  -1  -3  -3  222.85    4.10
  -1  -3  -3  224.38    4.19
  -1  -3  -3  221.90    4.12
  -1  -3  -3  224.50    4.13
  -1  -3  -3  213.01    4.05
  -1  -3  -3  220.21    4.19
  -1  -3  -3  210.76    4.04
   1   3   3  218.09    4.13
   1   3   3  219.10    4.19
   1   3   3  211.27    4.06
   1   3   3  209.37    4.05
  -2  -3  -3  181.63    3.52
  -2  -3  -3  168.80    3.52
  -2  -3  -3  178.45    3.50
  -2  -3  -3  180.06    3.46
  -2  -3  -3  173.16    3.46
  -2  -3  -3  182.25    3.45
  -2  -3  -3  178.22    3.47
  -2  -3  -3  179.51    3.55
  -2  -3  -3  179.03    3.37
  -2  -3  -3  178.48    3.56
  -2  -3  -3  176.15    3.36
   2   3   3  172.95    3.35
   2   3   3  175.59    3.41
   2   3   3  177.30    3.35
  -3  -3  -3  177.96    3.66
  -3  -3  -3  179.30    3.72
  -3  -3  -3  175.41    3.70
  -3  -3  -3  174.22    3.51
  -3  -3  -3  179.37    3.58
  -3  -3  -3  179.20    3.45
  -3  -3  -3  176.46    3.46
  -3  -3  -3  180.47    3.60
   3   3   3  181.84    3.51
   3   3   3  181.20    3.59
   3   3   3  181.42    3.55
   3   3   3  183.38    3.69
  -4  -3  -3   16.41    0.75
  -4  -3  -3   16.08    0.73
  -4  -3  -3   16.86    0.67
  -4  -3  -3   18.60    0.56
  -4  -3  -3   16.79    0.60
  -4  -3  -3   18.90    0.58
   4   3   3   17.59    0.59
   4   3   3   17.00    0.62
   4   3   3   17.00    0.65
   4   3   3   16.27    0.71
  -5  -3  -3  141.90    3.30
  -5  -3  -3  139.62    3.36
  -5  -3  -3  141.91    3.18
  -5  -3  -3  142.53    3.03
   5   3   3  137.25    3.06
   5   3   3  144.89    2.94
  -6  -3  -3   49.24    1.71
  -6  -3  -3   56.45    1.52
   6   3   3   52.31    1.33
  -7  -3  -3   10.19    0.67
  -7  -3  -3    9.93    0.83
   6  -4  -3    9.18    0.54
  -6   4   3    8.47    0.59
   5  -4  -3   36.69    1.28
   5  -4  -3   37.18    1.10
  -5   4   3   37.93    1.15
   4  -4  -3   46.23    1.21
   4  -4  -3   46.22    1.22
   4  -4  -3   46.90    1.39
  -4   4   3   48.34    1.16
  -4   4   3   45.81    1.25
  -4   4   3   46.90    1.38
  -4   4   3   48.19    1.18
  -4   4   3   47.25    1.25
   3  -4  -3   80.98    2.46
   3  -4  -3   84.39    1.87
   3  -4  -3   84.73    2.02
   3  -4  -3   84.35    1.91
   3  -4  -3   85.65    2.06
   3  -4  -3   84.44    2.18
  -3   4   3   85.42    1.80
  -3   4   3   82.50    1.87
  -3   4   3   88.93    1.98
  -3   4   3   83.59    1.86
  -3   4   3   88.47    1.87
  -3   4   3   85.58    1.79
   2  -4  -3  148.90    3.21
   2  -4  -3  149.51    3.41
   2  -4  -3  149.33    3.32
   2  -4  -3  147.22    3.05
   2  -4  -3  149.80    3.04
   2  -4  -3  154.90    3.20
  -2   4   3  156.65    3.10
  -2   4   3  158.05    3.02
  -2   4   3  151.41    3.05
  -2   4   3  178.64    3.31
  -2   4   3  151.47    2.99
  -2   4   3  156.95    2.99
   1  -4  -3   51.86    1.23
   1  -4  -3   52.01    1.10
   1  -4  -3   47.27    1.12
   1  -4  -3   51.42    1.33
   1  -4  -3   51.54    1.09
   1  -4  -3   51.07    1.15
   1  -4  -3   47.55    1.07
   1  -4  -3   50.68    1.24
   1  -4  -3   53.18    1.43
  -1   4   3   51.43    1.07
  -1   4   3   52.04    1.10
  -1   4   3   50.18    1.12
  -1   4   3   51.13    1.08
  -1   4   3   52.00    1.06
   0  -4  -3  332.96    5.92
   0  -4  -3  278.20    5.86
   0  -4  -3  311.92    5.81
   0  -4  -3  327.86    5.98
   0  -4  -3  327.56    6.07
   0  -4  -3  310.58    5.82
   0  -4  -3  285.95    5.89
   0   4   3  329.61    6.08
   0   4   3  315.21    5.79
   0   4   3  325.06    6.19
   0   4   3  312.03    5.79
  -1  -4  -3  133.79    2.60
  -1  -4  -3  136.92    2.71
  -1  -4  -3  134.94    2.73
  -1  -4  -3  140.19    2.75
  -1  -4  -3  140.66    2.83
  -1  -4  -3  141.29    2.77
  -1  -4  -3  136.57    2.70
  -1  -4  -3  134.05    2.61
  -1  -4  -3  138.75    2.64
   1   4   3  136.22    2.76
   1   4   3  132.59    2.64
   1   4   3  137.44    2.84
  -2  -4  -3  177.10    3.58
  -2  -4  -3  180.99    3.63
  -2  -4  -3  177.35    3.40
  -2  -4  -3  177.16    3.61
  -2  -4  -3  179.28    3.49
  -2  -4  -3  178.61    3.56
  -2  -4  -3  176.93    3.39
  -2  -4  -3  179.12    3.54
  -2  -4  -3  177.48    3.53
   2   4   3  183.75    3.48
   2   4   3  177.67    3.43
  -3  -4  -3  227.21    4.60
  -3  -4  -3  223.91    4.46
  -3  -4  -3  228.52    4.60
  -3  -4  -3  226.83    4.31
  -3  -4  -3  228.04    4.49
  -3  -4  -3  220.40    4.59
  -3  -4  -3  226.07    4.33
  -3  -4  -3  221.82    4.38
   3   4   3  230.88    4.34
   3   4   3  228.79    4.42
  -4  -4  -3    0.18    0.13
  -4  -4  -3    0.23    0.11
  -4  -4  -3    0.22    0.12
  -4  -4  -3    0.10    0.14
  -4  -4  -3    0.04    0.15
  -4  -4  -3    0.22    0.15
  -4  -4  -3    0.07    0.18
  -4  -4  -3    0.15    0.12
   4   4   3    0.26    0.13
   4   4   3    0.60    0.15
   4   4   3    0.18    0.12
   4   4   3    0.27    0.14
  -5  -4  -3   99.96    2.58
  -5  -4  -3  100.67    2.30
   5   4   3  102.18    2.35
  -6  -4  -3   46.44    1.39
  -6  -4  -3   46.63    1.65
  -7  -4  -3    3.46    0.60
  -7  -4  -3    3.64    0.49
   6  -5  -3   11.90    0.65
  -6   5   3   10.23    0.64
   5  -5  -3   39.63    1.20
   5  -5  -3   38.02    1.37
  -5   5   3   42.09    1.21
   4  -5  -3    0.24    0.13
   4  -5  -3    0.06    0.16
   4  -5  -3    0.26    0.18
  -4   5   3    0.26    0.16
  -4   5   3    0.36    0.14
  -4   5   3    0.18    0.11
   3  -5  -3  116.02    2.47
   3  -5  -3  112.92    2.82
   3  -5  -3  113.49    2.67
   3  -5  -3  115.91    2.96
   3  -5  -3  114.78    2.64
  -3   5   3  115.75    2.39
  -3   5   3  114.19    2.50
  -3   5   3  120.18    2.54
  -3   5   3  117.35    2.44
   2  -5  -3  106.16    2.27
   2  -5  -3  104.43    2.43
   2  -5  -3  107.64    2.41
   2  -5  -3  113.00    2.73
   2  -5  -3  104.53    2.55
  -2   5   3  107.89    2.23
  -2   5   3  112.30    2.32
  -2   5   3  108.61    2.14
  -2   5   3  110.48    2.23
  -2   5   3  108.56    2.16
   1  -5  -3   14.81    0.55
   1  -5  -3   14.57    0.63
   1  -5  -3   14.84    0.57
   1  -5  -3   14.82    0.44
   1  -5  -3   15.93    0.71
   1  -5  -3   14.99    0.45
  -1   5   3   14.65    0.49
  -1   5   3   15.02    0.45
   0  -5  -3  172.72    3.38
   0  -5  -3  183.74    3.50
   0  -5  -3  174.48    3.58
   0  -5  -3  175.32    3.68
   0  -5  -3  175.03    3.37
   0  -5  -3  187.00    3.47
   0  -5  -3  178.73    3.52
   0   5   3  176.16    3.38
   0   5   3  179.28    3.46
  -1  -5  -3    9.59    0.39
  -1  -5  -3    9.44    0.41
  -1  -5  -3    8.89    0.32
  -1  -5  -3    8.80    0.36
  -1  -5  -3   11.20    0.44
  -1  -5  -3   10.82    0.49
  -1  -5  -3   10.15    0.31
  -1  -5  -3    9.92    0.30
  -1  -5  -3    9.45    0.40
   1   5   3   10.13    0.36
   1   5   3    9.69    0.31
  -2  -5  -3  150.18    2.91
  -2  -5  -3  152.49    3.23
  -2  -5  -3  154.25    3.01
  -2  -5  -3  151.03    3.09
  -2  -5  -3  152.03    3.12
  -2  -5  -3  148.11    2.92
  -2  -5  -3  149.32    3.08
  -2  -5  -3  151.31    3.15
  -2  -5  -3  151.25    3.12
   2   5   3  152.44    3.00
  -3  -5  -3  130.57    2.82
  -3  -5  -3  131.56    2.94
  -3  -5  -3  131.15    2.87
  -3  -5  -3  130.23    2.82
  -3  -5  -3  132.16    2.61
  -3  -5  -3  124.48    2.73
  -3  -5  -3  131.82    2.90
  -3  -5  -3  130.77    2.74
  -3  -5  -3  131.05    2.59
  -3  -5  -3  128.44    2.77
   3   5   3  132.10    2.70
  -4  -5  -3   28.47    1.04
  -4  -5  -3   25.77    0.99
  -4  -5  -3   25.55    0.74
  -4  -5  -3   26.24    0.89
  -4  -5  -3   26.31    0.76
  -4  -5  -3   26.12    1.00
  -4  -5  -3   25.64    0.91
   4   5   3   26.12    0.83
  -5  -5  -3   56.49    1.75
   5   5   3   56.26    1.51
  -6  -5  -3    0.67    0.33
   6  -6  -3    3.00    0.44
  -6   6   3    2.90    0.42
   5  -6  -3   62.59    1.94
   5  -6  -3   66.39    1.76
  -5   6   3   66.80    1.67
   4  -6  -3    5.58    0.49
   4  -6  -3    5.17    0.55
  -4   6   3    4.55    0.37
   3  -6  -3   96.05    2.32
   3  -6  -3   94.04    2.14
   3  -6  -3   92.10    2.34
   3  -6  -3   96.18    2.66
   3  -6  -3   91.40    2.49
  -3   6   3   97.85    2.21
  -3   6   3   96.72    2.06
   2  -6  -3   45.15    1.51
   2  -6  -3   42.58    1.38
   2  -6  -3   44.71    1.26
   2  -6  -3   42.75    1.12
   2  -6  -3   42.53    1.27
  -2   6   3   44.20    1.05
  -2   6   3   44.14    1.16
   1  -6  -3   18.65    0.53
   1  -6  -3   18.95    0.54
   1  -6  -3   18.11    0.77
   1  -6  -3   17.91    0.70
   1  -6  -3   18.67    0.67
   1  -6  -3   18.91    0.85
  -1   6   3   18.50    0.51
  -1   6   3   19.09    0.61
   0  -6  -3  291.79    5.85
   0  -6  -3  298.07    5.59
   0  -6  -3  293.88    5.97
   0  -6  -3  310.67    5.68
   0  -6  -3  296.60    5.58
   0  -6  -3  292.93    5.75
   0  -6  -3  301.97    5.78
   0  -6  -3  303.29    5.75
   0   6   3  302.32    5.68
  -1  -6  -3    8.82    0.46
  -1  -6  -3    9.81    0.32
  -1  -6  -3    9.38    0.52
  -1  -6  -3    9.21    0.32
  -1  -6  -3    9.97    0.45
  -1  -6  -3    9.12    0.31
  -1  -6  -3    9.51    0.43
  -1  -6  -3    9.46    0.36
  -1  -6  -3    9.16    0.42
   1   6   3    9.38    0.36
  -2  -6  -3   93.45    1.96
  -2  -6  -3   92.14    2.13
  -2  -6  -3   93.01    2.12
  -2  -6  -3   92.57    2.25
  -2  -6  -3   92.27    2.08
  -2  -6  -3   93.05    1.88
  -2  -6  -3   96.35    2.14
  -2  -6  -3   94.75    2.06
  -2  -6  -3   93.31    1.89
   2   6   3   93.59    1.98
  -3  -6  -3   35.13    1.08
  -3  -6  -3   35.83    0.98
  -3  -6  -3   34.86    1.08
  -3  -6  -3   34.89    1.07
  -3  -6  -3   34.46    1.17
  -3  -6  -3   34.33    0.87
  -3  -6  -3   35.54    1.05
  -3  -6  -3   34.03    1.11
  -3  -6  -3   35.36    0.86
   3   6   3   34.82    0.95
  -4  -6  -3   27.70    0.98
  -4  -6  -3   26.63    0.90
  -4  -6  -3   25.84    1.01
  -4  -6  -3   25.74    0.77
  -4  -6  -3   26.54    0.93
  -4  -6  -3   25.98    1.06
  -4  -6  -3   25.78    0.75
  -4  -6  -3   24.92    1.02
  -4  -6  -3   26.24    0.96
   4   6   3   28.82    0.87
  -5  -6  -3  102.17    2.67
   5   6   3   99.35    2.36
  -6  -6  -3   -0.23    0.24
   6   6   3    0.29    0.19
   5  -7  -3   20.14    0.90
   5  -7  -3   18.88    1.01
  -5   7   3   19.30    0.75
   4  -7  -3    3.56    0.50
   4  -7  -3    3.88    0.45
  -4   7   3    3.75    0.36
   3  -7  -3   67.06    1.85
   3  -7  -3   65.97    1.68
   3  -7  -3   69.24    2.22
  -3   7   3   67.69    1.73
   2  -7  -3   18.30    0.59
   2  -7  -3   17.33    0.86
   2  -7  -3   17.29    0.74
   2  -7  -3   17.23    0.66
   2  -7  -3   17.51    0.60
   2  -7  -3   19.33    1.00
   2  -7  -3   17.11    0.77
  -2   7   3   18.65    0.68
   1  -7  -3  154.54    3.20
   1  -7  -3  149.52    3.52
   1  -7  -3  145.66    3.41
   1  -7  -3  147.15    2.95
   1  -7  -3  149.32    3.27
   1  -7  -3  145.63    2.94
  -1   7   3  150.63    3.09
   0  -7  -3  191.40    3.85
   0  -7  -3  191.12    3.63
   0  -7  -3  188.97    3.73
   0  -7  -3  185.00    4.09
   0  -7  -3  191.83    3.89
   0  -7  -3  194.65    3.85
   0  -7  -3  182.78    3.96
   0  -7  -3  193.94    3.65
   0   7   3  192.44    3.76
  -1  -7  -3    2.26    0.27
  -1  -7  -3    2.30    0.30
  -1  -7  -3    2.09    0.25
  -1  -7  -3    2.41    0.35
  -1  -7  -3    2.14    0.26
  -1  -7  -3    2.28    0.29
   1   7   3    2.19    0.19
  -2  -7  -3  173.02    3.58
  -2  -7  -3  168.53    3.28
  -2  -7  -3  170.86    3.59
  -2  -7  -3  168.03    3.45
  -2  -7  -3  168.91    3.62
  -2  -7  -3  171.36    3.54
  -2  -7  -3  169.45    3.35
  -2  -7  -3  167.30    3.75
   2   7   3  169.37    3.39
  -3  -7  -3   36.36    0.91
  -3  -7  -3   35.40    0.89
  -3  -7  -3   35.95    1.18
  -3  -7  -3   36.69    1.02
  -3  -7  -3   37.64    1.13
  -3  -7  -3   37.08    1.13
  -3  -7  -3   36.30    1.28
  -3  -7  -3   35.76    1.16
  -3  -7  -3   35.16    1.14
   3   7   3   37.69    1.01
  -4  -7  -3   39.06    1.35
  -4  -7  -3   41.00    1.32
  -4  -7  -3   39.37    1.18
  -4  -7  -3   40.20    1.29
  -4  -7  -3   39.14    1.23
   4   7   3   37.94    1.12
  -5  -7  -3   51.70    1.74
   5   7   3   56.22    1.53
  -6  -7  -3    0.98    0.38
   6   7   3    0.59    0.23
   5  -8  -3   11.33    0.74
   5  -8  -3   10.76    0.81
   4  -8  -3   15.27    0.75
   4  -8  -3   13.58    0.83
   3  -8  -3   85.70    2.15
   3  -8  -3   86.90    2.27
   3  -8  -3   85.01    2.68
  -3   8   3   84.27    2.12
   2  -8  -3    5.02    0.45
   2  -8  -3    6.44    0.49
   2  -8  -3    6.32    0.67
   2  -8  -3    5.38    0.35
   2  -8  -3    5.62    0.54
   2  -8  -3    6.10    0.35
  -2   8   3    6.14    0.41
   1  -8  -3  157.43    3.55
   1  -8  -3  162.76    3.45
   1  -8  -3  160.48    3.73
   1  -8  -3  159.42    3.17
[truncated: 308,513 more chars]
