# Supplementary material for: Structural analysis of 2-iodo­benzamide and 2-iodo-N-phenyl­benzamide
Source: Acta Crystallogr E Crystallogr Commun. 2018 Jul 20;74(Pt 8):1130–3. doi: 10.1107/S2056989018010162 (PMC6072987; doi:10.1107/S2056989018010162)
Supplement: Supplementary file 2 [file e-74-01130-Isup2.hkl]

data_I                                                                          
_shelx_title ' VS6 in P2(1)/n'                                                  
_shelx_refln_list_code          4                                               
_shelx_F_calc_maximum      193.00                                               
_exptl_crystal_F_000       464.00                                               
_reflns_d_resolution_high  0.8107                                               
                                                                                
loop_                                                                           
 _space_group_symop_operation_xyz                                               
 'x, y, z'                                                                      
 '-x+1/2, y+1/2, -z+1/2'                                                        
 '-x, -y, -z'                                                                   
 'x-1/2, -y-1/2, z-1/2'                                                         
                                                                                
_cell_length_a     5.0531                                                       
_cell_length_b    11.4478                                                       
_cell_length_c    13.2945                                                       
_cell_angle_alpha  90.000                                                       
_cell_angle_beta   93.245                                                       
_cell_angle_gamma  90.000                                                       
                                                                                
_shelx_F_squared_multiplier     1.000                                           
                                                                                
loop_                                                                           
 _refln_index_h                                                                 
 _refln_index_k                                                                 
 _refln_index_l                                                                 
 _refln_F_squared_calc                                                          
 _refln_F_squared_meas                                                          
 _refln_F_squared_sigma                                                         
 _refln_observed_status                                                         
   2   0   0       5319.75       5533.08        67.04 o                         
   4   0   0       5132.55       5116.30        73.98 o                         
   6   0   0       1467.74       1486.12        38.69 o                         
   1   1   0       1436.90       1647.17       125.57 o                         
   2   1   0       3371.55       3349.24        31.96 o                         
   3   1   0      12745.55      12754.31        99.91 o                         
   4   1   0        865.26        869.14        10.87 o                         
   5   1   0         33.43         35.63         3.02 o                         
   6   1   0         62.03         78.40         9.42 o                         
   1   2   0       9199.71       9748.36       206.77 o                         
   2   2   0        746.31        747.08         7.93 o                         
   3   2   0        346.59        339.16         5.01 o                         
   4   2   0       3794.40       3770.73        39.97 o                         
   5   2   0       1863.82       1874.84        26.23 o                         
   6   2   0       1605.81       1588.78        41.68 o                         
   1   3   0       6547.69       6865.81        72.94 o                         
   2   3   0      21400.38      21468.62       400.94 o                         
   3   3   0       2809.10       2785.25        24.82 o                         
   4   3   0       3300.04       3261.23        35.31 o                         
   5   3   0         61.89         54.42         5.24 o                         
   6   3   0       1535.19       1603.33        42.72 o                         
   0   4   0        381.22        397.21        15.69 o                         
   1   4   0      11975.00      11677.11       143.12 o                         
   2   4   0       1950.26       2178.17        26.59 o                         
   3   4   0       1147.70       1155.52        13.19 o                         
   4   4   0        146.36        145.05         6.17 o                         
   5   4   0       4511.64       4558.13        87.61 o                         
   1   5   0        140.69        186.56         5.53 o                         
   2   5   0      17278.22      17110.49       180.71 o                         
   3   5   0        725.85        809.45        13.68 o                         
   4   5   0       3866.16       3953.59       115.67 o                         
   5   5   0          3.22          7.18         4.44 o                         
   0   6   0      16417.83      17127.30       590.66 o                         
   1   6   0      11880.74      11647.63       154.11 o                         
   2   6   0       1208.85       1238.68        19.05 o                         
   3   6   0        639.47        640.61        13.86 o                         
   4   6   0        785.28        805.27        16.38 o                         
   5   6   0       3059.13       3015.88        64.44 o                         
   1   7   0       2082.45       2043.83        30.41 o                         
   2   7   0       4470.33       4515.19        59.72 o                         
   3   7   0       3470.20       3565.40        55.92 o                         
   4   7   0        594.90        631.26        16.84 o                         
   5   7   0         22.85         44.70        17.91 o                         
   0   8   0      12939.83      12700.44       229.25 o                         
   1   8   0        740.25        722.39        15.99 o                         
   2   8   0       1851.27       1823.44        32.28 o                         
   3   8   0        164.27        169.19         7.88 o                         
   4   8   0       2753.78       2753.78        66.11 o                         
   5   8   0        573.55        616.63        23.52 o                         
   1   9   0       4622.88       4606.79        69.01 o                         
   2   9   0         21.31         22.70         3.52 o                         
   3   9   0       5909.38       5963.76        89.52 o                         
   4   9   0         13.44         13.11         3.42 o                         
   0  10   0       8411.56       8536.75       212.26 o                         
   1  10   0        290.41        302.51        13.52 o                         
   2  10   0        967.42       1005.95        22.45 o                         
   3  10   0          1.99          2.35         2.13 o                         
   4  10   0       2056.54       2086.30        40.56 o                         
   1  11   0       1196.85       1195.91        32.26 o                         
   2  11   0       2978.40       2919.15        49.87 o                         
   3  11   0       1942.16       1924.45        37.67 o                         
   0  12   0       1327.42       1301.32        49.03 o                         
   1  12   0       2791.39       2854.57        61.76 o                         
   2  12   0         87.24         81.89         9.24 o                         
   3  12   0        281.51        255.87        11.70 o                         
   1  13   0        205.26        194.23        12.67 o                         
   2  13   0       2656.18       2680.78        61.04 o                         
   0  14   0        660.51        616.42        33.21 o                         
  -5   0   1       5827.71       5804.93        86.18 o                         
  -3   0   1         31.16         36.32         2.74 o                         
  -1   0   1      16889.77      17938.55       443.28 o                         
   1   0   1       4846.75       5136.25        87.78 o                         
   3   0   1      11007.83      11208.64       109.03 o                         
   5   0   1      11032.36      11178.43       191.06 o                         
  -6   1   1        178.30        202.83         7.77 o                         
  -5   1   1        259.11        254.19         6.29 o                         
  -4   1   1       8261.44       8278.21        71.08 o                         
  -3   1   1       1004.00        988.96        11.50 o                         
  -2   1   1      16310.26      16595.43       143.94 o                         
  -1   1   1        841.55        840.51        13.63 o                         
   0   1   1       2017.53       2078.66        28.27 o                         
   1   1   1      11358.27      11928.99       310.87 o                         
   2   1   1      12148.30      12063.38       102.42 o                         
   3   1   1       1109.66       1125.42        13.97 o                         
   4   1   1         17.11         25.47         1.98 o                         
   5   1   1        638.98        643.10        12.77 o                         
   6   1   1       2535.23       2524.99        57.22 o                         
  -6   2   1       2162.96       2154.87        41.21 o                         
  -5   2   1       3086.75       3134.26        33.34 o                         
  -4   2   1       2977.31       3027.30        34.02 o                         
  -3   2   1        558.22        611.91         7.37 o                         
  -2   2   1       5944.99       6299.85        52.90 o                         
  -1   2   1      37248.74      38494.99       524.61 o                         
   0   2   1        463.61        601.38        21.77 o                         
   1   2   1       8056.19       8355.80       111.78 o                         
   2   2   1         36.92         48.31         2.69 o                         
   3   2   1       4459.76       4523.03        40.86 o                         
   4   2   1       3038.05       3109.13        33.69 o                         
   5   2   1       3288.38       3357.34        55.17 o                         
   6   2   1        876.55        903.03        28.34 o                         
  -6   3   1         69.18         69.05         7.96 o                         
  -5   3   1       1942.05       1968.82        27.76 o                         
  -4   3   1       1968.34       1966.99        22.24 o                         
  -3   3   1      10200.18      10011.30        72.03 o                         
  -2   3   1       2459.25       2491.81        22.91 o                         
  -1   3   1      10637.73      11073.18       117.95 o                         
   0   3   1          7.01          8.76         1.90 o                         
   1   3   1      19188.89      19820.86       200.30 o                         
   2   3   1       3573.83       3502.02        37.14 o                         
   3   3   1       7456.67       7555.92        65.44 o                         
   4   3   1         26.02         31.73         2.58 o                         
   5   3   1       1257.43       1261.22        32.03 o                         
   6   3   1       1065.20       1068.54        50.98 o                         
  -5   4   1        158.71        152.01         9.22 o                         
  -4   4   1       3464.83       3332.03       121.42 o                         
  -3   4   1        183.22        200.40         4.19 o                         
  -2   4   1       9457.89       9544.29        93.12 o                         
  -1   4   1         26.61         14.39         3.69 o                         
   0   4   1      13511.41      13302.56       220.69 o                         
   1   4   1        281.67        342.51         6.97 o                         
   2   4   1        355.90        360.19         8.48 o                         
   3   4   1        529.74        548.00        10.41 o                         
   4   4   1       7348.61       7520.77        85.73 o                         
   5   4   1        104.74        115.25         9.17 o                         
  -5   5   1       1199.12       1184.42        24.54 o                         
  -4   5   1        154.80        169.85         6.77 o                         
  -3   5   1      13760.14      13685.96       139.40 o                         
  -2   5   1        144.44        162.74         4.57 o                         
  -1   5   1        250.25        234.55         6.83 o                         
   0   5   1          3.12          2.94         1.28 o                         
   1   5   1      17818.51      17819.91       292.75 o                         
   2   5   1         71.87         74.19         3.43 o                         
   3   5   1       6050.75       5902.23        70.87 o                         
   4   5   1          2.58          5.17         1.67 o                         
   5   5   1       1297.27       1298.58        34.17 o                         
  -5   6   1        720.99        756.24        16.88 o                         
  -4   6   1       2021.83       2047.40        31.51 o                         
  -3   6   1          0.28         10.26         5.50 o                         
  -2   6   1        982.18        870.44        14.78 o                         
  -1   6   1       4341.40       4268.06        75.78 o                         
   0   6   1      10503.43      10853.16       129.42 o                         
   1   6   1        646.26        649.73        16.13 o                         
   2   6   1        422.28        469.02        10.08 o                         
   3   6   1       1655.73       1655.76        29.53 o                         
   4   6   1       6295.21       6312.32        92.53 o                         
   5   6   1       2423.23       2381.87        53.75 o                         
  -5   7   1        401.94        374.19        11.51 o                         
  -4   7   1       4648.57       4558.21        70.89 o                         
  -3   7   1       6132.43       6246.17        91.18 o                         
  -2   7   1       3912.95       3889.48        52.53 o                         
  -1   7   1         98.66         86.26         4.20 o                         
   0   7   1        355.03        366.19         7.37 o                         
   1   7   1       2564.71       2397.69        34.77 o                         
   2   7   1       5278.50       5383.22        69.70 o                         
   3   7   1       1577.17       1592.24        29.55 o                         
   4   7   1          0.98          9.40         2.91 o                         
   5   7   1        238.92        232.09        13.58 o                         
  -5   8   1       2639.05       2597.82        59.83 o                         
  -4   8   1         89.32         99.20         7.70 o                         
  -3   8   1         51.49         92.33        16.30 o                         
  -2   8   1        661.67        656.09        15.85 o                         
  -1   8   1      14119.80      14053.03       168.84 o                         
   0   8   1       2720.82       2783.44        43.46 o                         
   1   8   1       2398.12       2386.70        38.98 o                         
   2   8   1        154.81        155.45         7.02 o                         
   3   8   1       3634.76       3634.13        57.79 o                         
   4   8   1        823.40        835.71        26.27 o                         
   5   8   1       3275.69       3292.94        71.44 o                         
  -4   9   1       3328.98       3404.44        57.62 o                         
  -3   9   1         29.39         33.03         6.90 o                         
  -2   9   1       4688.33       4769.83        72.25 o                         
  -1   9   1         26.65         45.26         9.78 o                         
   0   9   1        630.38        599.35        19.01 o                         
   1   9   1         10.25         10.85         3.23 o                         
   2   9   1       6338.48       6308.23        92.55 o                         
   3   9   1         45.03         42.65         5.23 o                         
   4   9   1         87.70        106.88        10.37 o                         
  -4  10   1        121.41        117.06         8.99 o                         
  -3  10   1        183.00        194.28         9.28 o                         
  -2  10   1        430.55        427.52        13.24 o                         
  -1  10   1       6511.24       6538.32       118.54 o                         
   0  10   1        790.84        789.80        23.41 o                         
   1  10   1       1437.99       1448.91        27.93 o                         
   2  10   1         22.79         27.85         6.18 o                         
   3  10   1       2845.14       2825.70        49.07 o                         
   4  10   1        399.41        416.34        18.96 o                         
  -3  11   1       1669.96       1689.21        34.29 o                         
  -2  11   1       3302.86       3196.93        66.94 o                         
  -1  11   1         65.90         80.02         8.86 o                         
   0  11   1        927.43        921.04        28.67 o                         
   1  11   1       2161.38       2204.78        49.51 o                         
   2  11   1       3045.19       3006.43        51.16 o                         
   3  11   1       1310.31       1265.53        28.26 o                         
  -3  12   1         11.22         11.80         3.63 o                         
  -2  12   1       1093.01       1109.11        34.49 o                         
  -1  12   1        485.35        480.07        19.17 o                         
   0  12   1       2649.23       2660.93        58.08 o                         
   1  12   1        223.33        233.79        13.15 o                         
   2  12   1         10.03         13.17         4.58 o                         
   3  12   1        438.60        459.81        15.84 o                         
  -2  13   1         81.77         79.56         9.78 o                         
  -1  13   1        266.55        271.03        14.77 o                         
   0  13   1         80.14         68.90        10.64 o                         
   1  13   1       3236.26       3153.57        71.48 o                         
   2  13   1        160.22        184.55        13.26 o                         
   0  14   1       2342.89       2241.14        91.58 o                         
  -6   0   2       3885.36       4027.15        56.78 o                         
  -4   0   2        262.65        289.59         7.31 o                         
  -2   0   2      17500.88      17118.27       227.13 o                         
   0   0   2      19490.12      20371.26       377.02 o                         
   2   0   2       7700.15       8003.10        96.02 o                         
   4   0   2      13485.88      13851.64       165.72 o                         
   6   0   2         93.70         96.37        10.50 o                         
  -6   1   2         13.06         15.98         2.42 o                         
  -5   1   2       2252.48       2191.24        25.33 o                         
  -4   1   2       1341.08       1338.26        14.91 o                         
  -3   1   2      14808.88      14676.70       121.52 o                         
  -2   1   2        533.48        538.73         8.15 o                         
  -1   1   2       4076.87       4140.83        37.95 o                         
   0   1   2        527.70        584.47        27.76 o                         
   1   1   2      29178.21      29522.32       696.61 o                         
   2   1   2       2531.52       2647.63        23.43 o                         
   3   1   2       1413.76       1452.40        13.98 o                         
   4   1   2         24.50         27.28         2.17 o                         
   5   1   2       1721.89       1747.24        28.31 o                         
   6   1   2       1001.40        992.63        29.69 o                         
  -6   2   2       2083.87       2086.77        30.64 o                         
  -5   2   2       1585.13       1652.05        34.02 o                         
  -4   2   2         71.14         78.29         3.61 o                         
  -3   2   2       1111.42       1085.62        11.31 o                         
  -2   2   2       6621.54       6454.25        54.46 o                         
  -1   2   2      16064.80      16792.18       150.68 o                         
   0   2   2       5315.53       5378.95        66.22 o                         
   1   2   2         52.68         63.84         2.77 o                         
   2   2   2       7531.38       7728.60        61.52 o                         
   3   2   2       6086.23       6168.07        48.24 o                         
   4   2   2      10162.22      10266.48       109.62 o                         
   5   2   2        192.46        209.07         9.10 o                         
   6   2   2        159.80        165.49        11.50 o                         
  -6   3   2        125.13        135.92         9.55 o                         
  -5   3   2        937.45        969.20        17.06 o                         
  -4   3   2       4885.43       4985.40        48.15 o                         
  -3   3   2       2005.53       1956.46        18.61 o                         
  -2   3   2          4.91         19.99         1.82 o                         
  -1   3   2        287.72        278.93        11.60 o                         
   0   3   2      32236.98      32017.28       869.45 o                         
   1   3   2       6654.62       6689.95        73.02 o                         
   2   3   2      14188.67      14413.54       120.62 o                         
   3   3   2        569.82        605.57        10.95 o                         
   4   3   2         35.70         36.24         3.85 o                         
   5   3   2       1089.88       1088.21        24.20 o                         
  -5   4   2       5150.50       5128.26        60.99 o                         
  -4   4   2         88.29         93.67         5.29 o                         
  -3   4   2       2038.49       2000.15        19.28 o                         
  -2   4   2       2228.94       2388.06        32.53 o                         
  -1   4   2      13782.29      13847.49       147.72 o                         
   0   4   2        111.18        103.83         3.42 o                         
   1   4   2        227.08        260.43         5.71 o                         
   2   4   2        196.41        219.17         5.39 o                         
   3   4   2      11348.40      11098.75       241.39 o                         
   4   4   2         28.35         30.07         7.13 o                         
   5   4   2       1958.66       1951.36        66.54 o                         
  -5   5   2         92.02         93.91         5.83 o                         
  -4   5   2       5348.64       5263.19        67.94 o                         
  -3   5   2       1052.17       1096.94        14.39 o                         
  -2   5   2       3678.73       3792.00        36.98 o                         
  -1   5   2        580.92        643.05        10.29 o                         
   0   5   2      18510.10      18137.52       247.13 o                         
   1   5   2        316.24        304.56         6.81 o                         
   2   5   2      14662.27      14530.53       141.13 o                         
   3   5   2          7.04          7.43         1.92 o                         
   4   5   2        458.42        482.76        16.91 o                         
   5   5   2         12.71         11.04         6.19 o                         
  -5   6   2       2146.35       2183.39        33.81 o                         
  -4   6   2         55.05         73.50         5.29 o                         
  -3   6   2       3735.92       3592.00        68.16 o                         
  -2   6   2       2513.89       2484.52        34.66 o                         
  -1   6   2      10255.68      10190.58       108.04 o                         
   0   6   2       2229.53       2300.27        53.25 o                         
   1   6   2         33.72         37.03         3.05 o                         
   2   6   2       1237.77       1268.96        21.26 o                         
   3   6   2       5122.75       5024.60       101.59 o                         
   4   6   2       2566.69       2654.63        55.83 o                         
   5   6   2       1293.90       1328.18        36.19 o                         
  -5   7   2        960.15       1006.20        18.88 o                         
  -4   7   2       1995.17       2035.74        54.72 o                         
  -3   7   2       4266.52       4237.18        64.94 o                         
  -2   7   2        264.22        257.95         8.02 o                         
  -1   7   2        298.16        276.37         7.22 o                         
   0   7   2       6196.41       6209.60        74.82 o                         
   1   7   2       8439.41       8287.17       146.57 o                         
   2   7   2       4586.44       4486.34        66.72 o                         
   3   7   2       1201.10       1209.04        24.10 o                         
   4   7   2        400.90        405.71        16.49 o                         
   5   7   2        886.95        866.81        43.11 o                         
  -5   8   2        185.10        191.78         8.91 o                         
  -4   8   2          0.43          4.23         2.54 o                         
  -3   8   2         46.33         56.75        15.53 o                         
  -2   8   2       8447.38       8371.25       104.27 o                         
  -1   8   2       1095.01       1095.77        21.26 o                         
   0   8   2       3801.43       3747.41        56.37 o                         
   1   8   2          5.15          9.74         8.14 o                         
   2   8   2       3470.29       3491.63        54.79 o                         
   3   8   2       1045.38       1005.95        21.98 o                         
   4   8   2       6056.25       6219.47       116.32 o                         
   5   8   2        373.92        388.25        18.26 o                         
  -4   9   2        347.46        308.72        12.44 o                         
  -3   9   2       4416.26       4352.02        68.41 o                         
  -2   9   2          8.25          7.46         2.37 o                         
  -1   9   2        467.22        468.88        12.73 o                         
   0   9   2        251.33        253.13         9.16 o                         
   1   9   2       9814.91       9664.72       162.49 o                         
   2   9   2        118.30        121.05         6.94 o                         
   3   9   2        730.84        724.86        18.49 o                         
   4   9   2         28.06         28.84         5.98 o                         
  -4  10   2        178.23        162.52         9.52 o                         
  -3  10   2        236.93        227.97        10.70 o                         
  -2  10   2       4933.14       4983.81        76.04 o                         
  -1  10   2        235.97        250.75        12.29 o                         
   0  10   2       2212.25       2193.01        56.64 o                         
   1  10   2         90.19         93.35         9.18 o                         
   2  10   2       2232.46       2203.74        39.53 o                         
   3  10   2        288.01        294.27        11.58 o                         
   4  10   2       3474.42       3379.60        74.25 o                         
  -3  11   2       1390.32       1408.06        30.25 o                         
  -2  11   2        339.94        351.99        15.92 o                         
  -1  11   2        140.02        147.45         9.99 o                         
   0  11   2       2416.62       2367.10        52.07 o                         
   1  11   2       4162.61       4174.45        81.87 o                         
   2  11   2       2045.77       2044.44        38.07 o                         
   3  11   2        600.73        620.42        18.74 o                         
  -3  12   2        670.29        679.19        24.85 o                         
  -2  12   2       1407.87       1412.97        38.02 o                         
  -1  12   2       3711.05       3742.69        76.51 o                         
   0  12   2        537.92        521.62        27.26 o                         
   1  12   2         15.07         19.26         4.85 o                         
   2  12   2        491.23        482.85        19.55 o                         
   3  12   2       2391.16       2260.79        54.12 o                         
  -2  13   2         92.91        147.41        24.92 o                         
  -1  13   2          5.67          8.35         4.19 o                         
   0  13   2       2811.13       2742.89        60.96 o                         
   1  13   2         59.92         78.00        14.82 o                         
   2  13   2       2926.51       2918.81        65.00 o                         
   0  14   2         71.92         73.24         9.36 o                         
  -5   0   3        253.01        304.02        11.00 o                         
  -3   0   3      13192.81      12778.69       153.96 o                         
  -1   0   3      21829.57      20308.38       987.62 o                         
   1   0   3       7624.75       7950.91       109.15 o                         
   3   0   3      14987.73      14719.00       172.60 o                         
   5   0   3       1441.33       1508.33        36.41 o                         
  -6   1   3       1394.41       1415.61        18.60 o                         
  -5   1   3        601.03        613.80        10.73 o                         
  -4   1   3      10007.42       9814.19        84.00 o                         
  -3   1   3          1.47         11.76         2.16 o                         
  -2   1   3        155.60        181.77         3.82 o                         
  -1   1   3       3993.98       4159.56        35.26 o                         
   0   1   3      23051.79      23585.85       774.36 o                         
   1   1   3       2470.46       2508.44        32.36 o                         
   2   1   3       8776.16       8990.22        76.28 o                         
   3   1   3         50.94         69.15         2.12 o                         
   4   1   3       4191.32       4290.29        64.89 o                         
   5   1   3        742.78        760.31        19.01 o                         
   6   1   3       1712.30       1750.52        44.48 o                         
  -6   2   3       1261.35       1228.32        21.47 o                         
  -5   2   3          3.57         10.42         1.90 o                         
  -4   2   3        232.18        211.06         5.29 o                         
  -3   2   3       6662.84       6603.18        53.88 o                         
  -2   2   3      12551.53      12788.99       100.26 o                         
  -1   2   3       9885.75       9879.49        78.64 o                         
   0   2   3       4723.97       4821.45        53.96 o                         
   1   2   3       1420.19       1459.45        20.07 o                         
   2   2   3       5332.93       5505.23        48.37 o                         
   3   2   3       5760.03       5665.07        53.05 o                         
   4   2   3       1185.76       1198.05        20.39 o                         
   5   2   3         11.66         18.16         4.79 o                         
  -6   3   3        159.02        180.97         7.62 o                         
  -5   3   3       4012.70       4060.08        45.53 o                         
  -4   3   3       3494.07       3427.13        37.99 o                         
  -3   3   3       2280.91       2234.15        20.93 o                         
  -2   3   3          9.84          9.75         1.31 o                         
  -1   3   3       6348.44       6447.36        54.49 o                         
   0   3   3       7672.93       7803.40        76.37 o                         
   1   3   3      13880.80      13883.71       236.95 o                         
   2   3   3       1060.25       1046.03        12.47 o                         
   3   3   3          1.56         12.49         3.06 o                         
   4   3   3        483.12        476.13        12.75 o                         
   5   3   3       7158.69       7187.90       106.45 o                         
  -5   4   3          6.69         17.92         5.05 o                         
  -4   4   3       1517.46       1483.32        18.98 o                         
  -3   4   3         72.84         82.50         2.70 o                         
  -2   4   3      27194.67      27538.95       221.00 o                         
  -1   4   3       1219.24       1232.22        12.97 o                         
   0   4   3       7281.57       7544.31        81.70 o                         
   1   4   3          0.47          0.85         0.90 o                         
   2   4   3       7441.55       7492.81        76.66 o                         
   3   4   3       1658.65       1707.55        28.60 o                         
   4   4   3       1969.26       1978.32        34.77 o                         
   5   4   3         23.23         24.60         4.44 o                         
  -5   5   3       4257.70       4227.63        52.50 o                         
  -4   5   3        519.68        538.22        11.37 o                         
  -3   5   3       1483.35       1477.16        20.48 o                         
  -2   5   3        202.79        218.32         4.93 o                         
  -1   5   3      10532.51      10449.57       101.10 o                         
   0   5   3        618.73        637.25        11.21 o                         
   1   5   3      15802.56      15538.52       150.31 o                         
   2   5   3       1070.05       1100.31        16.33 o                         
   3   5   3          5.78         10.12         2.50 o                         
   4   5   3        199.67         79.52         9.97 o                         
   5   5   3       5043.88       4925.12       138.02 o                         
  -5   6   3        106.87         90.65         5.93 o                         
  -4   6   3        304.60        331.72         9.92 o                         
  -3   6   3       1617.29       1673.80        26.18 o                         
  -2   6   3      10300.09      10033.20        98.66 o                         
  -1   6   3       3318.87       3324.36        33.19 o                         
   0   6   3       1961.32       2016.20        25.55 o                         
   1   6   3        415.46        410.91         9.12 o                         
   2   6   3       6382.30       6171.25        87.68 o                         
   3   6   3       3107.92       3101.87        67.62 o                         
   4   6   3       3076.65       3057.20        62.50 o                         
   5   6   3        289.31        319.51        23.46 o                         
  -5   7   3       1389.63       1380.02        23.43 o                         
  -4   7   3       5925.72       5930.60        69.20 o                         
  -3   7   3       1918.13       1983.41        35.22 o                         
  -2   7   3         95.03        101.00         4.61 o                         
  -1   7   3       2116.99       2049.45        22.70 o                         
   0   7   3       6457.91       6304.44        79.21 o                         
   1   7   3       4657.83       4482.86        59.07 o                         
   2   7   3       1258.07       1262.75        24.02 o                         
   3   7   3        267.96        253.00        12.01 o                         
   4   7   3        690.86        741.83        23.73 o                         
   5   7   3       1631.42       1603.77        61.53 o                         
  -5   8   3          3.86          7.27         2.77 o                         
  -4   8   3        535.79        528.12        13.97 o                         
  -3   8   3       2994.07       3088.95        50.89 o                         
  -2   8   3       1086.21       1084.48        22.24 o                         
  -1   8   3       6506.14       6475.41        67.19 o                         
   0   8   3         55.60         58.73         5.02 o                         
   1   8   3       1114.55       1144.70        22.51 o                         
   2   8   3        287.47        289.03        15.16 o                         
   3   8   3       7812.38       7648.15       136.81 o                         
   4   8   3        239.24        240.90        13.41 o                         
  -4   9   3       5374.67       5345.64        72.52 o                         
  -3   9   3         67.49         79.38        10.77 o                         
  -2   9   3          0.90          3.19         5.45 o                         
  -1   9   3          9.36          9.49         3.51 o                         
   0   9   3       9334.34       9071.84       115.81 o                         
   1   9   3         67.95         68.43         5.55 o                         
   2   9   3       2920.99       2888.15        57.17 o                         
   3   9   3         75.19         79.28         8.86 o                         
   4   9   3       1215.48       1211.56        34.72 o                         
  -4  10   3        250.54        250.36         9.98 o                         
  -3  10   3       5030.75       4986.27        70.32 o                         
  -2  10   3       1556.11       1561.38        30.38 o                         
  -1  10   3       5051.66       4936.65        79.81 o                         
   0  10   3        553.34        556.13        23.36 o                         
   1  10   3        749.11        760.96        26.46 o                         
   2  10   3        302.65        289.03        15.08 o                         
   3  10   3       3615.70       3510.24        72.98 o                         
   4  10   3         29.40         31.21         7.27 o                         
  -3  11   3        361.30        369.34        11.69 o                         
  -2  11   3         14.42         29.56         8.21 o                         
  -1  11   3       1472.79       1462.25        36.99 o                         
   0  11   3       2791.12       2726.65        58.02 o                         
   1  11   3       2332.73       2329.46        51.40 o                         
   2  11   3        716.83        742.73        22.14 o                         
   3  11   3         45.55        124.44        18.05 o                         
  -3  12   3        788.47        809.34        27.60 o                         
  -2  12   3       3209.47       3254.99        69.65 o                         
  -1  12   3        462.09        484.89        19.44 o                         
   0  12   3        773.16        769.76        25.19 o                         
   1  12   3        430.33        412.40        17.47 o                         
   2  12   3       1775.46       1747.37        35.13 o                         
   3  12   3        728.91        743.95        26.68 o                         
  -2  13   3          6.70          7.79         5.12 o                         
  -1  13   3       1588.18       1558.66        41.08 o                         
   0  13   3        231.46        232.73        13.71 o                         
   1  13   3       3056.14       3046.89        66.13 o                         
   2  13   3         43.06         42.08        12.79 o                         
  -6   0   4        563.01        639.46        16.40 o                         
  -4   0   4       3578.66       3602.84        56.14 o                         
  -2   0   4       9636.96       9250.10       124.21 o                         
   0   0   4       4837.66       4935.81        69.07 o                         
   2   0   4      15830.88      15738.53       186.72 o                         
   4   0   4       1704.42       1698.97        37.75 o                         
  -6   1   4        283.85        285.16         7.34 o                         
  -5   1   4       7795.13       7735.06        73.67 o                         
  -4   1   4        943.69        955.24        13.29 o                         
  -3   1   4       1267.60       1330.27        13.92 o                         
  -2   1   4        391.60        385.23         5.57 o                         
  -1   1   4      14797.73      14923.67       224.00 o                         
   0   1   4       3796.71       3716.19        37.70 o                         
   1   1   4      14063.77      13944.96       129.29 o                         
   2   1   4        702.75        823.41        11.23 o                         
   3   1   4       3493.46       3643.48        39.00 o                         
   4   1   4       1444.67       1375.87        62.11 o                         
   5   1   4       4818.42       4776.43        77.81 o                         
  -6   2   4        791.49        821.50        14.44 o                         
  -5   2   4        110.11        112.10         4.94 o                         
  -4   2   4       2342.53       2359.85        25.99 o                         
  -3   2   4       6522.48       6554.33        56.65 o                         
  -2   2   4       8006.23       7856.09        66.25 o                         
  -1   2   4       3381.97       3495.16        32.78 o                         
   0   2   4       2832.45       2909.26        47.86 o                         
   1   2   4       1820.89       1723.76        21.04 o                         
   2   2   4      13103.47      13237.56       125.51 o                         
   3   2   4       6255.79       6416.19        82.75 o                         
   4   2   4       1590.16       1545.54        29.24 o                         
   5   2   4        124.70        133.31         7.67 o                         
  -5   3   4       1339.78       1362.83        18.43 o                         
  -4   3   4       2643.03       2610.98        28.34 o                         
  -3   3   4        186.37        175.41         4.44 o                         
  -2   3   4       2573.06       2561.90        22.46 o                         
  -1   3   4       3172.47       3164.10        28.56 o                         
   0   3   4      11935.96      11818.06       176.68 o                         
   1   3   4       2369.12       2417.31        28.14 o                         
   2   3   4         61.23         82.43         2.85 o                         
   3   3   4        993.04        954.98        18.81 o                         
   4   3   4       4566.42       4550.48        69.89 o                         
   5   3   4       1139.56       1175.44        26.34 o                         
  -5   4   4         24.94         32.08         3.52 o                         
  -4   4   4         99.87        101.21         4.17 o                         
  -3   4   4      12785.26      12763.35       114.12 o                         
  -2   4   4        162.35        164.50         3.74 o                         
  -1   4   4       5016.27       4958.95        43.23 o                         
   0   4   4         33.48         43.24         2.08 o                         
   1   4   4      13471.29      13697.88       133.60 o                         
   2   4   4        268.07        282.75         6.14 o                         
   3   4   4      11021.20      11179.77       187.66 o                         
   4   4   4          0.08          2.15         2.45 o                         
   5   4   4         25.27         30.30         4.71 o                         
  -5   5   4        181.54        179.88         7.07 o                         
  -4   5   4       3006.86       3004.98        38.52 o                         
  -3   5   4         16.11         18.03         1.91 o                         
  -2   5   4       2140.79       2076.56        21.07 o                         
  -1   5   4        165.34        160.18         4.85 o                         
   0   5   4      11260.47      11204.48       100.41 o                         
   1   5   4        498.09        529.31         9.66 o                         
   2   5   4          8.74         11.01         3.01 o                         
   3   5   4         52.53         68.15         6.63 o                         
   4   5   4      10048.21       9871.95       246.00 o                         
   5   5   4         55.15         70.31        12.93 o                         
  -5   6   4         49.69         52.26         4.56 o                         
  -4   6   4        623.53        624.25        12.99 o                         
  -3   6   4       9097.42       9055.39        98.58 o                         
  -2   6   4        934.11        921.05        13.08 o                         
  -1   6   4       3620.95       3656.73        36.38 o                         
   0   6   4       1381.89       1403.52        16.26 o                         
   1   6   4       5278.08       5267.42        61.46 o                         
   2   6   4       2064.07       2078.76        34.33 o                         
   3   6   4       3000.22       2678.32       396.86 o                         
   4   6   4        801.54        790.60        36.22 o                         
   5   6   4         38.61         47.41        11.04 o                         
  -5   7   4       3169.79       3249.37        43.86 o                         
  -4   7   4       1314.30       1308.99        21.48 o                         
  -3   7   4        798.77        752.15        13.95 o                         
  -2   7   4        701.79        719.61        11.92 o                         
  -1   7   4       5061.34       4927.62        47.95 o                         
   0   7   4       4634.78       4537.03        59.64 o                         
   1   7   4       7359.27       7276.10       102.58 o                         
   2   7   4         79.45         85.26         5.51 o                         
   3   7   4       1712.40       1746.19        40.41 o                         
   4   7   4       2456.21       2322.62        71.72 o                         
   5   7   4       1987.40       1991.22        72.46 o                         
  -4   8   4       2503.71       2394.98        37.86 o                         
  -3   8   4        364.30        382.10        11.02 o                         
  -2   8   4       6134.71       6133.99        77.14 o                         
  -1   8   4          7.24          9.28         2.02 o                         
   0   8   4       1007.40       1047.29        19.27 o                         
   1   8   4       1228.23       1260.92        28.00 o                         
   2   8   4       6172.02       5984.28       103.04 o                         
   3   8   4       1031.31        983.36        28.13 o                         
   4   8   4       1208.59       1213.11        33.71 o                         
  -4   9   4        116.19        128.28         8.18 o                         
  -3   9   4        171.21        171.74         7.27 o                         
  -2   9   4          0.05         12.39         2.99 o                         
  -1   9   4       5195.75       5117.02       100.28 o                         
   0   9   4         89.24         98.08        11.68 o                         
   1   9   4       3810.61       3759.73        58.66 o                         
   2   9   4        126.96        126.56         7.16 o                         
   3   9   4       1358.43       1344.29        35.73 o                         
   4   9   4          5.95         14.76         5.12 o                         
  -4  10   4        693.25        790.65        18.83 o                         
  -3  10   4        897.99        859.02        18.51 o                         
  -2  10   4       3311.04       3395.86        75.86 o                         
  -1  10   4        344.76        357.91        14.93 o                         
   0  10   4        546.00        555.60        19.02 o                         
   1  10   4       1114.46       1099.46        32.02 o                         
   2  10   4       7920.27       7752.28       113.13 o                         
   3  10   4        676.32        685.99        37.41 o                         
   4  10   4        487.83        514.18        36.02 o                         
  -3  11   4         98.26        101.62         7.00 o                         
  -2  11   4        298.27        299.80        14.78 o                         
  -1  11   4       3285.70       3358.20        69.05 o                         
   0  11   4       1585.34       1568.72        38.61 o                         
   1  11   4        884.36        892.85        21.05 o                         
   2  11   4         14.82         22.54         5.14 o                         
   3  11   4        292.73        283.81        15.43 o                         
  -2  12   4       1027.19       1075.47        32.22 o                         
  -1  12   4        818.60        842.60        31.35 o                         
   0  12   4         97.50         92.80         9.50 o                         
   1  12   4        985.23        986.22        29.25 o                         
   2  12   4       1316.99       1264.58        35.40 o                         
  -1  13   4        147.31        147.94        12.75 o                         
   0  13   4       4286.22       4306.70        87.21 o                         
   1  13   4        114.80         90.74         9.88 o                         
  -5   0   5       1065.29       1043.71        20.48 o                         
  -3   0   5      10142.42       9918.06       118.38 o                         
  -1   0   5        572.97        652.15        12.42 o                         
   1   0   5      26418.06      26770.22      1084.72 o                         
   3   0   5       3292.37       3243.76        61.19 o                         
   5   0   5       2317.98       2295.11        50.77 o                         
  -6   1   5       2754.47       2738.94        30.48 o                         
  -5   1   5        230.99        244.05         6.71 o                         
  -4   1   5        646.36        662.12        10.68 o                         
  -3   1   5         46.16         50.69         2.58 o                         
  -2   1   5      13272.70      13046.36       160.77 o                         
  -1   1   5        969.82        922.99        10.82 o                         
   0   1   5      26395.58      25609.53       412.81 o                         
   1   1   5        751.16        802.70        11.99 o                         
   2   1   5         99.64         72.53         2.81 o                         
   3   1   5        448.33        412.43         9.67 o                         
   4   1   5       6725.57       6821.25        85.59 o                         
   5   1   5        230.76        225.58        10.01 o                         
  -5   2   5        759.20        776.86        12.89 o                         
  -4   2   5       3852.93       3764.61        38.53 o                         
  -3   2   5       5132.00       4923.12        47.09 o                         
  -2   2   5       3465.69       3484.07        39.89 o                         
  -1   2   5        131.61        159.02         3.34 o                         
   0   2   5       5528.56       5599.07        52.05 o                         
   1   2   5       9951.83       9773.08       145.71 o                         
   2   2   5       9718.10       9803.49        74.90 o                         
   3   2   5       2409.43       2450.42        34.29 o                         
   4   2   5        164.81        153.34         7.55 o                         
   5   2   5       1280.80       1304.76        50.71 o                         
  -5   3   5       1968.23       1987.41        24.46 o                         
  -4   3   5        321.44        327.31         7.14 o                         
  -3   3   5       1115.77       1126.86        14.34 o                         
  -2   3   5       3058.18       2967.80        31.77 o                         
  -1   3   5      18112.52      17776.20       139.57 o                         
   0   3   5       6374.61       6492.81        63.58 o                         
   1   3   5        513.40        481.12         8.12 o                         
   2   3   5        555.72        615.16         9.17 o                         
   3   3   5       6432.55       6188.15       110.14 o                         
   4   3   5       1599.86       1606.63        31.17 o                         
   5   3   5       2434.49       2479.00        45.32 o                         
  -5   4   5         61.25         64.14         5.03 o                         
  -4   4   5       7763.38       7454.26       170.15 o                         
  -3   4   5        450.82        461.47         8.72 o                         
  -2   4   5       6507.44       6427.62        55.47 o                         
  -1   4   5          7.19          1.50         1.31 o                         
   0   4   5       2072.27       1980.06        21.78 o                         
   1   4   5        406.73        391.78         7.23 o                         
   2   4   5      16983.51      17291.01       205.22 o                         
   3   4   5        164.54        181.30         9.17 o                         
   4   4   5         46.76         56.64         8.78 o                         
   5   4   5        132.09        133.89         9.66 o                         
  -5   5   5       2966.59       2921.86        39.70 o                         
  -4   5   5         31.54         34.53         3.15 o                         
  -3   5   5        520.34        542.28         9.86 o                         
  -2   5   5        384.81        397.29         8.68 o                         
  -1   5   5      17813.17      17391.88       191.70 o                         
   0   5   5       1483.78       1512.69        16.53 o                         
   1   5   5        453.74        422.38         7.71 o                         
   2   5   5         17.72         24.52         3.87 o                         
   3   5   5       3865.97       3835.67        72.37 o                         
   4   5   5        297.38        286.40        20.50 o                         
   5   5   5       2073.30       2112.67        51.35 o                         
  -5   6   5        329.25        330.00         9.96 o                         
  -4   6   5       3980.37       3870.59        94.54 o                         
  -3   6   5       2100.19       2087.20        25.67 o                         
  -2   6   5       2098.86       2084.21        23.85 o                         
  -1   6   5        115.34        118.06         3.69 o                         
   0   6   5       4553.88       4482.40        46.35 o                         
   1   6   5       2127.95       2043.26        30.52 o                         
   2   6   5      12779.26      12067.34       486.41 o                         
   3   6   5        619.68        619.35        19.46 o                         
   4   6   5         11.09         24.78         7.54 o                         
   5   6   5        419.50        444.02        29.13 o                         
  -5   7   5        855.62        871.54        17.78 o                         
  -4   7   5        195.20        209.05         7.49 o                         
  -3   7   5        380.79        389.45         9.48 o                         
  -2   7   5       3757.19       3805.42        41.90 o                         
  -1   7   5       5747.76       5679.64        54.64 o                         
   0   7   5       9979.47       9972.12       121.72 o                         
   1   7   5        479.73        506.04        16.89 o                         
   2   7   5         73.12         78.52         7.61 o                         
   4   7   5       2224.22       2296.71        76.12 o                         
  -4   8   5        558.16        558.73        14.64 o                         
  -3   8   5       3685.65       3679.23        51.25 o                         
  -2   8   5        700.51        695.95        14.38 o                         
  -1   8   5        263.92        271.02         7.18 o                         
   0   8   5        428.79        419.88        14.02 o                         
   1   8   5       7707.74       7542.37       139.95 o                         
   2   8   5         30.43         40.70         6.09 o                         
   3   8   5       3000.91       2830.68       118.06 o                         
   4   8   5         35.78         32.86         9.16 o                         
  -4   9   5        679.63        659.37        16.61 o                         
  -3   9   5          0.60          1.91         1.87 o                         
  -2   9   5       5909.78       5836.31       102.17 o                         
  -1   9   5        184.26        205.72         9.61 o                         
   0   9   5       8158.33       8250.32       117.20 o                         
   1   9   5        247.88        256.31         9.55 o                         
   2   9   5        515.76        485.34        18.32 o                         
   3   9   5        129.03        132.73        11.62 o                         
   4   9   5       3160.00       3264.93       101.71 o                         
  -4  10   5        553.64        547.05        15.29 o                         
  -3  10   5       3572.27       3610.63        51.88 o                         
  -2  10   5        277.69        271.19        13.44 o                         
   0  10   5        165.92        163.05         7.88 o                         
   1  10   5       4778.64       4753.39        73.05 o                         
   2  10   5       1302.88       1292.06        34.73 o                         
   3  10   5        996.12       1009.76        30.98 o                         
  -3  11   5         51.48         44.10         6.95 o                         
  -2  11   5       2291.83       2302.83        52.68 o                         
  -1  11   5       2821.75       2883.38        61.28 o                         
   0  11   5       1429.24       1527.00        37.96 o                         
   1  11   5         88.44         97.37         7.48 o                         
   2  11   5        100.21        136.27        32.73 o                         
   3  11   5        695.88        653.16        24.60 o                         
  -2  12   5       1021.46       1025.17        69.90 o                         
  -1  12   5          2.39          1.48         3.24 o                         
   0  12   5       1788.24       1780.96        43.58 o                         
   1  12   5       2326.55       2294.84        52.19 o                         
   2  12   5       3344.06       3246.53        70.17 o                         
  -1  13   5       2618.82       2724.82        61.53 o                         
   0  13   5          0.26          9.72         4.47 o                         
   1  13   5       1044.32       1017.91        30.88 o                         
  -4   0   6       9684.06       9487.68       134.05 o                         
  -2   0   6       2088.40       2010.78        46.35 o                         
   0   0   6       7443.86       7343.09        78.03 o                         
   2   0   6       5960.93       5878.32        75.23 o                         
   4   0   6       2519.32       2481.72        52.04 o                         
  -5   1   6       1243.38       1239.19        17.74 o                         
  -4   1   6          9.33         19.07         2.31 o                         
  -3   1   6       5742.02       5673.36        53.79 o                         
  -2   1   6       3165.32       3224.44        34.26 o                         
  -1   1   6      19306.71      19102.34       338.44 o                         
   0   1   6        175.12        178.48         4.07 o                         
   1   1   6         50.37         50.42         2.47 o                         
   2   1   6       1201.30       1281.31        18.09 o                         
   3   1   6       9699.11       9477.08       114.23 o                         
   4   1   6        689.25        687.34        14.92 o                         
   5   1   6       1536.62       1494.67        31.23 o                         
  -5   2   6       2648.85       2631.19        30.50 o                         
  -4   2   6       4521.93       4423.96        44.58 o                         
  -3   2   6       3115.90       3059.95        31.55 o                         
  -2   2   6        556.89        562.13         9.03 o                         
  -1   2   6         47.16         39.64         2.91 o                         
   0   2   6       8834.34       8862.68        74.33 o                         
   1   2   6       7652.98       7373.25        87.26 o                         
   2   2   6       1877.70       1842.27        21.09 o                         
   3   2   6        317.37        311.98         8.56 o                         
   4   2   6       1784.79       1745.16        33.06 o                         
   5   2   6       1600.92       1666.51        34.11 o                         
  -5   3   6        292.95        298.12         7.68 o                         
  -4   3   6        167.13        179.59         5.33 o                         
  -3   3   6       1832.93       1809.61        22.49 o                         
  -2   3   6       8782.42       8508.81        83.20 o                         
  -1   3   6       2939.87       2809.69        24.95 o                         
   0   3   6       1373.44       1308.59        15.89 o                         
   1   3   6        138.54        172.65         4.80 o                         
   2   3   6       4090.76       4150.08        43.77 o                         
   3   3   6       2695.97       2659.12        44.26 o                         
   4   3   6       3988.05       3968.15        63.65 o                         
   5   3   6        399.90        392.01        14.30 o                         
  -5   4   6       4789.10       4746.39        53.23 o                         
  -4   4   6        176.69        178.96         5.86 o                         
  -3   4   6       5432.74       5397.37        56.17 o                         
  -2   4   6        371.86        358.24         7.14 o                         
  -1   4   6       2064.84       2045.42        21.59 o                         
   0   4   6        820.73        902.51        11.49 o                         
   1   4   6      19154.64      18726.72       285.05 o                         
   2   4   6        195.91        228.68        17.29 o                         
   3   4   6        623.83        674.97        30.53 o                         
   4   4   6         24.39         27.30         4.35 o                         
   5   4   6       2891.06       2901.70        52.31 o                         
  -5   5   6          3.02         15.93        10.86 o                         
  -4   5   6         22.78         35.35         8.53 o                         
  -3   5   6        150.96        150.27         4.95 o                         
  -2   5   6      11962.79      11784.88       113.90 o                         
  -1   5   6        861.64        847.29        13.11 o                         
   0   5   6       2451.24       2445.54        26.42 o                         
   1   5   6        258.54        296.69         7.74 o                         
   2   5   6       5179.59       4935.32        89.59 o                         
   3   5   6        180.90        205.94        15.90 o                         
   4   5   6       4609.79       4582.05       128.88 o                         
   5   5   6        240.71        248.04        14.83 o                         
  -5   6   6       2652.49       2669.55        37.76 o                         
  -4   6   6       1370.82       1398.98        25.68 o                         
  -3   6   6       5345.89       5328.93        56.27 o                         
  -2   6   6        734.26        757.94        11.45 o                         
  -1   6   6        423.76        402.26         7.87 o                         
   0   6   6       2664.80       2794.49        34.52 o                         
   1   6   6       7263.43       7140.58        94.75 o                         
   2   6   6        751.72        722.18        21.27 o                         
   3   6   6         61.44         60.34        10.78 o                         
   4   6   6        318.42        310.13        22.38 o                         
   5   6   6       2643.49       2715.48        63.07 o                         
  -5   7   6        594.38        600.93        14.58 o                         
  -4   7   6          1.36          0.13         1.90 o                         
  -3   7   6       3398.03       3394.52        42.61 o                         
  -2   7   6       2126.35       2145.71        28.37 o                         
  -1   7   6       3599.32       3597.00        39.61 o                         
   0   7   6        940.98        929.45        17.73 o                         
   1   7   6         47.87         53.37         4.50 o                         
   2   7   6       1809.35       1734.75        39.97 o                         
   3   7   6       4466.00       4132.12        87.35 o                         
   4   7   6       1629.85       1634.98        61.55 o                         
  -4   8   6       3783.77       3680.97        47.72 o                         
  -3   8   6        466.73        446.72        12.04 o                         
  -2   8   6       1653.75       1616.02        45.48 o                         
  -1   8   6       1225.29       1245.03        22.67 o                         
   0   8   6       5732.85       5837.22        85.36 o                         
   1   8   6       1223.22       1241.17        24.52 o                         
   2   8   6       1412.82       1372.75        34.80 o                         
   3   8   6          3.00          4.11         3.23 o                         
   4   8   6       1503.17       1490.99        58.52 o                         
  -4   9   6         72.99         87.96         9.80 o                         
  -3   9   6       2843.23       2870.37        42.83 o                         
  -2   9   6          0.05          1.77         1.90 o                         
  -1   9   6       6825.24       6773.48        88.02 o                         
   0   9   6        103.58        107.49         6.38 o                         
   1   9   6         13.16         24.44         4.72 o                         
   2   9   6          9.85          6.43         3.33 o                         
   3   9   6       4665.23       4483.76        89.30 o                         
   4   9   6          2.46          8.35         5.92 o                         
  -3  10   6        188.96        187.96         8.25 o                         
  -2  10   6         67.94         67.13         8.05 o                         
  -1  10   6        125.42        134.77         9.71 o                         
   0  10   6       3451.85       3495.58        56.53 o                         
   1  10   6       1575.10       1586.67        39.27 o                         
   2  10   6       2793.96       2763.62        60.60 o                         
   3  10   6        146.02        147.94        11.96 o                         
  -3  11   6        518.67        582.53        22.52 o                         
  -2  11   6       1789.52       1806.57        44.40 o                         
  -1  11   6       3612.45       3575.76        73.05 o                         
   0  11   6        616.92        666.00        22.22 o                         
   1  11   6        687.95        675.26        23.02 o                         
   2  11   6        354.86        360.79        17.20 o                         
   3  11   6       1954.80       1812.28        47.20 o                         
  -2  12   6          2.60          2.99         3.30 o                         
  -1  12   6        134.83        149.50        11.45 o                         
   0  12   6         69.68         86.36        26.40 o                         
   1  12   6       2618.77       2651.58        86.00 o                         
   2  12   6        442.25        414.38        19.00 o                         
   0  13   6        602.52        671.51        24.24 o                         
  -5   0   7       2575.65       2616.02        40.45 o                         
  -3   0   7       2667.53       2627.19        43.08 o                         
  -1   0   7      16015.94      16184.20       188.02 o                         
   1   0   7       9431.11       9372.64       117.87 o                         
   3   0   7        764.83        804.93        29.48 o                         
   5   0   7       3453.78       3602.04       104.59 o                         
  -5   1   7        223.07        209.78         6.47 o                         
  -4   1   7       2920.32       2848.07        31.27 o                         
  -3   1   7        703.29        698.22        10.72 o                         
  -2   1   7       8862.95       8350.94        75.90 o                         
  -1   1   7        392.38        356.68         7.05 o                         
   0   1   7        268.60        289.44         5.28 o                         
   1   1   7        498.03        465.05         7.69 o                         
   2   1   7      13505.09      13180.74       199.79 o                         
   3   1   7       1463.99       1442.87        23.70 o                         
   4   1   7       4204.98       4122.74        56.28 o                         
   5   1   7         13.74         19.90         4.21 o                         
  -5   2   7       2780.71       2808.33        32.44 o                         
  -4   2   7       1287.81       1261.63        17.12 o                         
  -3   2   7       2817.97       2756.62        34.53 o                         
  -2   2   7        582.15        615.42         9.35 o                         
  -1   2   7       3871.91       3746.30        35.85 o                         
   0   2   7      11962.91      12167.10       113.02 o                         
   1   2   7       6810.17       6756.76        61.83 o                         
   2   2   7       1485.19       1488.32        21.52 o                         
   3   2   7        310.52        292.24        16.78 o                         
   4   2   7       1070.70       1065.68        24.04 o                         
   5   2   7       2677.50       2744.21        49.70 o                         
  -5   3   7        260.24        251.77         7.21 o                         
  -4   3   7        291.90        286.17         7.56 o                         
  -3   3   7       5406.13       5284.35        55.29 o                         
  -2   3   7       3359.26       3357.53        33.98 o                         
  -1   3   7       4163.70       4112.19        36.79 o                         
   0   3   7        157.86        180.28         3.84 o                         
   1   3   7       2744.04       2725.34        27.83 o                         
   2   3   7       3449.32       3473.95        57.66 o                         
   3   3   7       6433.64       6387.68        94.02 o                         
   4   3   7        633.00        656.73        18.12 o                         
   5   3   7          1.50          3.18         2.99 o                         
  -5   4   7        154.11        158.66         6.26 o                         
  -4   4   7       5084.63       5021.34        54.52 o                         
  -3   4   7        296.82        295.57         7.16 o                         
  -2   4   7       1032.98       1039.63        13.84 o                         
  -1   4   7        165.73        160.50         3.82 o                         
   0   4   7      16320.69      16079.58       144.09 o                         
   1   4   7        243.15        254.38         6.75 o                         
   3   4   7         43.63         50.51         6.73 o                         
   4   4   7       2630.52       2662.02        58.52 o                         
   5   4   7        156.52        168.47        12.24 o                         
  -5   5   7        311.39        310.13         9.95 o                         
  -4   5   7        398.49        395.40         9.31 o                         
  -3   5   7       3151.83       3070.70        35.35 o                         
  -2   5   7          1.17          6.82         1.44 o                         
  -1   5   7       5423.73       5419.37        62.33 o                         
   0   5   7          4.03         10.28         1.59 o                         
   1   5   7       4435.21       4488.51        68.84 o                         
   2   5   7        423.16        445.84        15.36 o                         
   3   5   7       8742.22       8828.82       223.09 o                         
   4   5   7        329.65        314.10        15.53 o                         
   5   5   7         17.97         29.31        15.35 o                         
  -5   6   7        382.28        397.19        12.93 o                         
  -4   6   7       2816.23       2814.43        37.91 o                         
  -3   6   7        630.35        626.55        11.60 o                         
  -2   6   7       1955.59       1977.25        26.62 o                         
  -1   6   7       1777.90       1794.92        23.86 o                         
   0   6   7      10082.51      10206.65       122.51 o                         
   1   6   7       1663.01       1725.56        41.20 o                         
   2   6   7       1494.41       1444.17        75.18 o                         
   3   6   7        105.50        104.54        14.28 o                         
   4   6   7       1258.42       1161.18        48.73 o                         
  -4   7   7        946.94        959.00        18.20 o                         
  -3   7   7       2136.61       2132.06        27.43 o                         
  -2   7   7       5065.74       4993.24        57.85 o                         
  -1   7   7       1805.23       1823.81        23.17 o                         
   0   7   7        238.10        249.97         8.77 o                         
   1   7   7       1173.84       1243.63        49.19 o                         
   2   7   7       4733.05       4680.99       193.73 o                         
   3   7   7       1910.40       1911.40        65.73 o                         
   4   7   7       1904.71       1872.63        68.39 o                         
  -4   8   7        437.77        463.07        12.11 o                         
  -3   8   7        946.58        928.30        19.06 o                         
  -2   8   7         94.30         95.76         4.95 o                         
  -1   8   7       3520.75       3560.68        50.72 o                         
   0   8   7        966.92       1015.57        21.48 o                         
   1   8   7       5300.33       5377.30       100.25 o                         
   2   8   7         29.07         46.74        11.31 o                         
   3   8   7         41.65         50.91        10.77 o                         
   4   8   7       1026.70        982.36        45.97 o                         
  -4   9   7        695.53        685.90        17.35 o                         
  -3   9   7         69.04         71.35         5.78 o                         
  -2   9   7       5024.67       5152.67        97.24 o                         
  -1   9   7        368.07        381.52        25.89 o                         
   0   9   7         16.69         19.79         3.39 o                         
   1   9   7         23.65         35.36         6.06 o                         
   2   9   7       6622.71       6402.84       119.24 o                         
   3   9   7         26.15         24.51         8.08 o                         
  -3  10   7        483.96        485.50        13.61 o                         
  -2  10   7        119.54        115.82        10.13 o                         
  -1  10   7       2344.52       2319.12        51.11 o                         
   0  10   7        433.98        443.78        13.70 o                         
   1  10   7       2852.78       2966.94        63.30 o                         
   2  10   7        306.13        290.95        15.14 o                         
   3  10   7        286.14        270.69        21.57 o                         
  -3  11   7        446.75        428.40        19.17 o                         
  -2  11   7       2820.22       2864.34        62.56 o                         
  -1  11   7        611.58        658.68        22.85 o                         
   0  11   7         62.82         73.04         8.24 o                         
   1  11   7        660.79        647.91        24.71 o                         
   2  11   7       2055.90       2050.84        50.26 o                         
  -2  12   7        194.10        201.85        13.11 o                         
  -1  12   7        730.94        765.14        25.81 o                         
   0  12   7       4032.73       3999.11        80.92 o                         
   1  12   7        781.37        805.10        36.87 o                         
  -4   0   8       5236.24       5188.78        68.61 o                         
  -2   0   8       2195.41       2134.41        35.04 o                         
   0   0   8      11745.58      11401.98       109.39 o                         
   2   0   8         22.34         26.20         4.00 o                         
   4   0   8       6190.31       6084.19       112.11 o                         
  -5   1   8       1022.92        999.32        15.99 o                         
  -4   1   8        115.61        114.02         5.58 o                         
  -3   1   8       9149.36       8693.50        86.79 o                         
  -2   1   8       1855.05       1885.73        26.24 o                         
  -1   1   8       1115.41       1115.99        12.47 o                         
   0   1   8          3.15          9.23         1.09 o                         
   1   1   8      10233.04      10120.94        97.92 o                         
   2   1   8        746.67        740.84        16.89 o                         
   3   1   8       4331.14       4309.61        70.50 o                         
   4   1   8         10.58          9.79         3.03 o                         
   5   1   8        358.02        364.51        13.92 o                         
  -5   2   8       2772.64       2770.32        32.54 o                         
  -4   2   8        674.44        647.63        12.23 o                         
  -3   2   8        685.49        691.47        11.84 o                         
  -2   2   8       3175.99       3222.69        32.97 o                         
  -1   2   8       5319.50       5265.10        49.44 o                         
   0   2   8       7673.51       7578.97        58.21 o                         
   1   2   8       1907.97       1950.95        25.38 o                         
   2   2   8         72.26        100.17        12.43 o                         
   3   2   8        902.07        963.77        19.68 o                         
   4   2   8       2728.86       2730.09        48.12 o                         
   5   2   8       2436.69       2399.15        45.93 o                         
  -5   3   8        115.74        110.63         6.22 o                         
  -4   3   8       1671.96       1632.47        22.69 o                         
  -3   3   8       3228.95       3214.55        36.60 o                         
  -2   3   8      10222.36       9921.91        90.49 o                         
  -1   3   8        424.23        438.87         8.13 o                         
   0   3   8        330.46        321.46         5.95 o                         
   1   3   8       2332.56       2305.63        27.83 o                         
   2   3   8       7926.26       7593.63       108.08 o                         
   3   3   8        884.78        872.99        20.77 o                         
   4   3   8         65.12         63.50         7.13 o                         
   5   3   8        155.67        157.36        10.56 o                         
  -5   4   8       3059.47       3054.95        38.21 o                         
  -4   4   8        170.63        166.67         6.06 o                         
  -3   4   8        638.45        665.81        11.87 o                         
  -2   4   8          1.19          5.32         1.33 o                         
  -1   4   8      13220.36      12832.58       124.14 o                         
   0   4   8        314.74        322.05         6.28 o                         
   1   4   8       4460.78       4367.25        84.07 o                         
   2   4   8         68.40         57.13         6.52 o                         
   3   4   8       2008.83       1926.75        86.61 o                         
   4   4   8        294.65        289.85        14.95 o                         
  -5   5   8         96.60         89.08         6.13 o                         
  -4   5   8       3926.36       3876.51        44.65 o                         
  -3   5   8        455.25        459.44         9.68 o                         
  -2   5   8       6600.10       6538.01        66.84 o                         
  -1   5   8        236.99        257.27         8.67 o                         
   0   5   8        233.63        245.15         6.92 o                         
   1   5   8        325.20        334.76        11.40 o                         
   2   5   8       5160.95       5009.64       135.21 o                         
   3   5   8        104.03        103.17        16.17 o                         
   4   5   8        162.97        175.00        11.93 o                         
  -4   6   8        904.88        927.34        16.08 o                         
  -3   6   8         77.49         74.98         4.46 o                         
  -2   6   8        155.99        165.43         5.33 o                         
  -1   6   8       8456.32       8198.10        89.35 o                         
   0   6   8       2030.09       2070.88        38.86 o                         
   1   6   8       2592.43       2633.41        45.67 o                         
   2   6   8        251.02        272.34        19.41 o                         
   3   6   8       3245.94       3225.59        98.09 o                         
   4   6   8       1361.47       1350.19        37.91 o                         
  -4   7   8       1866.00       1870.14        28.81 o                         
  -3   7   8       3789.23       3800.68        43.42 o                         
  -2   7   8       1296.73       1289.85        20.13 o                         
  -1   7   8        144.82        151.48         5.36 o                         
   0   7   8        573.01        611.33        19.92 o                         
   1   7   8       4034.80       4084.55        79.17 o                         
   2   7   8       2437.17       2379.25        75.73 o                         
   3   7   8       1439.52       1381.26        54.20 o                         
   4   7   8        126.54        111.89        16.98 o                         
  -4   8   8        922.72        926.56        18.46 o                         
  -3   8   8          0.05         10.01         5.83 o                         
  -2   8   8       1467.77       1446.31        24.92 o                         
  -1   8   8        753.84        744.88        18.06 o                         
   0   8   8       5889.49       5910.47        87.25 o                         
   1   8   8        203.51        225.60        12.09 o                         
   2   8   8         46.89         45.52         9.43 o                         
   3   8   8        175.52        130.17        17.25 o                         
  -3   9   8       5797.30       5823.66        77.53 o                         
  -2   9   8          0.14          1.21         2.67 o                         
  -1   9   8        998.54       1051.11        23.30 o                         
   0   9   8         51.43         51.28         5.58 o                         
   1   9   8       3699.66       3701.05        75.11 o                         
   2   9   8          0.45         17.25        16.97 o                         
   3   9   8       2430.08       2279.32        78.04 o                         
  -3  10   8         59.31         70.08         9.29 o                         
  -2  10   8       1513.94       1509.08        38.60 o                         
  -1  10   8        748.08        757.69        23.93 o                         
   0  10   8       3923.40       4103.80        89.70 o                         
   1  10   8        442.36        458.21        22.40 o                         
   2  10   8         21.50         19.75         9.29 o                         
   3  10   8         48.95         53.06        12.66 o                         
  -2  11   8       1789.35       1795.91        44.82 o                         
  -1  11   8        137.37        160.80        11.58 o                         
   0  11   8          1.20          3.15         3.22 o                         
   1  11   8       1509.42       1533.44        40.57 o                         
   2  11   8        791.71        841.90        28.65 o                         
  -1  12   8       2533.66       2582.74        62.82 o                         
   0  12   8        623.37        616.88        34.29 o                         
   1  12   8       1297.09       1295.68        38.98 o                         
  -5   0   9        985.10       1034.29        21.95 o                         
  -3   0   9        447.10        451.26        12.91 o                         
  -1   0   9      11242.92      10907.26       285.38 o                         
   1   0   9       2053.34       2020.43        31.88 o                         
   3   0   9       6625.32       6551.37       118.68 o                         
   5   0   9       1060.21       1126.00        47.05 o                         
  -5   1   9        362.26        363.73         8.47 o                         
  -4   1   9       6735.83       6722.69        70.82 o                         
  -3   1   9       1501.58       1489.38        25.61 o                         
  -2   1   9       1114.26       1052.11        16.34 o                         
  -1   1   9          1.11          0.96         1.49 o                         
   0   1   9       9464.88       9526.37        79.31 o                         
   1   1   9       1391.24       1408.27        18.33 o                         
   2   1   9       5771.92       5518.81        71.02 o                         
   3   1   9        373.77        333.77        11.62 o                         
   4   1   9         30.67         45.46         5.52 o                         
  -5   2   9       2450.69       2449.85        32.42 o                         
  -4   2   9         40.32         47.64         3.75 o                         
  -3   2   9         92.11         96.04         6.36 o                         
  -2   2   9       3072.53       3009.95        36.97 o                         
  -1   2   9       4858.08       4818.65        50.10 o                         
   0   2   9       2464.76       2414.46        23.07 o                         
   1   2   9         16.12         14.68         2.81 o                         
   2   2   9       1822.41       1737.18        27.72 o                         
   3   2   9       4770.51       4569.66        71.48 o                         
   4   2   9       2140.06       2151.85        41.01 o                         
  -5   3   9        823.12        815.03        15.66 o                         
  -4   3   9        624.03        626.21        12.38 o                         
  -3   3   9       4603.56       4495.58        48.96 o                         
  -2   3   9        404.10        406.51         8.41 o                         
  -1   3   9         15.25         36.70         4.78 o                         
   0   3   9       1494.46       1521.63        19.10 o                         
   1   3   9       4518.90       4500.84        59.76 o                         
   2   3   9       2812.01       2718.35        56.03 o                         
   3   3   9       1700.59       1710.88        33.61 o                         
   4   3   9        132.08        136.91        16.76 o                         
  -5   4   9        125.64        139.62         6.89 o                         
  -4   4   9        236.41        243.06         7.43 o                         
  -3   4   9        611.58        610.65        11.55 o                         
  -2   4   9       6204.64       6120.12        63.16 o                         
  -1   4   9        520.09        559.68        10.09 o                         
   0   4   9       4784.12       4851.64        63.56 o                         
   1   4   9         44.95         46.26         4.11 o                         
   2   4   9       4812.38       4760.24       103.46 o                         
   3   4   9         11.79         44.44         9.43 o                         
   4   4   9       5608.45       5514.58       107.19 o                         
  -4   5   9        302.42        291.25         8.35 o                         
  -3   5   9       6551.53       6565.46        68.82 o                         
  -2   5   9          3.02          9.13         2.37 o                         
  -1   5   9         93.58        108.12         7.86 o                         
   0   5   9        433.55        446.12        15.87 o                         
   1   5   9       7822.36       7743.48        97.20 o                         
   2   5   9         82.82         99.32         9.00 o                         
   3   5   9       1647.03       1667.75        41.54 o                         
   4   5   9        146.84        149.25        13.40 o                         
  -4   6   9         48.10         56.69         4.48 o                         
  -3   6   9         87.97         86.50         4.98 o                         
  -2   6   9       3712.04       3588.71        45.14 o                         
  -1   6   9       1792.60       1750.36        27.39 o                         
   0   6   9       2580.83       2615.66        54.49 o                         
   1   6   9        414.78        399.46        15.75 o                         
   2   6   9       1223.08       1255.67        35.08 o                         
   3   6   9        717.16        735.55        24.73 o                         
   4   6   9       2887.21       2764.67        63.56 o                         
  -4   7   9       2310.49       2296.65        33.84 o                         
  -3   7   9       1502.46       1495.13        21.72 o                         
  -2   7   9        993.97        973.79        16.96 o                         
  -1   7   9         48.31         56.18         5.34 o                         
   0   7   9       2852.29       2874.01        59.66 o                         
   2   7   9       3625.69       3666.41       108.12 o                         
   3   7   9         63.42         70.10         8.57 o                         
  -4   8   9         73.31         76.93         5.89 o                         
  -3   8   9        328.87        335.01        10.92 o                         
  -2   8   9        617.53        613.47        14.63 o                         
  -1   8   9       4282.33       4292.89        66.97 o                         
   0   8   9        142.91        166.39        10.28 o                         
   1   8   9         70.66         95.29         9.99 o                         
   2   8   9        179.61        204.03        18.06 o                         
   3   8   9       2229.54       2194.81        77.17 o                         
  -3   9   9         17.69         14.53         3.31 o                         
  -2   9   9        653.59        678.17        23.92 o                         
  -1   9   9         57.91         61.56         7.08 o                         
   0   9   9       2836.33       2897.42        64.08 o                         
   1   9   9        148.16        148.82        11.39 o                         
   2   9   9       4456.53       4438.31       127.53 o                         
   3   9   9        104.18         90.79        15.63 o                         
  -2  10   9        419.05        413.18        17.63 o                         
  -1  10   9       3695.93       3802.38        62.26 o                         
   0  10   9        404.58        427.37        18.34 o                         
   1  10   9         15.51         29.36         6.00 o                         
   2  10   9        364.17        323.37        23.46 o                         
  -2  11   9        400.48        389.72        17.85 o                         
  -1  11   9          2.11          6.50         3.68 o                         
   0  11   9       1180.62       1220.09        34.77 o                         
   1  11   9       1187.12       1185.34        34.80 o                         
  -4   0  10        274.60        264.28        10.87 o                         
  -2   0  10      10601.63      10413.53       144.46 o                         
   0   0  10        777.08        792.27        19.74 o                         
   2   0  10       3592.88       3468.19        70.21 o                         
   4   0  10       3806.60       3752.44        77.06 o                         
  -5   1  10       1793.30       1824.79        24.55 o                         
  -4   1  10        130.74        155.03         5.61 o                         
  -3   1  10       1464.00       1450.93        22.15 o                         
  -2   1  10          6.19         12.67         4.51 o                         
  -1   1  10       3242.91       3192.62        52.54 o                         
   0   1  10        419.82        427.56         9.67 o                         
   1   1  10      11891.56      11577.70       125.48 o                         
   2   1  10       1479.18       1468.58        25.17 o                         
   3   1  10         13.19         11.87         3.11 o                         
   4   1  10        108.35        128.67         9.24 o                         
  -5   2  10        454.16        475.26        11.60 o                         
  -4   2  10        289.50        285.47         8.18 o                         
  -3   2  10       1870.35       1862.52        24.56 o                         
  -2   2  10       6903.29       6908.06        77.09 o                         
  -1   2  10       4206.19       4119.63        54.03 o                         
   0   2  10       2266.83       2274.28        25.39 o                         
   1   2  10       1686.28       1683.07        27.95 o                         
   2   2  10        974.08        957.72        18.88 o                         
   3   2  10       1908.24       1913.60        36.84 o                         
   4   2  10       1234.38       1272.69        34.20 o                         
  -4   3  10       3948.20       3911.81        45.47 o                         
  -3   3  10        441.32        434.94         9.58 o                         
  -2   3  10         22.03         32.22         3.04 o                         
  -1   3  10       1328.14       1327.00        25.44 o                         
   0   3  10       4707.75       4737.68        70.37 o                         
   1   3  10       1777.34       1756.18        28.85 o                         
   2   3  10       4550.24       4365.84        83.98 o                         
   3   3  10          1.51          5.37         3.22 o                         
   4   3  10        819.02        745.73        21.25 o                         
  -4   4  10          1.00          4.97         1.97 o                         
  -3   4  10       3578.97       3565.50        41.19 o                         
  -2   4  10         92.56        107.41         5.24 o                         
  -1   4  10       7147.38       7113.84        78.88 o                         
   0   4  10          0.13         14.11        11.77 o                         
   1   4  10        744.74        724.66        54.75 o                         
   2   4  10       1066.44       1021.86        33.16 o                         
   3   4  10       4999.09       4978.81        96.91 o                         
   4   4  10         36.26         31.01         6.27 o                         
  -4   5  10       3365.71       3429.15        41.45 o                         
  -3   5  10         31.80         30.95         3.12 o                         
  -2   5  10         11.48         24.63         6.02 o                         
  -1   5  10         63.52         78.43         4.86 o                         
   0   5  10       7576.72       7482.80       108.15 o                         
   1   5  10        664.98        649.04        31.88 o                         
   2   5  10       2746.22       2680.14        57.40 o                         
   3   5  10         63.79         70.53         8.54 o                         
   4   5  10        555.09        560.23        23.01 o                         
  -4   6  10         12.15         23.55         6.32 o                         
  -3   6  10       2392.39       2388.71        30.59 o                         
  -2   6  10       1881.49       1922.32        31.21 o                         
  -1   6  10       2940.21       2876.18        60.67 o                         
   0   6  10        293.21        306.06        28.59 o                         
   1   6  10        412.32        613.62        31.30 o                         
   2   6  10        407.53        403.39        16.82 o                         
   3   6  10       4774.08       4683.77        93.32 o                         
  -4   7  10       1837.05       1824.09        31.59 o                         
  -3   7  10        498.35        510.70        11.30 o                         
  -2   7  10         19.43         26.22         3.13 o                         
  -1   7  10       1211.97       1227.65        25.59 o                         
   0   7  10       3431.61       3480.91        70.58 o                         
   1   7  10       4480.18       4548.16       127.78 o                         
   2   7  10        427.54        454.76        18.32 o                         
   3   7  10        109.17        102.10        10.66 o                         
  -3   8  10        278.21        276.80        10.16 o                         
  -2   8  10       4970.54       4975.84       132.54 o                         
  -1   8  10        295.76        306.91        11.33 o                         
   0   8  10       1494.25       1591.46        39.68 o                         
   1   8  10          0.65          7.00         5.12 o                         
   2   8  10       1574.09       1594.21        60.72 o                         
   3   8  10        279.08        311.38        28.85 o                         
  -3   9  10        971.13        994.15        21.38 o                         
  -2   9  10         15.54         20.70         4.96 o                         
  -1   9  10       2203.44       2251.07        51.89 o                         
   0   9  10          8.04          8.96         3.79 o                         
   1   9  10       4075.61       4222.75       155.56 o                         
   2   9  10         77.95         75.70        14.28 o                         
  -2  10  10       3124.15       3244.27        68.85 o                         
  -1  10  10        404.96        416.16        41.95 o                         
   0  10  10        678.90        697.93        34.84 o                         
   1  10  10          4.72          5.05         5.12 o                         
   2  10  10       1808.49       1730.18        65.63 o                         
  -1  11  10        603.39        618.16        34.01 o                         
   0  11  10       1092.31       1124.53        33.73 o                         
  -3   0  11       8903.36       8873.69       127.15 o                         
  -1   0  11       3265.42       3230.02        50.32 o                         
   1   0  11        627.05        652.67        20.88 o                         
   3   0  11       4437.49       4414.51        87.21 o                         
  -4   1  11       2236.84       2192.73        29.02 o                         
  -3   1  11        241.76        238.73         6.93 o                         
  -2   1  11        237.82        253.22         6.53 o                         
  -1   1  11        868.21        847.12        12.71 o                         
   0   1  11       8378.15       8318.42       149.03 o                         
   1   1  11         37.29         45.64         5.15 o                         
   2   1  11          7.03         10.55         2.67 o                         
   3   1  11         76.21         70.39         6.72 o                         
   4   1  11       3490.15       3426.50        59.92 o                         
  -4   2  11        600.31        583.98        12.48 o                         
  -3   2  11       4038.39       4009.57        49.57 o                         
  -2   2  11       1858.16       1858.75        27.45 o                         
  -1   2  11        831.00        797.16        13.72 o                         
   0   2  11        124.81        125.98         8.44 o                         
   1   2  11       2287.93       2268.87        40.43 o                         
   2   2  11       3765.91       3585.04        59.09 o                         
   3   2  11       2993.32       2932.10        51.80 o                         
   4   2  11        349.79        369.93        15.53 o                         
  -4   3  11        633.64        609.63        12.85 o                         
  -3   3  11        614.31        601.23        12.97 o                         
  -2   3  11        231.29        237.06        11.11 o                         
  -1   3  11       5241.06       5094.58        85.27 o                         
   0   3  11       1435.07       1487.45        37.74 o                         
   1   3  11       3242.92       3211.91       114.44 o                         
   2   3  11         94.87        104.22         9.67 o                         
   3   3  11        153.48        174.16        11.63 o                         
   4   3  11        883.42        846.17        29.05 o                         
  -4   4  11       1311.60       1286.34        20.66 o                         
  -3   4  11         62.09         70.88         4.59 o                         
  -2   4  11       4286.76       4265.20        51.58 o                         
  -1   4  11        493.00        457.22        11.72 o                         
   1   4  11        193.48        172.25        16.17 o                         
   2   4  11       6003.79       6021.31       121.30 o                         
   3   4  11          6.89         11.58         4.58 o                         
   4   4  11        824.62        774.53        28.00 o                         
  -4   5  11         53.85         55.71         4.49 o                         
  -3   5  11        644.96        625.84        12.57 o                         
  -2   5  11        103.20        111.44         7.31 o                         
  -1   5  11       3178.55       3112.30        52.02 o                         
   0   5  11        619.96        620.70        21.61 o                         
   1   5  11       3573.38       3728.30       109.80 o                         
   2   5  11          6.36         10.72         4.09 o                         
   3   5  11        986.34        914.66        29.37 o                         
  -4   6  11        934.27        958.01        17.49 o                         
  -3   6  11       1746.67       1754.70        24.89 o                         
  -2   6  11       4349.23       4366.83        53.48 o                         
  -1   6  11        722.91        718.67        23.50 o                         
   0   6  11        122.12        120.33        10.35 o                         
   1   6  11         29.87         49.02        11.04 o                         
   2   6  11       2672.49       2677.79        58.89 o                         
   3   6  11        803.74        813.85        27.81 o                         
  -3   7  11         50.39         61.39         4.60 o                         
  -2   7  11        180.10        177.27        15.54 o                         
  -1   7  11       1208.48       1302.11        34.96 o                         
   0   7  11       2599.09       2723.01        58.97 o                         
   1   7  11       1568.24       1585.43        59.38 o                         
   2   7  11          5.08          9.06         4.18 o                         
   3   7  11        453.09        419.21        19.32 o                         
  -3   8  11       3742.61       3775.57        49.44 o                         
  -2   8  11        257.83        263.34        11.70 o                         
  -1   8  11       1689.03       1669.12        41.98 o                         
   0   8  11        180.75        168.18        11.33 o                         
   1   8  11       1396.51       1359.58        53.91 o                         
   2   8  11        459.94        458.07        20.24 o                         
  -2   9  11        226.61        216.95        10.55 o                         
  -1   9  11         15.59         22.48         7.14 o                         
   0   9  11       3300.13       3520.64        74.30 o                         
   1   9  11         66.63         74.62        13.74 o                         
   2   9  11        181.34        176.07        13.01 o                         
  -1  10  11        941.48        932.13        29.81 o                         
   0  10  11         30.01         35.27         6.59 o                         
   1  10  11       1234.60       1173.86        50.33 o                         
  -4   0  12       2884.15       2881.59        51.24 o                         
  -2   0  12       3240.92       3165.43        51.59 o                         
   0   0  12       4263.34       4175.91       118.80 o                         
   2   0  12       7091.83       6777.10       125.08 o                         
  -4   1  12        122.23        121.13         6.46 o                         
  -3   1  12        161.86        153.84         5.72 o                         
  -2   1  12       1021.22        987.36        15.32 o                         
  -1   1  12       4403.55       4383.31        93.67 o                         
   0   1  12       1518.10       1546.00        40.00 o                         
   1   1  12       1217.48       1230.83        26.91 o                         
   2   1  12         29.81         26.54         3.75 o                         
   3   1  12       2232.49       2139.81        41.40 o                         
  -4   2  12       1857.90       1832.55        26.06 o                         
  -3   2  12        687.85        674.25        14.16 o                         
  -2   2  12       2099.77       1997.46        28.17 o                         
  -1   2  12         46.78         43.73         6.21 o                         
   0   2  12        934.93        941.51        28.78 o                         
   1   2  12       2885.36       2871.88        49.61 o                         
   2   2  12       3851.00       3798.93       136.42 o                         
   3   2  12       1024.01       1022.22        25.40 o                         
  -4   3  12        850.09        814.25        17.00 o                         
  -3   3  12          4.59          7.64         2.17 o                         
  -2   3  12       3254.21       3283.39        41.88 o                         
  -1   3  12       2067.23       2101.00        32.76 o                         
   0   3  12       2885.10       2839.91        86.01 o                         
   1   3  12         20.48         28.77        10.37 o                         
   2   3  12        119.45        139.28        11.72 o                         
   3   3  12        685.82        655.93        24.05 o                         
  -4   4  12        144.31        167.58         7.89 o                         
  -3   4  12       2645.44       2686.54        37.00 o                         
  -2   4  12         52.29         48.44         4.69 o                         
  -1   4  12        253.58        268.55        10.78 o                         
   0   4  12          9.37          6.02        12.79 o                         
   1   4  12       5729.25       6139.17       166.89 o                         
   2   4  12        250.16        252.93        14.15 o                         
   3   4  12       1941.49       1910.52        48.22 o                         
  -3   5  12          5.85          6.09         2.24 o                         
  -2   5  12       3942.09       4073.64        50.74 o                         
  -1   5  12          1.02          8.99         3.51 o                         
   0   5  12       5870.19       5882.48       160.34 o                         
   1   5  12         64.11         70.58        12.93 o                         
   2   5  12         13.11         22.17         5.31 o                         
   3   5  12         20.16         11.97         4.52 o                         
  -3   6  12       1487.06       1471.33        24.57 o                         
  -2   6  12        493.91        480.87        11.77 o                         
  -1   6  12         41.17         34.08         6.20 o                         
   0   6  12        353.82        325.84        23.47 o                         
   1   6  12       3503.12       3414.26       104.97 o                         
   2   6  12       1635.34       1666.14        52.19 o                         
   3   6  12       1075.26       1145.61        35.11 o                         
  -3   7  12         25.88         31.44         3.90 o                         
  -2   7  12        613.52        662.16        16.20 o                         
  -1   7  12       3138.71       3220.32        74.22 o                         
   0   7  12       1383.14       1401.61        55.26 o                         
   1   7  12        402.72        469.66        29.40 o                         
   2   7  12        218.46        225.31        13.53 o                         
  -2   8  12        836.75        835.19        31.21 o                         
  -1   8  12          7.54         11.78         4.18 o                         
   0   8  12        522.16        584.85        32.66 o                         
   1   8  12        356.79        360.86        25.62 o                         
   2   8  12       3955.36       3864.24        80.93 o                         
  -1   9  12       3294.37       3392.40        75.56 o                         
   0   9  12          1.75          9.43         6.73 o                         
   1   9  12        214.96        252.02        22.10 o                         
  -3   0  13       4424.34       4343.54        69.66 o                         
  -1   0  13        550.28        552.41        30.51 o                         
   1   0  13       6910.88       6912.88       184.91 o                         
   3   0  13        226.78        224.73        14.04 o                         
  -4   1  13          2.26          5.91         2.15 o                         
  -3   1  13         62.33         65.42         6.06 o                         
  -2   1  13       3304.14       3319.16        38.50 o                         
  -1   1  13        593.72        588.15        22.33 o                         
   0   1  13       1759.68       1766.82        45.11 o                         
   1   1  13          8.96          6.29         2.96 o                         
   2   1  13       1001.54        964.71        24.60 o                         
   3   1  13        677.09        674.30        20.21 o                         
  -3   2  13       1982.94       2021.56        27.19 o                         
  -2   2  13        208.31        218.95         6.58 o                         
  -1   2  13        378.65        393.11        17.93 o                         
   0   2  13        738.87        811.87        27.42 o                         
   1   2  13       3150.72       3026.61       163.97 o                         
   2   2  13        645.45        656.37        23.21 o                         
   3   2  13        229.49        235.50        14.42 o                         
  -3   3  13       1735.02       1759.94        27.41 o                         
  -2   3  13       1088.75       1072.39        18.79 o                         
  -1   3  13       7196.27       7012.72       131.24 o                         
   0   3  13        614.88        638.98        23.71 o                         
   2   3  13        447.91        433.02        26.04 o                         
   3   3  13       2744.01       2830.79        64.80 o                         
  -3   4  13         91.32        106.38         6.61 o                         
  -2   4  13        535.10        544.78        14.30 o                         
  -1   4  13         45.85         71.23         9.16 o                         
   0   4  13       2503.36       2608.66        59.33 o                         
   1   4  13        121.95        140.92        19.67 o                         
   2   4  13       1786.66       1835.70        45.54 o                         
   3   4  13          9.51         19.79         5.62 o                         
  -3   5  13       2035.33       2072.79        31.38 o                         
  -2   5  13         71.17         82.10         6.36 o                         
  -1   5  13       3567.73       3479.55       207.74 o                         
   0   5  13        180.34        140.15        18.60 o                         
   1   5  13          8.63         14.00         6.73 o                         
   2   5  13          0.12          2.13         3.10 o                         
  -3   6  13       1144.01       1126.03        21.07 o                         
  -2   6  13        991.71        998.11        25.10 o                         
  -1   6  13        204.02        220.61        13.07 o                         
   0   6  13       2208.69       2226.85        77.19 o                         
   1   6  13       1400.58       1405.49        57.69 o                         
   2   6  13       1222.60       1255.98        57.23 o                         
  -2   7  13        721.92        715.34        25.73 o                         
  -1   7  13       1442.10       1492.53        39.92 o                         
   0   7  13        958.52        983.57        45.69 o                         
   1   7  13          6.39          7.00         5.92 o                         
  -1   8  13        238.78        257.43        14.83 o                         
   0   8  13        363.22        400.23        27.51 o                         
   1   8  13       2774.45       2922.01        96.36 o                         
  -2   0  14         16.05         23.97         8.08 o                         
   0   0  14       4607.65       4937.72       140.92 o                         
   2   0  14       1786.24       1838.51        46.77 o                         
  -3   1  14       1655.12       1656.21        23.98 o                         
  -2   1  14        660.09        631.17        20.70 o                         
  -1   1  14       1721.78       1750.35        45.75 o                         
   0   1  14         58.63         78.48        10.10 o                         
   1   1  14       1067.54       1082.23        26.36 o                         
   2   1  14        414.97        432.12        15.96 o                         
  -3   2  14        558.54        588.49        15.64 o                         
  -2   2  14        128.11        136.75         7.29 o                         
  -1   2  14        672.17        714.36        26.16 o                         
   0   2  14       3473.93       3599.73        77.97 o                         
   1   2  14       1114.49       1157.73        35.49 o                         
   2   2  14        508.54        524.99        34.14 o                         
  -3   3  14        233.12        253.58         8.67 o                         
  -2   3  14       2281.09       2348.92        37.82 o                         
  -1   3  14        408.92        441.08        27.65 o                         
   0   3  14         95.46        121.47        26.00 o                         
   1   3  14        212.30        240.98        21.83 o                         
   2   3  14       3283.50       3333.45        91.26 o                         
  -3   4  14        966.80       1004.91        19.46 o                         
  -2   4  14          6.13          8.43         2.79 o                         
  -1   4  14       1176.21       1193.75        35.66 o                         
   0   4  14         44.89         51.79         8.38 o                         
   1   4  14       1856.66       1819.75        69.20 o                         
   2   4  14          7.14          4.58         3.63 o                         
  -2   5  14       4012.98       3998.59        58.02 o                         
  -1   5  14         24.85         29.05         7.00 o                         
   0   5  14        108.78        113.16        17.51 o                         
   1   5  14          0.58          0.54         4.31 o                         
   2   5  14       3763.53       3889.12        82.91 o                         
  -2   6  14          0.65          4.93         3.13 o                         
  -1   6  14        918.29        962.52        46.22 o                         
   0   6  14        743.51        854.91        42.95 o                         
   1   6  14       1685.81       1735.81        68.04 o                         
  -1   7  14       1107.46       1162.20        51.93 o                         
   0   7  14          0.50          0.00         4.31 o                         
  -1   0  15       4392.58       4405.29       130.49 o                         
   1   0  15       1951.55       1990.45        73.29 o                         
  -2   1  15       2693.70       2774.93        65.34 o                         
  -1   1  15        104.79        118.48        12.64 o                         
   0   1  15        131.91        159.79        15.09 o                         
   1   1  15        247.06        273.27        16.47 o                         
   2   1  15       2276.40       2242.61        46.39 o                         
  -2   2  15        341.21        348.63        18.38 o                         
  -1   2  15       1928.11       2002.70        51.60 o                         
   0   2  15       1518.38       1591.44        44.51 o                         
   1   2  15       1557.68       1682.56        46.45 o                         
   2   2  15          6.50          9.35         4.66 o                         
  -2   3  15        605.26        648.55        25.84 o                         
  -1   3  15        308.11        334.24        17.90 o                         
   0   3  15        123.10        129.77        13.04 o                         
   1   3  15       1654.61       1723.80        68.31 o                         
  -2   4  15        790.66        857.52        30.55 o                         
  -1   4  15        206.54        219.42        30.86 o                         
   0   4  15       3771.14       3909.57       121.09 o                         
   1   4  15         36.30         57.37        14.01 o                         
  -1   5  15        462.42        553.08        35.07 o                         
   0   5  15          0.49          5.66         5.66 o                         
   0   0  16       2290.15       2551.53        89.67 o                         
  -1   1  16          7.85          4.23         5.52 o                         
   0   1  16        188.40        197.67        15.49 o                         
  -1   2  16       1371.07       1422.70        42.40 o                         
   0   2  16        691.08        741.68        28.70 o                         
                                                                                
