# Supplementary material for: Structural analysis of 2-iodo­benzamide and 2-iodo-N-phenyl­benzamide
Source: Acta Crystallogr E Crystallogr Commun. 2018 Jul 20;74(Pt 8):1130–3. doi: 10.1107/S2056989018010162 (PMC6072987; doi:10.1107/S2056989018010162)
Supplement: Supplementary file 3 [file e-74-01130-IIsup3.hkl]

data_II                                                                         
_shelx_title ' VS1 in P-1'                                                      
_shelx_refln_list_code          4                                               
_shelx_F_calc_maximum      129.42                                               
_exptl_crystal_F_000       312.00                                               
_reflns_d_resolution_high  0.8108                                               
                                                                                
loop_                                                                           
 _space_group_symop_operation_xyz                                               
 'x, y, z'                                                                      
 '-x, -y, -z'                                                                   
                                                                                
_cell_length_a     5.1225                                                       
_cell_length_b    10.4572                                                       
_cell_length_c    12.2167                                                       
_cell_angle_alpha  66.034                                                       
_cell_angle_beta   78.882                                                       
_cell_angle_gamma  85.760                                                       
                                                                                
_shelx_F_squared_multiplier     1.000                                           
                                                                                
loop_                                                                           
 _refln_index_h                                                                 
 _refln_index_k                                                                 
 _refln_index_l                                                                 
 _refln_F_squared_calc                                                          
 _refln_F_squared_meas                                                          
 _refln_F_squared_sigma                                                         
 _refln_observed_status                                                         
   1   0   0        366.08        402.22         2.39 o                         
   2   0   0       4950.25       5488.38        31.22 o                         
   3   0   0       3999.47       4347.73        25.55 o                         
   4   0   0          0.99          2.74         0.69 o                         
   5   0   0       3228.21       3314.61        28.63 o                         
   6   0   0         31.60         41.58         3.63 o                         
  -6   1   0        319.13        340.10         7.81 o                         
  -5   1   0       1021.25       1033.30        10.20 o                         
  -4   1   0          2.18          3.76         0.63 o                         
  -3   1   0       2431.05       2428.19        14.37 o                         
  -2   1   0       1313.16       1383.36         8.80 o                         
  -1   1   0        203.35        220.26         2.84 o                         
   0   1   0       2828.65       3089.62        35.01 o                         
   1   1   0        958.45       1034.47         7.68 o                         
   2   1   0       2687.29       2823.08        20.95 o                         
   3   1   0       3423.28       3702.62        24.30 o                         
   4   1   0        177.58        179.85         2.66 o                         
   5   1   0       1413.90       1439.71        16.24 o                         
   6   1   0        145.24        143.23         9.49 o                         
  -6   2   0        666.35        637.79        14.32 o                         
  -5   2   0        883.33        912.01         9.93 o                         
  -4   2   0         84.38         86.77         1.87 o                         
  -3   2   0       3761.41       3831.92        20.92 o                         
  -2   2   0       1253.43       1268.68         9.04 o                         
  -1   2   0      15908.89      15707.20       113.23 o                         
   0   2   0        258.56        306.92         4.17 o                         
   1   2   0       3169.43       3328.33        27.62 o                         
   2   2   0       7944.81       8445.56        55.78 o                         
   3   2   0        534.99        527.39         5.26 o                         
   4   2   0       3554.59       3732.08        26.98 o                         
   5   2   0        364.41        365.20         8.29 o                         
   6   2   0         34.56         46.40         5.20 o                         
  -6   3   0        679.74        680.62        15.09 o                         
  -5   3   0        833.06        807.05        12.76 o                         
  -4   3   0        565.76        553.09         5.55 o                         
  -3   3   0       1743.59       1728.06        13.86 o                         
  -2   3   0       1476.53       1585.97        11.99 o                         
  -1   3   0       4170.27       4063.83        41.60 o                         
   0   3   0      12227.02      12455.57       119.83 o                         
   1   3   0         38.57         37.73         1.01 o                         
   2   3   0       5606.85       5794.78        39.08 o                         
   3   3   0        603.93        624.20         5.35 o                         
   4   3   0       1802.86       1840.16        14.81 o                         
   5   3   0       2135.28       2153.43        35.52 o                         
  -5   4   0        220.79        227.69         6.45 o                         
  -4   4   0       1153.92       1120.12         9.72 o                         
  -3   4   0       3870.59       3795.07        25.54 o                         
  -2   4   0        289.98        312.19         3.32 o                         
  -1   4   0       2576.11       2425.55        24.71 o                         
   0   4   0       2597.93       2668.11        38.67 o                         
   1   4   0        493.55        471.32         4.90 o                         
   2   4   0       2010.19       1974.47        14.83 o                         
   3   4   0          7.19         11.42         0.94 o                         
   4   4   0        165.86        160.18         3.58 o                         
   5   4   0        919.66        900.01        18.77 o                         
  -5   5   0         26.23         33.52         3.21 o                         
  -4   5   0        387.97        384.17         5.67 o                         
  -3   5   0       4248.70       4218.65        35.64 o                         
  -2   5   0        531.28        556.16         6.08 o                         
  -1   5   0       5203.37       5144.11        50.03 o                         
   0   5   0        398.92        372.60        11.69 o                         
   1   5   0       3127.72       3075.93        21.63 o                         
   2   5   0       6240.00       6192.43        42.18 o                         
   3   5   0        290.74        292.53         4.14 o                         
   4   5   0       2688.30       2651.78        20.10 o                         
   5   5   0        102.96        107.22         6.87 o                         
  -5   6   0          2.73         10.74         3.51 o                         
  -4   6   0       1276.43       1283.90        28.22 o                         
  -3   6   0         34.10         38.79         2.80 o                         
  -2   6   0        882.23        824.63         7.77 o                         
  -1   6   0       2830.20       2718.11        28.57 o                         
   0   6   0        209.61        213.01         4.36 o                         
   1   6   0       3477.44       3380.28        23.95 o                         
   2   6   0       1558.54       1544.65        13.58 o                         
   3   6   0          3.80          7.09         1.50 o                         
   4   6   0       2871.81       2800.17        23.24 o                         
   5   6   0        313.32        301.38        12.57 o                         
  -5   7   0         27.91         25.68         7.05 o                         
  -4   7   0       2336.22       2282.10        32.78 o                         
  -3   7   0        150.42        157.25         4.77 o                         
  -2   7   0        935.09        887.84         9.41 o                         
  -1   7   0       2674.43       2590.43        28.06 o                         
   0   7   0          0.08          1.89         0.96 o                         
   1   7   0       4454.18       4344.61        35.65 o                         
   2   7   0         40.48         48.72         4.27 o                         
   3   7   0        683.59        666.63         8.27 o                         
   4   7   0        896.33        875.87        10.64 o                         
  -4   8   0        400.62        404.29        11.20 o                         
  -3   8   0        505.60        485.91        11.86 o                         
  -2   8   0        309.83        287.42         6.31 o                         
  -1   8   0       1124.70       1074.45        14.45 o                         
   0   8   0        252.15        237.73         4.32 o                         
   1   8   0       1160.08       1127.12        13.13 o                         
   2   8   0        832.31        814.63        11.38 o                         
   3   8   0       1301.82       1288.22        16.68 o                         
   4   8   0       1031.05       1028.68        14.99 o                         
  -4   9   0        470.16        507.38        13.30 o                         
  -3   9   0         19.70         19.77         3.28 o                         
  -2   9   0       1686.98       1627.22        24.59 o                         
  -1   9   0        694.68        700.83        14.49 o                         
   0   9   0       1025.91        988.86        13.11 o                         
   1   9   0        681.13        670.38        11.43 o                         
   2   9   0        118.18        117.09         4.03 o                         
   3   9   0        887.81        914.12        13.48 o                         
  -3  10   0         25.52         25.99         3.75 o                         
  -2  10   0       1572.94       1551.26        39.67 o                         
  -1  10   0        701.83        712.63        15.32 o                         
   0  10   0        347.92        337.79         7.92 o                         
   1  10   0       2241.26       2187.14        28.91 o                         
   2  10   0         29.25         28.81         4.04 o                         
   3  10   0       1052.28       1049.28        15.34 o                         
  -2  11   0        447.08        489.98        13.88 o                         
  -1  11   0         38.20         40.68         3.43 o                         
   0  11   0        305.95        313.84         8.17 o                         
   1  11   0        692.41        709.22        13.14 o                         
   2  11   0         61.06         73.54         6.15 o                         
  -1 -11   1        104.62        120.75         5.40 o                         
   0 -11   1        240.34        247.68         7.28 o                         
   1 -11   1        547.99        564.68        10.44 o                         
  -2 -10   1       1087.65       1092.29        17.31 o                         
  -1 -10   1         54.24         59.74         4.55 o                         
   0 -10   1        605.83        594.96        14.80 o                         
   1 -10   1        631.37        657.24        14.44 o                         
   2 -10   1        237.40        244.06         8.06 o                         
   3 -10   1        447.41        465.71        12.26 o                         
  -3  -9   1        427.84        419.94         8.28 o                         
  -2  -9   1       1779.64       1753.77        24.05 o                         
  -1  -9   1         36.42         40.02         3.14 o                         
   0  -9   1       1175.47       1129.69        14.48 o                         
   1  -9   1       1147.83       1157.31        22.15 o                         
   2  -9   1        116.20        122.83         9.26 o                         
   3  -9   1        618.67        628.53        13.91 o                         
  -4  -8   1        216.03        217.61         9.42 o                         
  -3  -8   1        720.17        722.01        11.15 o                         
  -2  -8   1        659.08        655.16         9.81 o                         
  -1  -8   1         79.70         77.51         3.03 o                         
   0  -8   1       1990.78       1930.11        18.17 o                         
   1  -8   1        349.69        332.88         6.71 o                         
   2  -8   1        501.78        485.90         8.41 o                         
   3  -8   1        858.67        874.51        16.43 o                         
   4  -8   1          0.66          0.71         1.98 o                         
  -4  -7   1          9.32         12.73         2.05 o                         
  -3  -7   1       2138.11       2076.76        19.33 o                         
  -2  -7   1        675.57        649.78         7.23 o                         
  -1  -7   1        397.42        383.29         6.61 o                         
   0  -7   1       4391.64       4284.10        35.30 o                         
   1  -7   1          6.42         10.51         1.43 o                         
   2  -7   1       2636.38       2568.96        26.14 o                         
   3  -7   1       1574.97       1495.81        17.89 o                         
   4  -7   1         58.99         61.27         5.70 o                         
  -5  -6   1        866.77        835.46        18.54 o                         
  -4  -6   1         18.13         17.40         1.70 o                         
  -3  -6   1       1389.57       1376.70        13.70 o                         
  -2  -6   1       1696.62       1635.94        13.27 o                         
  -1  -6   1       1013.63       1000.88         9.54 o                         
   0  -6   1       2663.34       2567.56        27.11 o                         
   1  -6   1          2.93          4.87         1.31 o                         
   2  -6   1       1352.25       1285.08        13.16 o                         
   3  -6   1       1205.50       1143.03        14.21 o                         
   4  -6   1        423.35        409.40         8.07 o                         
   5  -6   1        877.21        875.01        36.26 o                         
  -5  -5   1        594.87        572.56        14.38 o                         
  -4  -5   1        173.13        164.52         3.84 o                         
  -3  -5   1       1309.07       1274.57        11.22 o                         
  -2  -5   1        625.64        623.22         6.19 o                         
  -1  -5   1       3527.70       3543.52        26.83 o                         
   0  -5   1        945.53        886.33        10.94 o                         
   1  -5   1        136.21        132.56         3.12 o                         
   2  -5   1       1697.09       1604.32        15.15 o                         
   3  -5   1         97.52         99.41         3.35 o                         
   4  -5   1       1723.56       1685.90        19.21 o                         
   5  -5   1        407.10        406.41        12.12 o                         
  -5  -4   1        639.84        635.24        15.07 o                         
  -4  -4   1        714.33        713.80         8.16 o                         
  -3  -4   1       4288.74       4292.99        27.52 o                         
  -2  -4   1          2.16          1.37         0.57 o                         
  -1  -4   1       3627.99       3615.00        26.94 o                         
   0  -4   1       3982.32       4038.39        45.41 o                         
   1  -4   1        492.66        467.85         6.46 o                         
   2  -4   1       8330.49       8122.83        58.07 o                         
   3  -4   1         73.06         67.38         1.94 o                         
   4  -4   1        966.16        942.02         8.54 o                         
   5  -4   1        813.09        851.13        13.88 o                         
  -5  -3   1         51.41         52.26         4.78 o                         
  -4  -3   1        915.93        912.69         8.66 o                         
  -3  -3   1       4133.58       4218.02        29.84 o                         
  -2  -3   1         92.08        104.38         1.89 o                         
  -1  -3   1       5544.02       5597.01        40.09 o                         
   0  -3   1       4498.46       4568.54        30.54 o                         
   1  -3   1       1155.90       1115.76        11.86 o                         
   2  -3   1       4924.50       4912.11        35.75 o                         
   3  -3   1         29.19         32.85         2.04 o                         
   4  -3   1        433.77        416.16         4.68 o                         
   5  -3   1        841.12        828.24        10.69 o                         
   6  -3   1        130.27        131.54        14.47 o                         
  -5  -2   1         12.67         14.73         2.99 o                         
  -4  -2   1       1278.71       1280.84        11.13 o                         
  -3  -2   1       1324.87       1329.98        10.73 o                         
  -2  -2   1        775.16        818.63         6.97 o                         
  -1  -2   1       8994.90       9405.33        67.53 o                         
   0  -2   1        217.05        225.21         3.36 o                         
   1  -2   1       8708.88       8764.78        82.36 o                         
   2  -2   1       1262.38       1191.62        16.65 o                         
   3  -2   1        329.44        317.83         3.67 o                         
   4  -2   1       3945.43       3926.48        22.89 o                         
   5  -2   1        234.75        223.86         4.12 o                         
   6  -2   1        675.20        665.56        14.76 o                         
  -6  -1   1        339.94        344.29        17.36 o                         
  -5  -1   1        148.76        155.33        12.84 o                         
  -4  -1   1       2970.05       3067.60        22.74 o                         
  -3  -1   1        798.59        803.40         7.16 o                         
  -2  -1   1       3210.67       3493.79        31.31 o                         
  -1  -1   1       3829.38       3991.91        26.82 o                         
   0  -1   1         16.08         10.21         1.37 o                         
   1  -1   1      15532.39      15390.69       124.96 o                         
   2  -1   1       3304.41       3363.12        22.90 o                         
   3  -1   1        702.79        739.50         5.33 o                         
   4  -1   1       4400.19       4523.67        26.89 o                         
   5  -1   1        126.81        134.46         2.72 o                         
   6  -1   1        935.19        955.18        18.54 o                         
  -6   0   1        286.57        291.56        10.04 o                         
  -5   0   1         98.22        107.82         3.61 o                         
  -4   0   1       3725.67       3932.41        23.84 o                         
  -3   0   1        872.83        979.85         7.58 o                         
  -2   0   1       1738.53       1811.98        12.40 o                         
  -1   0   1       5075.58       5685.86        35.88 o                         
   0   0   1          8.84          1.83         0.59 o                         
   1   0   1       5846.68       6193.81        39.08 o                         
   2   0   1       1302.91       1424.17         9.86 o                         
   3   0   1       1573.53       1653.98        10.21 o                         
   4   0   1       1234.59       1248.37         9.27 o                         
   5   0   1         14.96         19.60         1.33 o                         
   6   0   1        584.89        607.55        13.52 o                         
  -6   1   1       1267.26       1252.95        22.10 o                         
  -5   1   1        817.46        851.92        10.95 o                         
  -4   1   1       1773.68       1800.25        12.23 o                         
  -3   1   1        165.26        185.96         2.22 o                         
  -2   1   1       1952.53       1986.93        12.74 o                         
  -1   1   1      14222.76      15625.21        81.56 o                         
   0   1   1       2512.45       2551.99        16.35 o                         
   1   1   1        727.55        772.67         6.69 o                         
   2   1   1        281.44        276.25         2.42 o                         
   3   1   1       2507.23       2654.93        16.13 o                         
   4   1   1       2058.11       2126.13        14.53 o                         
   5   1   1        465.19        475.05         5.95 o                         
   6   1   1        897.43        936.56        15.24 o                         
  -6   2   1        193.80        192.67        13.83 o                         
  -5   2   1        692.17        712.25        10.76 o                         
  -4   2   1       1369.62       1368.98         9.64 o                         
  -3   2   1         54.31         66.12         1.28 o                         
  -2   2   1       7221.21       7519.36        49.95 o                         
  -1   2   1       3836.73       4001.63        20.73 o                         
   0   2   1       7257.42       7700.65        74.83 o                         
   1   2   1      10131.04      10634.97        74.20 o                         
   2   2   1        498.44        551.91         3.85 o                         
   3   2   1       3724.36       3905.68        25.54 o                         
   4   2   1       1733.14       1780.64        12.56 o                         
   5   2   1        252.92        246.60         4.58 o                         
   6   2   1       1182.12       1212.34        23.97 o                         
  -5   3   1        890.54        889.53         9.85 o                         
  -4   3   1       1917.23       1913.49        13.40 o                         
  -3   3   1        299.97        286.40         3.10 o                         
  -2   3   1       9518.72       9701.47        71.05 o                         
  -1   3   1        203.72        248.21         3.13 o                         
   0   3   1       1824.46       1835.01        18.84 o                         
   1   3   1      16750.68      17230.94       146.29 o                         
   2   3   1         53.51         73.22         1.30 o                         
   3   3   1       5401.62       5593.43        38.13 o                         
   4   3   1        199.67        201.14         3.28 o                         
   5   3   1        159.41        159.50         6.73 o                         
   6   3   1       1004.91        975.51        21.03 o                         
  -5   4   1        893.27        866.30        14.24 o                         
  -4   4   1        674.88        653.44         6.87 o                         
  -3   4   1        288.68        261.12         3.44 o                         
  -2   4   1       3640.25       3527.83        24.75 o                         
  -1   4   1         39.75         42.26         1.90 o                         
   0   4   1       3359.36       3332.35        46.98 o                         
   1   4   1       1010.14       1016.72         8.01 o                         
   2   4   1       2588.84       2702.33        19.41 o                         
   3   4   1       3483.38       3544.75        20.67 o                         
   4   4   1        156.48        160.73         2.98 o                         
   5   4   1       1279.06       1265.73        34.72 o                         
  -5   5   1        844.98        826.52        14.00 o                         
  -4   5   1        167.07        166.21         3.85 o                         
  -3   5   1       1552.31       1495.49        16.80 o                         
  -2   5   1       1012.09        964.84         9.15 o                         
  -1   5   1         54.40         98.29        11.28 o                         
   0   5   1       6915.31       6738.74        52.07 o                         
   1   5   1        513.04        484.75         4.67 o                         
   2   5   1       3357.02       3366.43        23.98 o                         
   3   5   1       1916.61       1942.97        15.41 o                         
   4   5   1        154.98        158.10         2.56 o                         
   5   5   1       2425.98       2372.60        43.94 o                         
  -5   6   1        919.58        936.43        15.46 o                         
  -4   6   1        553.30        562.84        10.28 o                         
  -3   6   1       2914.79       2862.90        26.19 o                         
  -2   6   1       1970.30       1880.56        16.01 o                         
  -1   6   1        317.46        299.73         5.63 o                         
   0   6   1       3671.57       3495.08        28.73 o                         
   1   6   1       1694.92       1711.43        13.05 o                         
   2   6   1        813.27        773.83         7.32 o                         
   3   6   1       1367.08       1357.64        11.83 o                         
   4   6   1        104.46        105.96         2.53 o                         
   5   6   1       1048.60       1009.94        20.82 o                         
  -5   7   1        651.19        717.52        33.18 o                         
  -4   7   1          0.69          3.05         2.10 o                         
  -3   7   1        977.51        959.35        13.11 o                         
  -2   7   1       1653.30       1610.97        13.53 o                         
  -1   7   1        532.14        519.17         8.40 o                         
   0   7   1       2721.21       2643.97        22.91 o                         
   1   7   1         29.10         34.97         1.76 o                         
   2   7   1       1341.53       1303.86        11.17 o                         
   3   7   1       1657.02       1640.67        14.12 o                         
   4   7   1        533.09        539.46         6.26 o                         
   5   7   1        567.14        562.22        14.51 o                         
  -4   8   1        720.99        710.10        15.43 o                         
  -3   8   1        736.29        732.34        14.56 o                         
  -2   8   1        199.10        202.60         3.64 o                         
  -1   8   1       1333.87       1292.65        16.61 o                         
   0   8   1       2915.93       2804.56        24.66 o                         
   1   8   1        468.78        470.49         7.02 o                         
   2   8   1       2283.62       2238.34        20.78 o                         
   3   8   1       1007.68        961.24        13.45 o                         
   4   8   1        419.81        430.26        10.47 o                         
  -4   9   1         38.07         47.66         5.14 o                         
  -3   9   1       1363.21       1377.46        23.81 o                         
  -2   9   1         25.08         26.81         2.33 o                         
  -1   9   1       2060.93       2049.96        32.63 o                         
   0   9   1       1189.72       1144.80        14.61 o                         
   1   9   1         64.26         62.54         3.30 o                         
   2   9   1       2498.84       2440.94        27.16 o                         
   3   9   1         60.52         71.39         5.19 o                         
   4   9   1        645.46        640.60        11.28 o                         
  -3  10   1        686.89        694.97        15.41 o                         
  -2  10   1         14.28         16.82         3.05 o                         
  -1  10   1        921.38        886.17        14.15 o                         
   0  10   1         69.41         78.83         8.06 o                         
   1  10   1         64.36         72.83         3.95 o                         
   2  10   1       1347.47       1328.49        19.93 o                         
   3  10   1          9.31         10.23         2.06 o                         
  -2  11   1         64.57         69.53         5.60 o                         
  -1  11   1        665.45        679.44        11.46 o                         
   0  11   1        160.90        165.93         6.29 o                         
   1  11   1       1127.40       1131.76        18.03 o                         
   2  11   1        516.66        538.62        11.30 o                         
   0  12   1        463.77        443.62        10.47 o                         
  -2 -10   2        149.65        142.91         5.16 o                         
  -1 -10   2       1030.74       1021.28        15.88 o                         
   0 -10   2        399.97        397.04         8.71 o                         
   1 -10   2        572.70        610.39        23.96 o                         
   2 -10   2       1036.31       1039.22        18.45 o                         
  -3  -9   2        412.91        406.64         9.52 o                         
  -2  -9   2         79.84         86.21         6.23 o                         
  -1  -9   2        886.50        878.45        19.61 o                         
   0  -9   2         40.52         49.04         2.80 o                         
   1  -9   2        870.53        877.93        16.72 o                         
   2  -9   2        498.99        512.23        16.57 o                         
   3  -9   2         17.77         21.27         3.25 o                         
  -3  -8   2        224.52        227.63         8.26 o                         
  -2  -8   2        611.27        597.57         9.17 o                         
  -1  -8   2       1587.25       1568.34        28.25 o                         
   0  -8   2         80.31         87.75         3.77 o                         
   1  -8   2       1796.05       1781.59        21.27 o                         
   2  -8   2         91.43         87.44         3.77 o                         
   3  -8   2        376.65        380.56        17.93 o                         
   4  -8   2        902.84        940.84        18.48 o                         
  -4  -7   2        975.50        957.85        14.02 o                         
  -3  -7   2         98.10        104.17         3.12 o                         
  -2  -7   2       1281.45       1240.76        17.17 o                         
  -1  -7   2       2035.12       2034.74        21.42 o                         
   0  -7   2         13.46         14.24         2.24 o                         
   1  -7   2       1989.60       1941.12        22.06 o                         
   2  -7   2        811.95        798.67        11.00 o                         
   3  -7   2        870.11        813.76        15.92 o                         
   4  -7   2        738.68        753.79        16.78 o                         
  -4  -6   2       1083.48       1033.45        14.34 o                         
  -3  -6   2          5.05          9.25         1.26 o                         
  -2  -6   2       1532.24       1520.80        14.00 o                         
  -1  -6   2       1135.42       1135.18        10.76 o                         
   0  -6   2        849.88        843.26         8.73 o                         
   1  -6   2       1557.09       1431.58        16.62 o                         
   2  -6   2        227.68        225.41         4.81 o                         
   3  -6   2        583.55        579.42         9.04 o                         
   4  -6   2        264.40        272.90         8.20 o                         
   5  -6   2         53.00         56.81         9.85 o                         
  -5  -5   2        821.58        759.57        17.37 o                         
  -4  -5   2       1056.96       1016.15        11.47 o                         
  -3  -5   2          0.40          2.90         0.80 o                         
  -2  -5   2       3037.39       2948.96        23.55 o                         
  -1  -5   2       1299.18       1305.20        11.64 o                         
   0  -5   2       4415.13       4423.13        35.13 o                         
   1  -5   2       4484.41       4455.54        51.55 o                         
   2  -5   2         76.44         77.13         1.83 o                         
   3  -5   2       3037.14       2900.99        28.38 o                         
   4  -5   2        883.14        881.49        15.75 o                         
   5  -5   2        424.35        414.92        12.66 o                         
  -5  -4   2        554.08        526.48        13.60 o                         
  -4  -4   2        802.13        754.11         9.99 o                         
  -3  -4   2        348.71        348.81         4.19 o                         
  -2  -4   2       4867.70       4862.60        32.17 o                         
  -1  -4   2         66.88         54.22         1.66 o                         
   0  -4   2        783.56        722.08         6.19 o                         
   1  -4   2       3783.76       3717.79        32.74 o                         
   2  -4   2         61.04         53.33         1.59 o                         
   3  -4   2       3636.22       3564.98        27.67 o                         
   4  -4   2        813.97        774.88         8.91 o                         
   5  -4   2        213.11        222.75         6.83 o                         
  -5  -3   2       1116.63       1114.26        22.87 o                         
  -4  -3   2       1049.03       1051.38        10.87 o                         
  -3  -3   2       1371.55       1327.56        11.24 o                         
  -2  -3   2       3829.64       3905.80        27.29 o                         
  -1  -3   2        153.61        168.75         2.47 o                         
   0  -3   2       3098.50       3087.72        19.07 o                         
   1  -3   2       1328.35       1296.41        12.59 o                         
   2  -3   2       2344.88       2398.19        20.31 o                         
   3  -3   2       1605.63       1569.56        12.63 o                         
   4  -3   2        188.65        186.12         3.09 o                         
   5  -3   2       1035.82       1016.22        12.27 o                         
   6  -3   2        314.80        320.52        10.58 o                         
  -5  -2   2       1444.34       1415.36        43.94 o                         
  -4  -2   2        373.49        387.32         4.91 o                         
  -3  -2   2       1563.18       1560.44        14.86 o                         
  -2  -2   2       1688.12       1639.61        12.45 o                         
  -1  -2   2        265.30        336.59         3.62 o                         
   0  -2   2      12465.66      12151.60       136.14 o                         
   1  -2   2       2290.99       2341.83        17.41 o                         
   2  -2   2       2717.64       2755.70        25.82 o                         
   3  -2   2       2554.33       2483.30        16.25 o                         
   4  -2   2         14.49         17.59         1.15 o                         
   5  -2   2       3200.44       3179.18        33.74 o                         
   6  -2   2        299.80        308.80         9.37 o                         
  -5  -1   2       1164.06       1152.66        22.21 o                         
  -4  -1   2          1.46          4.02         0.93 o                         
  -3  -1   2       3963.06       4224.87        29.51 o                         
  -2  -1   2       3166.12       3296.47        22.94 o                         
  -1  -1   2       1012.42       1055.07         8.26 o                         
   0  -1   2       8372.02       8144.38        82.65 o                         
   1  -1   2        103.46         90.85         1.28 o                         
   2  -1   2       1212.16       1133.03         8.32 o                         
   3  -1   2       2814.45       2827.41        16.44 o                         
   4  -1   2         43.51         52.70         1.50 o                         
   5  -1   2        778.50        758.98        10.04 o                         
   6  -1   2         69.79         82.80         5.88 o                         
  -5   0   2       1393.35       1441.35        25.91 o                         
  -4   0   2          1.16          1.95         0.85 o                         
  -3   0   2       3751.78       3870.04        27.21 o                         
  -2   0   2       3752.90       4195.81        28.52 o                         
  -1   0   2       4564.07       4883.18        30.79 o                         
   0   0   2      11714.19      10980.37        73.59 o                         
   1   0   2        143.35        148.29         2.31 o                         
   2   0   2       6462.48       6561.52        36.99 o                         
   3   0   2       3065.05       3241.50        18.56 o                         
   4   0   2       2142.19       2204.72        14.11 o                         
   5   0   2        970.22        970.75         9.64 o                         
   6   0   2          0.40          2.96         4.52 o                         
  -5   1   2       1269.92       1283.05        13.35 o                         
  -4   1   2        506.68        528.01         5.17 o                         
  -3   1   2       1517.85       1491.62         9.96 o                         
  -2   1   2          3.28          5.01         0.89 o                         
  -1   1   2       4411.04       4636.47        27.66 o                         
   0   1   2       4206.85       4223.29        30.40 o                         
   1   1   2        357.92        364.81         2.09 o                         
   2   1   2       6579.89       6876.74        40.55 o                         
   3   1   2       1191.44       1230.80         8.18 o                         
   4   1   2       1674.63       1706.26        10.40 o                         
   5   1   2       2710.62       2754.11        19.81 o                         
   6   1   2        101.60        102.13         5.14 o                         
  -5   2   2        368.44        374.80         7.22 o                         
  -4   2   2        812.94        813.97         6.66 o                         
  -3   2   2       4134.40       4332.94        24.61 o                         
  -2   2   2        182.52        211.70         2.22 o                         
  -1   2   2      11165.94      11603.19        83.21 o                         
   0   2   2       2543.91       2521.95        12.87 o                         
   1   2   2       5818.45       6045.51        37.20 o                         
   2   2   2       7785.52       8312.04        50.01 o                         
   3   2   2          4.98          3.97         0.89 o                         
   4   2   2       1401.01       1439.66        11.13 o                         
   5   2   2        973.83        983.09         9.63 o                         
   6   2   2        130.26        135.65         5.43 o                         
  -5   3   2         39.04         43.51         3.12 o                         
  -4   3   2        369.42        349.93         3.96 o                         
  -3   3   2       3674.35       3748.12        23.65 o                         
  -2   3   2        316.13        401.71         3.30 o                         
  -1   3   2       3088.30       3060.44        16.37 o                         
   0   3   2       2040.88       2104.66        13.93 o                         
   1   3   2         14.41         30.94         1.20 o                         
   2   3   2       5352.94       5589.75        31.83 o                         
   3   3   2          5.17         23.76         2.64 o                         
   4   3   2       2750.89       2863.36        18.88 o                         
   5   3   2        467.15        456.68         6.04 o                         
   6   3   2        646.25        650.65        16.22 o                         
  -5   4   2        108.13        113.89         4.89 o                         
  -4   4   2       1544.77       1549.40        11.42 o                         
  -3   4   2       1498.34       1488.87        10.81 o                         
  -2   4   2       2926.28       3031.56        18.24 o                         
  -1   4   2       3199.04       3139.80        29.05 o                         
   0   4   2        567.32        586.86         5.19 o                         
   1   4   2       3108.70       3192.57        21.95 o                         
   2   4   2       1492.96       1441.25         9.83 o                         
   3   4   2        470.78        480.62         4.20 o                         
   4   4   2       1691.83       1721.24        12.66 o                         
   5   4   2        365.47        375.99        10.82 o                         
   6   4   2        359.67        374.89        12.59 o                         
  -5   5   2         22.95         22.21         2.98 o                         
  -4   5   2       1948.88       1943.08        25.47 o                         
  -3   5   2       1155.19       1185.80         9.84 o                         
  -2   5   2       1382.47       1388.94        15.10 o                         
  -1   5   2       7099.01       6933.58        46.41 o                         
   0   5   2       1639.91       1724.32        14.95 o                         
   1   5   2      11945.32      12213.50        80.08 o                         
   2   5   2       4497.75       4625.50        31.94 o                         
   3   5   2        419.71        419.33         4.24 o                         
   4   5   2       2464.30       2488.93        19.22 o                         
   5   5   2        185.97        183.38         8.23 o                         
  -5   6   2        140.19        149.97         6.06 o                         
  -4   6   2       1254.83       1219.86        17.89 o                         
  -3   6   2        110.54        115.13         3.41 o                         
  -2   6   2        416.20        379.03         4.68 o                         
  -1   6   2       2507.50       2406.25        20.41 o                         
   0   6   2        361.67        392.29         5.19 o                         
   1   6   2       2351.52       2243.75        16.45 o                         
   2   6   2        874.22        919.85         8.28 o                         
   3   6   2        190.07        190.75         2.74 o                         
   4   6   2       2293.98       2260.47        16.31 o                         
   5   6   2          0.13          2.05         2.02 o                         
  -5   7   2        108.91        107.53         8.34 o                         
  -4   7   2       1360.58       1395.35        21.80 o                         
  -3   7   2          3.76          6.70         1.43 o                         
  -2   7   2       2087.48       2004.12        16.17 o                         
  -1   7   2       1768.54       1712.88        15.54 o                         
   0   7   2       1924.24       1918.60        17.45 o                         
   1   7   2       2841.95       2750.68        21.84 o                         
   2   7   2         23.64         28.58         1.49 o                         
   3   7   2       3532.51       3506.25        22.91 o                         
   4   7   2       1334.02       1340.33        12.01 o                         
   5   7   2        411.97        397.73        11.95 o                         
  -4   8   2        628.06        679.71        18.81 o                         
  -3   8   2         10.90         13.69         2.72 o                         
  -2   8   2       1626.10       1555.11        13.58 o                         
  -1   8   2        957.96        931.63        11.31 o                         
   0   8   2        259.28        240.63         4.39 o                         
   1   8   2       2790.55       2804.19        24.55 o                         
   2   8   2        369.19        379.73         5.91 o                         
   3   8   2       2101.25       2120.59        24.42 o                         
   4   8   2        686.91        669.54        11.16 o                         
  -4   9   2        305.50        337.11        12.04 o                         
  -3   9   2         22.55         19.52         4.94 o                         
  -2   9   2       1724.73       1688.57        16.77 o                         
  -1   9   2        181.44        177.79         4.08 o                         
   0   9   2       1104.44       1064.20        11.81 o                         
   1   9   2        848.15        855.24        11.95 o                         
   2   9   2          6.17         10.28         1.60 o                         
   3   9   2        511.83        541.68         9.49 o                         
   4   9   2         12.76         13.71         2.29 o                         
  -3  10   2        174.98        173.29         7.69 o                         
  -2  10   2       1397.28       1383.73        19.34 o                         
  -1  10   2         84.32         89.82         2.95 o                         
   0  10   2       1378.41       1365.12        17.34 o                         
   1  10   2       1381.07       1385.45        20.16 o                         
   2  10   2        508.27        513.35        10.40 o                         
   3  10   2       1843.17       1807.06        22.52 o                         
  -2  11   2        491.39        516.62        10.73 o                         
  -1  11   2        109.66        105.43         5.09 o                         
   0  11   2        689.81        699.57        16.50 o                         
   1  11   2        688.31        669.22        12.60 o                         
   2  11   2        394.33        402.47         9.52 o                         
   3  11   2        881.06        856.27        15.63 o                         
  -1  12   2         88.00         96.51         4.76 o                         
   0  12   2       1268.71       1291.98        20.53 o                         
   1  12   2         36.51         38.76         4.28 o                         
  -1 -10   3          2.28          4.12         1.59 o                         
   0 -10   3        649.00        663.53        11.93 o                         
   1 -10   3        246.52        260.29         8.41 o                         
   2 -10   3        228.13        235.85        16.82 o                         
  -2  -9   3        567.49        557.82        10.29 o                         
  -1  -9   3         24.02         26.63         5.70 o                         
   0  -9   3       1067.65       1005.04        21.47 o                         
   1  -9   3        241.28        254.32         7.46 o                         
   2  -9   3        697.26        720.08        19.21 o                         
   3  -9   3        583.69        636.63        13.98 o                         
  -3  -8   3        441.08        452.10         8.43 o                         
  -2  -8   3        578.85        575.19        12.07 o                         
  -1  -8   3        353.78        351.19        10.99 o                         
   0  -8   3       1762.91       1730.37        24.43 o                         
   1  -8   3         33.52         34.65         2.51 o                         
   2  -8   3        599.18        627.49        18.72 o                         
   3  -8   3        657.19        692.65        14.09 o                         
   4  -8   3         17.98         16.08         3.45 o                         
  -4  -7   3        106.93        111.83         5.83 o                         
  -3  -7   3       1030.04        998.25        13.70 o                         
  -2  -7   3        444.34        426.92         9.70 o                         
  -1  -7   3       1190.83       1172.84        14.38 o                         
   0  -7   3       1791.43       1801.99        25.26 o                         
   1  -7   3         50.65         53.33         4.21 o                         
   2  -7   3       1294.30       1204.81        28.01 o                         
   3  -7   3        597.62        597.31        12.25 o                         
   4  -7   3        441.09        471.51        13.06 o                         
  -4  -6   3        216.25        202.41         9.58 o                         
  -3  -6   3       2283.45       2219.86        20.41 o                         
  -2  -6   3        165.57        175.18         3.71 o                         
  -1  -6   3       1222.60       1162.39        11.24 o                         
   0  -6   3       1126.09       1111.33        14.90 o                         
   1  -6   3        184.71        188.39         5.83 o                         
   2  -6   3       2720.80       2557.46        51.60 o                         
   3  -6   3        115.83        121.53         4.99 o                         
   4  -6   3        744.07        748.91        16.81 o                         
   5  -6   3        661.88        671.52        14.84 o                         
  -4  -5   3        453.94        434.47        16.91 o                         
  -3  -5   3       1451.34       1443.28        19.81 o                         
  -2  -5   3         11.40         16.19         1.44 o                         
  -1  -5   3       2684.84       2655.84        19.80 o                         
   0  -5   3       1284.22       1256.67         9.66 o                         
   1  -5   3        644.20        634.95         9.99 o                         
   2  -5   3       2637.97       2552.72        23.53 o                         
   3  -5   3          7.26          9.91         2.18 o                         
   4  -5   3       1056.91       1022.59        17.44 o                         
   5  -5   3        388.49        382.34        10.44 o                         
  -5  -4   3         94.22         93.61         6.05 o                         
  -4  -4   3        679.05        659.36        10.53 o                         
  -3  -4   3       1385.57       1375.01        10.87 o                         
  -2  -4   3         53.74         55.05         2.05 o                         
  -1  -4   3       5215.77       5251.81        36.23 o                         
   0  -4   3       1126.54       1200.09         9.14 o                         
   1  -4   3       1187.96       1104.81        11.74 o                         
   2  -4   3       1607.36       1510.92        12.91 o                         
   3  -4   3         53.17         55.11         1.99 o                         
   4  -4   3       1290.11       1264.67        19.79 o                         
   5  -4   3        283.45        269.54        10.94 o                         
  -5  -3   3         33.68         44.60         4.82 o                         
  -4  -3   3       1271.95       1243.91        16.25 o                         
  -3  -3   3       1524.48       1487.38        12.49 o                         
  -2  -3   3        735.97        751.30         7.70 o                         
  -1  -3   3       2457.97       2313.84        17.08 o                         
   0  -3   3        181.82        197.03         2.87 o                         
   1  -3   3       4320.08       4352.92        29.73 o                         
   2  -3   3       2585.76       2478.68        19.26 o                         
   3  -3   3        219.92        229.06         3.64 o                         
   4  -3   3       1439.68       1417.69        15.86 o                         
   5  -3   3        123.04        119.21         3.90 o                         
  -5  -2   3          0.13          3.86         2.26 o                         
  -4  -2   3       2624.25       2574.80        22.55 o                         
  -3  -2   3        987.80       1006.89        10.83 o                         
  -2  -2   3       2900.93       2970.80        20.07 o                         
  -1  -2   3       3453.35       3441.94        24.01 o                         
   0  -2   3         86.38         90.60         1.58 o                         
   1  -2   3       7869.40       7998.00        56.84 o                         
   2  -2   3       3807.48       3905.52        23.94 o                         
   3  -2   3       1748.06       1726.23        13.49 o                         
   4  -2   3       2964.12       2911.08        21.63 o                         
   5  -2   3        178.01        174.18         4.34 o                         
   6  -2   3        490.40        517.61        12.51 o                         
  -5  -1   3        138.24        137.72         8.77 o                         
  -4  -1   3       1687.35       1699.11        14.57 o                         
  -3  -1   3        148.99        149.11         3.26 o                         
  -2  -1   3       1173.87       1091.71         8.42 o                         
  -1  -1   3       8709.70       9079.83        60.75 o                         
   0  -1   3        529.00        513.91         3.90 o                         
   1  -1   3       3636.86       3629.68        29.97 o                         
   2  -1   3        183.76        157.24         2.29 o                         
   3  -1   3        987.56        931.46         7.14 o                         
   4  -1   3       2658.37       2640.67        16.86 o                         
   5  -1   3          9.89         12.72         3.33 o                         
   6  -1   3        844.28        859.33        17.17 o                         
  -5   0   3        863.53        865.30        18.42 o                         
  -4   0   3       1838.14       1902.38        15.44 o                         
  -3   0   3          1.65          5.06         0.73 o                         
  -2   0   3       2828.84       2879.84        22.12 o                         
  -1   0   3       2848.48       2914.26        26.17 o                         
   0   0   3       4383.18       4362.20        31.19 o                         
   1   0   3       5519.40       5507.35        52.04 o                         
   2   0   3          1.49          6.48         0.60 o                         
   3   0   3       2788.34       2825.81        16.59 o                         
   4   0   3       1231.56       1215.89         8.01 o                         
   5   0   3       1077.63       1070.72        11.45 o                         
   6   0   3       1455.61       1488.78        20.95 o                         
  -5   1   3        458.73        462.73        12.31 o                         
  -4   1   3       2249.93       2268.20        17.82 o                         
  -3   1   3          0.25          4.33         1.12 o                         
  -2   1   3       8137.86       8575.31        61.51 o                         
  -1   1   3        486.33        507.61         4.45 o                         
   0   1   3       1368.58       1344.54        16.28 o                         
   1   1   3       9252.10       9129.88       169.00 o                         
   2   1   3        958.95       1105.61         7.10 o                         
   3   1   3       5910.66       6185.15        35.31 o                         
   4   1   3        747.24        724.49         5.77 o                         
   5   1   3        215.25        211.23         3.52 o                         
   6   1   3       1083.74       1115.56        18.83 o                         
  -5   2   3        717.27        768.95        11.18 o                         
  -4   2   3        508.43        528.29         5.03 o                         
  -3   2   3        341.13        346.78         3.49 o                         
  -2   2   3       5166.03       5441.01        30.01 o                         
  -1   2   3       1191.58       1283.20         7.90 o                         
   0   2   3       2727.37       2646.31        20.67 o                         
   1   2   3       4871.84       5092.87        47.13 o                         
   2   2   3        167.21        157.52         1.57 o                         
   3   2   3       3365.22       3392.03        19.25 o                         
   4   2   3        362.62        379.70         3.58 o                         
   5   2   3        212.68        217.82         3.89 o                         
   6   2   3        359.26        380.34         9.00 o                         
  -5   3   3       1770.55       1728.74        20.68 o                         
  -4   3   3        587.94        590.41         5.46 o                         
  -3   3   3       1277.35       1308.98         8.68 o                         
  -2   3   3       2848.14       2839.27        16.10 o                         
  -1   3   3         74.61         82.96         1.50 o                         
   0   3   3      10580.83      10255.10        83.67 o                         
   1   3   3       3748.47       3936.80        21.82 o                         
   2   3   3       2994.11       3206.03        16.67 o                         
   3   3   3       3250.16       3240.48        18.70 o                         
   4   3   3        294.53        313.67         4.86 o                         
   5   3   3       2523.62       2558.30        23.14 o                         
   6   3   3        944.37        958.52        33.70 o                         
  -5   4   3        648.66        674.64        12.21 o                         
  -4   4   3        881.54        850.52         7.98 o                         
  -3   4   3       1561.90       1538.66        10.18 o                         
  -2   4   3       2846.80       2796.72        30.39 o                         
  -1   4   3        881.12        920.77         5.90 o                         
   0   4   3       5864.32       5692.97        75.24 o                         
   1   4   3       2325.90       2475.56        14.16 o                         
   2   4   3       3088.81       3231.05        19.14 o                         
   3   4   3       3963.10       4092.39        25.43 o                         
   4   4   3          1.58          3.98         0.70 o                         
   5   4   3       1800.96       1826.31        25.07 o                         
   6   4   3        820.18        841.18        19.22 o                         
  -5   5   3        692.46        725.61        19.47 o                         
  -4   5   3          0.55          4.09         1.04 o                         
  -3   5   3       2180.68       2093.13        15.59 o                         
  -2   5   3       1959.93       1960.35        13.44 o                         
  -1   5   3        290.65        269.73         3.30 o                         
   0   5   3       3234.59       3221.28        23.57 o                         
   1   5   3        174.30        177.01         3.20 o                         
   2   5   3       2789.68       2734.43        17.49 o                         
   3   5   3       2303.03       2358.37        15.08 o                         
   4   5   3        456.69        473.89         5.60 o                         
   5   5   3       1023.58       1019.10        20.67 o                         
  -5   6   3       1197.88       1184.93        21.61 o                         
  -4   6   3         84.90         90.76         5.03 o                         
  -3   6   3       1764.75       1719.20        15.68 o                         
  -2   6   3        807.46        790.50         8.38 o                         
  -1   6   3        379.05        337.03         3.96 o                         
   0   6   3       5414.80       5411.19        34.56 o                         
   1   6   3        142.92        169.84         2.16 o                         
   2   6   3       1709.46       1689.99        11.66 o                         
   3   6   3        623.67        632.06         5.76 o                         
   4   6   3        459.59        478.54         5.19 o                         
   5   6   3       1797.65       1819.21        31.97 o                         
  -4   7   3         59.57         67.75         4.43 o                         
  -3   7   3       1189.61       1217.02        16.62 o                         
  -2   7   3        329.13        322.28         4.66 o                         
  -1   7   3       2776.19       2692.57        21.72 o                         
   0   7   3       3526.99       3444.23        23.00 o                         
   1   7   3         37.49         40.14         1.78 o                         
   2   7   3       3018.83       3067.68        21.08 o                         
   3   7   3        652.42        658.39         6.09 o                         
   4   7   3        714.68        712.21         9.16 o                         
   5   7   3       1018.34        982.63        40.87 o                         
  -4   8   3        266.69        263.26        15.28 o                         
  -3   8   3       1565.64       1545.63        20.58 o                         
  -2   8   3        102.75        105.77         3.30 o                         
  -1   8   3       3001.61       2894.24        25.01 o                         
   0   8   3        738.21        717.86         6.99 o                         
   1   8   3        102.63        101.78         2.86 o                         
   2   8   3       3456.27       3436.92        29.60 o                         
   3   8   3        665.69        620.87         7.48 o                         
   4   8   3       1030.85       1050.63        12.34 o                         
   5   8   3        356.31        314.74        13.83 o                         
  -4   9   3        330.78        346.99        15.01 o                         
  -3   9   3        906.66        879.57        17.18 o                         
  -2   9   3          9.51         12.44         1.84 o                         
  -1   9   3       1336.91       1321.47        14.12 o                         
   0   9   3        420.74        418.54         5.64 o                         
   1   9   3       1258.53       1230.11        14.42 o                         
   2   9   3       1682.62       1660.36        19.85 o                         
   3   9   3         63.39         69.58         2.57 o                         
   4   9   3       1160.61       1128.29        16.21 o                         
  -3  10   3        433.00        451.16        12.11 o                         
  -2  10   3        344.03        335.04         8.12 o                         
  -1  10   3       1053.04       1055.15        11.91 o                         
   0  10   3        310.66        316.38         4.99 o                         
   1  10   3       1273.33       1259.08        18.74 o                         
   2  10   3       1069.16       1062.59        16.97 o                         
   3  10   3        321.80        307.59         7.20 o                         
   4  10   3       1192.35       1139.36        16.79 o                         
  -2  11   3        277.54        283.67         7.80 o                         
  -1  11   3       1128.58       1164.01        16.32 o                         
   0  11   3         20.05         24.48         2.41 o                         
   1  11   3        706.48        720.00        13.20 o                         
   2  11   3        550.85        561.37        11.51 o                         
   3  11   3         43.44         50.34         5.43 o                         
  -1  12   3        636.18        666.59        11.07 o                         
   0  12   3          2.65          4.60         2.01 o                         
   1  12   3        969.29        971.45        16.82 o                         
   2  12   3        161.14        155.64         6.21 o                         
  -2  -9   4        414.39        415.52        22.78 o                         
  -1  -9   4        754.12        741.20        18.02 o                         
   0  -9   4          0.15          4.01         2.62 o                         
   1  -9   4        884.49        925.74        17.15 o                         
   2  -9   4        209.33        231.62         8.28 o                         
  -3  -8   4         32.80         36.81         2.95 o                         
  -2  -8   4        677.18        662.98        16.51 o                         
  -1  -8   4        466.65        461.22        18.17 o                         
   0  -8   4         86.28         96.08         6.08 o                         
   1  -8   4       1449.02       1467.21        37.61 o                         
   2  -8   4        122.07        124.49         5.72 o                         
   3  -8   4        454.32        469.80        11.25 o                         
  -3  -7   4         24.19         20.69         2.18 o                         
  -2  -7   4       1371.75       1308.80        43.56 o                         
  -1  -7   4        737.23        726.45        13.60 o                         
   0  -7   4        633.33        620.79        12.19 o                         
   1  -7   4       1178.53       1166.75        18.99 o                         
   2  -7   4         21.62         24.73         2.98 o                         
   3  -7   4        891.81        903.37        16.05 o                         
   4  -7   4        424.72        446.84        11.44 o                         
  -4  -6   4        670.04        643.07        14.83 o                         
  -3  -6   4          7.91         14.10         2.51 o                         
  -2  -6   4       1734.80       1722.45        18.51 o                         
  -1  -6   4        503.52        497.93         6.51 o                         
   0  -6   4       1128.10       1122.92        17.30 o                         
   1  -6   4       1286.79       1272.64        19.30 o                         
   2  -6   4          4.76          7.54         2.80 o                         
   3  -6   4       1097.07       1098.72        28.09 o                         
   4  -6   4        647.85        668.02        13.89 o                         
  -4  -5   4        693.89        681.82        15.11 o                         
  -3  -5   4        265.92        253.96         4.56 o                         
  -2  -5   4       1311.23       1299.62        12.59 o                         
  -1  -5   4         17.54         20.21         1.41 o                         
   0  -5   4       1474.22       1494.59        11.46 o                         
   1  -5   4       2583.34       2580.68        20.70 o                         
   2  -5   4        303.77        285.08         6.58 o                         
   3  -5   4       1719.68       1673.06        23.49 o                         
   4  -5   4         30.19         35.66         3.65 o                         
   5  -5   4        250.04        260.48         8.69 o                         
  -4  -4   4        401.19        391.70        11.66 o                         
  -3  -4   4       1119.98       1105.30        11.73 o                         
  -2  -4   4       2540.01       2467.28        18.19 o                         
  -1  -4   4          2.41          3.42         0.73 o                         
   0  -4   4       3150.48       3110.47        21.15 o                         
   1  -4   4       1125.04       1123.41        11.02 o                         
   2  -4   4       1011.42        986.12        11.48 o                         
   3  -4   4       2333.75       2241.98        22.22 o                         
   4  -4   4         13.28         13.85         2.38 o                         
   5  -4   4        985.06        982.65        17.92 o                         
  -5  -3   4        841.37        800.18        18.53 o                         
  -4  -3   4         32.66         31.91         9.04 o                         
  -3  -3   4       1235.41       1225.05        12.92 o                         
  -2  -3   4       3201.42       3175.53        23.40 o                         
  -1  -3   4         58.74         65.53         1.65 o                         
   0  -3   4       5187.66       5229.19        38.34 o                         
   1  -3   4         65.29         51.28         1.54 o                         
   2  -3   4       1662.24       1639.00        15.86 o                         
   3  -3   4       2032.67       2048.18        24.95 o                         
   4  -3   4         13.62         13.73         1.79 o                         
   5  -3   4       1545.17       1428.86        32.60 o                         
  -5  -2   4        743.86        712.22        23.78 o                         
  -4  -2   4          7.05          3.91         1.59 o                         
  -3  -2   4       2141.10       2113.93        19.63 o                         
  -2  -2   4        794.20        743.82         7.13 o                         
  -1  -2   4       1499.01       1494.04        10.57 o                         
   0  -2   4       3860.86       3893.06        25.47 o                         
   1  -2   4        675.28        730.44         6.74 o                         
   2  -2   4       2469.00       2334.87        15.03 o                         
   3  -2   4       1622.10       1562.67        12.47 o                         
   4  -2   4        411.08        399.23         6.41 o                         
   5  -2   4       1295.87       1257.80        14.86 o                         
   6  -2   4         25.96         36.17         9.67 o                         
  -5  -1   4        818.67        779.13        17.56 o                         
  -4  -1   4         15.86         21.14         2.54 o                         
  -3  -1   4       2796.97       2769.00        24.37 o                         
  -2  -1   4        303.15        295.33         3.37 o                         
  -1  -1   4       2328.66       2372.44        18.72 o                         
   0  -1   4       4644.37       4559.73        29.25 o                         
   1  -1   4         83.86         99.32         1.75 o                         
   2  -1   4       4281.59       4132.87        30.34 o                         
   3  -1   4        645.99        575.13         5.94 o                         
   4  -1   4        563.63        541.99         5.57 o                         
   5  -1   4        651.97        659.79        10.15 o                         
   6  -1   4         24.17         31.20         4.01 o                         
  -5   0   4        731.94        701.39        16.46 o                         
  -4   0   4        443.92        444.63         6.56 o                         
  -3   0   4       2237.83       2224.21        21.24 o                         
  -2   0   4       1034.93       1145.18        14.63 o                         
  -1   0   4       2819.66       2870.86        22.01 o                         
   0   0   4       4753.77       4625.36        31.15 o                         
   1   0   4       1777.06       1843.45        22.23 o                         
   2   0   4       6640.71       6784.79        57.49 o                         
   3   0   4       1130.74       1177.82         7.43 o                         
   4   0   4       1438.93       1453.22        11.41 o                         
   5   0   4       1667.78       1647.98        15.97 o                         
   6   0   4         52.97         59.34         4.27 o                         
  -5   1   4        465.61        461.22        12.59 o                         
  -4   1   4        544.83        580.22         7.30 o                         
  -3   1   4       2353.28       2323.74        15.78 o                         
  -2   1   4        144.89        168.65         2.93 o                         
  -1   1   4       6104.99       6302.61        60.30 o                         
   0   1   4       2941.59       3001.28        22.08 o                         
   1   1   4       1365.85       1418.91        17.60 o                         
   2   1   4       4157.36       4081.43        29.77 o                         
   3   1   4        541.42        598.22         4.30 o                         
   4   1   4       2083.84       2096.00        14.31 o                         
   5   1   4       1708.15       1726.10        14.17 o                         
   6   1   4         40.88         50.47         4.09 o                         
  -5   2   4         52.92         68.31         5.59 o                         
  -4   2   4        994.83        975.24         9.80 o                         
  -3   2   4       2738.16       2804.82        16.79 o                         
  -2   2   4        936.33       1006.26         7.23 o                         
  -1   2   4       4622.73       4671.33        26.96 o                         
   0   2   4       1517.72       1500.53        10.10 o                         
   1   2   4       2037.32       2040.91        18.98 o                         
   2   2   4       4655.61       4704.31        25.61 o                         
   3   2   4       1009.45       1151.50         6.71 o                         
   4   2   4       2683.22       2640.69        16.50 o                         
   5   2   4        154.27        165.29         3.38 o                         
   6   2   4        407.75        427.12         9.62 o                         
  -5   3   4          0.14          1.10         1.94 o                         
  -4   3   4       1730.32       1693.40        12.98 o                         
  -3   3   4       1625.66       1663.58        10.82 o                         
  -2   3   4        686.70        659.32         4.83 o                         
  -1   3   4       4833.29       4853.35        26.83 o                         
   0   3   4        499.34        485.31         3.67 o                         
   1   3   4       5716.53       5859.45        30.55 o                         
   2   3   4       4719.73       4942.66        25.98 o                         
   3   3   4        367.86        365.09         3.21 o                         
   4   3   4       2761.48       2796.70        18.46 o                         
   5   3   4        249.78        231.43         4.27 o                         
   6   3   4       1178.76       1195.75        18.56 o                         
  -5   4   4          0.72          1.99         3.16 o                         
  -4   4   4       1128.08       1167.62        10.99 o                         
  -3   4   4        426.63        420.49         4.01 o                         
  -2   4   4        584.34        581.24         4.63 o                         
  -1   4   4       6027.49       6005.52        32.83 o                         
   0   4   4          0.11          0.00         1.22 o                         
   1   4   4       5211.36       5263.01        26.57 o                         
   2   4   4        696.58        658.73         4.35 o                         
   3   4   4         87.80         74.31         1.57 o                         
   4   4   4       1845.02       1871.16        14.28 o                         
   5   4   4        122.25        117.79         4.79 o                         
   6   4   4        466.16        477.97        10.18 o                         
  -5   5   4         27.58         30.91         3.32 o                         
  -4   5   4       1403.57       1414.77        15.02 o                         
  -3   5   4        157.55        164.37         2.73 o                         
  -2   5   4       2593.33       2526.30        14.56 o                         
  -1   5   4       3073.31       3067.56        15.74 o                         
   0   5   4        144.43        128.90         1.72 o                         
   1   5   4       4780.29       4820.86        27.75 o                         
   2   5   4       1001.82       1041.10         7.01 o                         
   3   5   4       2176.37       2166.70        13.32 o                         
   4   5   4       2248.92       2274.04        15.67 o                         
   5   5   4         75.27         86.37         4.55 o                         
  -5   6   4        223.60        209.74         7.24 o                         
  -4   6   4       1719.38       1667.96        23.19 o                         
  -3   6   4         97.38         86.41         2.70 o                         
  -2   6   4       2647.54       2585.05        21.27 o                         
  -1   6   4        923.71        842.33         7.18 o                         
   0   6   4        914.64        918.18         7.54 o                         
   1   6   4       4157.42       4033.68        23.65 o                         
   2   6   4        598.40        656.37         5.38 o                         
   3   6   4       2665.57       2672.62        22.66 o                         
   4   6   4       1527.98       1512.60        12.92 o                         
   5   6   4         64.69         67.43         9.49 o                         
  -4   7   4        633.70        672.30        12.39 o                         
  -3   7   4         23.78         25.97         2.90 o                         
  -2   7   4       1631.05       1596.39        14.67 o                         
  -1   7   4       1298.82       1270.84        10.16 o                         
   0   7   4       2377.11       2407.27        21.01 o                         
   1   7   4       3034.24       2977.34        20.24 o                         
   2   7   4         75.25         90.31         2.10 o                         
   3   7   4       2295.35       2320.76        16.03 o                         
   4   7   4        688.97        691.48         7.91 o                         
   5   7   4        421.21        419.92        12.66 o                         
  -4   8   4        345.59        370.26         8.92 o                         
  -3   8   4        308.45        302.65         6.46 o                         
  -2   8   4       1847.28       1762.88        15.01 o                         
  -1   8   4        412.58        426.22         5.00 o                         
   0   8   4       1060.14        981.08         8.85 o                         
   1   8   4       1394.45       1399.63        10.92 o                         
   2   8   4        159.33        167.65         3.01 o                         
   3   8   4       1753.19       1759.75        14.48 o                         
   4   8   4        319.96        316.72         5.80 o                         
   5   8   4        802.24        756.99        18.01 o                         
  -4   9   4        331.13        327.82        11.95 o                         
  -3   9   4        269.65        282.59         8.16 o                         
  -2   9   4       1824.43       1830.23        27.24 o                         
  -1   9   4         88.42         95.46         2.62 o                         
   0   9   4       1327.14       1258.13        11.01 o                         
   1   9   4       1102.42       1104.56        11.65 o                         
   2   9   4        365.09        375.84         4.92 o                         
   3   9   4       1448.74       1417.40        29.71 o                         
   4   9   4          5.26          3.95         1.77 o                         
  -3  10   4        327.65        334.52        14.01 o                         
  -2  10   4        848.80        854.54        14.06 o                         
  -1  10   4         18.93         24.18         2.36 o                         
   0  10   4       2158.27       2131.16        28.78 o                         
   1  10   4        905.31        897.90        10.64 o                         
   2  10   4        569.45        583.16         7.42 o                         
   3  10   4       1637.76       1616.11        20.65 o                         
   4  10   4          9.93         12.48         2.51 o                         
  -2  11   4        300.95        331.47         6.78 o                         
  -1  11   4         28.05         32.49         2.92 o                         
   0  11   4       1279.25       1288.42        17.03 o                         
   1  11   4         20.95         22.23         2.87 o                         
   2  11   4        831.01        849.32        18.15 o                         
   3  11   4        548.10        529.87        10.24 o                         
  -1  12   4        401.91        418.39         8.54 o                         
   0  12   4        821.45        816.26        14.90 o                         
   1  12   4          4.10          6.22         2.24 o                         
   2  12   4       1244.76       1239.31        20.09 o                         
  -1  -9   5        491.24        466.62        13.93 o                         
   0  -9   5        299.11        310.84        14.38 o                         
   1  -9   5          0.49          0.00         3.25 o                         
  -2  -8   5        204.14        188.18         8.68 o                         
  -1  -8   5        425.28        409.50        12.38 o                         
   0  -8   5        911.32        899.91        19.94 o                         
   1  -8   5         55.37         50.81         7.59 o                         
   2  -8   5        876.03        907.39        17.98 o                         
   3  -8   5        213.31        230.47         7.72 o                         
  -3  -7   5       1078.16       1053.17        53.43 o                         
  -2  -7   5          0.16          5.37         2.36 o                         
  -1  -7   5        438.50        456.32        12.84 o                         
   0  -7   5       1265.24       1255.16        33.34 o                         
   1  -7   5        101.97         90.77         7.96 o                         
   2  -7   5       1080.10       1112.95        20.11 o                         
   3  -7   5         12.29         16.72         2.77 o                         
   4  -7   5        297.79        331.76         9.82 o                         
  -3  -6   5       1158.42       1142.26        21.25 o                         
  -2  -6   5          6.29          7.68         1.55 o                         
  -1  -6   5       1882.79       1899.22        28.30 o                         
   0  -6   5        433.12        451.34         9.84 o                         
   1  -6   5        549.39        533.81        10.98 o                         
   2  -6   5       1181.94       1157.56        57.32 o                         
   3  -6   5         11.78         15.76         4.34 o                         
   4  -6   5        716.59        747.77        14.97 o                         
  -4  -5   5        731.96        709.14        16.09 o                         
  -3  -5   5        395.53        399.98         7.32 o                         
  -2  -5   5         97.45         98.42         3.48 o                         
  -1  -5   5       2563.31       2535.41        26.04 o                         
   0  -5   5        101.26        111.02         2.37 o                         
   1  -5   5       1346.65       1328.37        12.30 o                         
   2  -5   5       1398.77       1337.06        21.87 o                         
   3  -5   5          4.13          3.57         1.59 o                         
   4  -5   5       1593.42       1534.91        28.19 o                         
   5  -5   5          9.66         12.58         3.13 o                         
  -4  -4   5       1368.36       1307.87        24.24 o                         
  -3  -4   5        565.63        575.13         9.26 o                         
  -2  -4   5       1052.40       1059.48         9.64 o                         
  -1  -4   5       2150.86       2138.41        16.90 o                         
   0  -4   5        276.59        296.07         4.10 o                         
   1  -4   5       1958.34       1941.02        15.26 o                         
   2  -4   5       1295.78       1274.33        19.60 o                         
   3  -4   5        411.49        413.36         6.68 o                         
   4  -4   5       1008.88        989.42        18.30 o                         
   5  -4   5        218.37        213.49         7.71 o                         
  -4  -3   5        518.57        492.82        12.42 o                         
  -3  -3   5        562.13        528.02         9.78 o                         
  -2  -3   5        519.47        480.08         5.73 o                         
  -1  -3   5       1806.15       1753.42        12.62 o                         
   0  -3   5          0.23          6.03         0.85 o                         
   1  -3   5       2933.95       2919.36        26.88 o                         
   2  -3   5       1094.73       1083.03        20.22 o                         
   3  -3   5       1244.00       1181.78        13.34 o                         
   4  -3   5        886.80        870.50        11.46 o                         
   5  -3   5         47.64         49.35         4.38 o                         
  -5  -2   5        591.87        579.05        15.10 o                         
  -4  -2   5       1213.17       1200.41        22.60 o                         
  -3  -2   5        153.26        155.07         3.69 o                         
  -2  -2   5       1656.35       1613.17        14.48 o                         
  -1  -2   5       2498.94       2487.38        15.84 o                         
   0  -2   5       1389.53       1473.79        11.89 o                         
   1  -2   5       3333.20       3276.05        24.62 o                         
   2  -2   5        775.46        790.94        10.01 o                         
   3  -2   5        963.52        929.21        10.49 o                         
   4  -2   5       2110.66       2043.86        21.37 o                         
   5  -2   5        168.28        152.22         5.72 o                         
  -5  -1   5        341.01        342.05        11.11 o                         
  -4  -1   5       2336.83       2224.94        20.45 o                         
  -3  -1   5          9.67         15.83         1.46 o                         
  -2  -1   5       4141.61       4118.92        29.30 o                         
  -1  -1   5       2685.08       2881.52        22.74 o                         
   0  -1   5        562.56        526.71         4.69 o                         
   1  -1   5       5388.07       5322.31        66.76 o                         
   2  -1   5          6.85         15.26         1.63 o                         
   3  -1   5       2569.00       2521.60        21.97 o                         
   4  -1   5       1241.50       1201.80        11.54 o                         
   5  -1   5        187.00        179.21         4.64 o                         
   6  -1   5       1055.96       1061.87        19.62 o                         
  -5   0   5        337.80        365.34        11.53 o                         
  -4   0   5        950.48        914.20        11.95 o                         
  -3   0   5        395.00        410.51         5.77 o                         
  -2   0   5       3233.82       3199.35        23.35 o                         
  -1   0   5        432.22        412.65         4.71 o                         
   0   0   5        758.44        690.35         5.58 o                         
   1   0   5       6312.38       6313.60        60.30 o                         
   2   0   5        174.67        197.22         3.61 o                         
   3   0   5       4069.71       4040.86        30.50 o                         
   4   0   5        313.00        321.01         4.03 o                         
   5   0   5        416.53        410.54         6.95 o                         
   6   0   5        952.06        978.62        21.79 o                         
  -5   1   5        885.91        882.86        19.39 o                         
  -4   1   5        371.36        374.91         5.75 o                         
  -3   1   5        402.35        393.86         4.34 o                         
  -2   1   5       2824.82       2847.76        21.05 o                         
  -1   1   5        110.60         96.31         1.73 o                         
   0   1   5       9638.12       9701.54        68.91 o                         
   1   1   5       1786.08       1681.68        17.85 o                         
   2   1   5        148.49        128.23         2.53 o                         
   3   1   5       1983.09       1877.82        15.17 o                         
   4   1   5        360.63        348.95         4.41 o                         
   5   1   5       1251.07       1234.97        11.82 o                         
   6   1   5        519.40        516.94        11.16 o                         
  -5   2   5        925.67        926.24        19.92 o                         
  -4   2   5        381.94        372.49        10.49 o                         
  -3   2   5        620.55        609.68         5.79 o                         
  -2   2   5       3117.50       3213.78        21.70 o                         
  -1   2   5         34.07         48.72         1.42 o                         
   0   2   5       6868.69       6712.66        52.51 o                         
   1   2   5       1529.54       1480.78        14.00 o                         
   2   2   5       1277.89       1268.44        12.45 o                         
   3   2   5       3548.23       3594.71        18.17 o                         
   4   2   5         95.69         92.81         1.79 o                         
   5   2   5       1535.21       1531.81        13.91 o                         
   6   2   5        236.93        245.07         7.23 o                         
  -5   3   5       1031.95        972.11        28.75 o                         
  -4   3   5        516.38        511.44         7.29 o                         
  -3   3   5       2013.55       2022.14        12.90 o                         
  -2   3   5       2665.47       2662.83        18.30 o                         
  -1   3   5        248.17        234.44         2.36 o                         
   0   3   5       1669.03       1532.55        11.02 o                         
   1   3   5       1685.14       1732.38        10.61 o                         
   2   3   5       3090.46       3119.95        16.23 o                         
   3   3   5       4656.03       4699.70        23.76 o                         
   4   3   5         27.83         31.39         1.47 o                         
   5   3   5       1103.21       1131.29        11.15 o                         
   6   3   5        787.97        757.60        13.80 o                         
  -5   4   5        738.00        758.07        15.26 o                         
  -4   4   5          3.94          6.99         1.32 o                         
  -3   4   5       1627.78       1621.79        10.78 o                         
  -2   4   5       1414.38       1398.60         9.61 o                         
  -1   4   5       1151.39       1187.43         7.27 o                         
   0   4   5       5885.48       5748.02        32.79 o                         
   1   4   5        255.60        272.01         2.23 o                         
   2   4   5       3152.91       3163.81        21.31 o                         
   3   4   5       1338.86       1331.31         8.64 o                         
   4   4   5        454.71        449.29         4.78 o                         
   5   4   5       1422.48       1440.53        26.10 o                         
   6   4   5        209.89        214.94         8.17 o                         
  -5   5   5        631.68        650.08        12.29 o                         
  -4   5   5        326.75        294.52         7.32 o                         
  -3   5   5       1861.79       1797.01        12.92 o                         
  -2   5   5        913.47        920.81         6.76 o                         
  -1   5   5       1872.88       1836.89        10.12 o                         
   0   5   5       5925.31       5874.02        29.74 o                         
   1   5   5        121.42        126.36         1.74 o                         
   2   5   5       3033.10       3002.61        16.01 o                         
   3   5   5        921.57        929.35         7.35 o                         
   4   5   5        938.14        965.76         8.86 o                         
   5   5   5       2523.13       2535.68        32.38 o                         
  -5   6   5        393.09        367.53         9.19 o                         
  -4   6   5         50.96         51.13         5.61 o                         
  -3   6   5       2246.77       2286.05        21.93 o                         
  -2   6   5        187.01        188.95         2.64 o                         
  -1   6   5       1909.82       1827.46         9.81 o                         
   0   6   5       1745.58       1703.60        10.05 o                         
   1   6   5        193.33        190.17         2.82 o                         
   2   6   5       3985.91       4005.48        23.85 o                         
   3   6   5        687.86        736.38         5.81 o                         
   4   6   5        667.15        701.02         6.51 o                         
   5   6   5        940.54        924.29        15.65 o                         
  -4   7   5        158.87        172.79         6.24 o                         
  -3   7   5       1048.74       1070.72        16.30 o                         
  -2   7   5         24.79         30.74         2.31 o                         
  -1   7   5       2219.85       2159.59        14.20 o                         
   0   7   5       1217.35       1193.05         8.43 o                         
   1   7   5        436.47        407.36         3.50 o                         
   2   7   5       3133.39       3099.78        18.27 o                         
   3   7   5         17.03         21.60         1.25 o                         
   4   7   5       1415.80       1424.68        15.08 o                         
   5   7   5        270.51        264.40         9.65 o                         
  -4   8   5        722.00        714.10        13.36 o                         
  -3   8   5        837.25        838.87        14.04 o                         
  -2   8   5         24.01         25.27         2.15 o                         
  -1   8   5       2613.86       2513.54        18.25 o                         
   0   8   5        872.29        845.94         6.96 o                         
   1   8   5       1606.21       1561.08        11.96 o                         
   2   8   5       1794.35       1828.65        14.67 o                         
   3   8   5          2.47          6.87         0.98 o                         
   4   8   5       1824.44       1790.05        17.96 o                         
   5   8   5        776.42        735.43        19.89 o                         
  -4   9   5        548.04        556.16        11.71 o                         
  -3   9   5        742.01        757.57        13.24 o                         
  -2   9   5         66.21         68.64         5.25 o                         
  -1   9   5       1706.57       1677.74        15.08 o                         
   0   9   5         84.70         91.14         2.93 o                         
   1   9   5       1831.25       1818.90        15.70 o                         
   2   9   5       1369.39       1367.95        11.96 o                         
   3   9   5        102.76        104.02         5.73 o                         
   4   9   5       1223.43       1240.24        17.25 o                         
  -3  10   5        220.90        249.70        10.27 o                         
  -2  10   5        755.76        747.98        11.38 o                         
  -1  10   5       1031.29       1072.90        13.77 o                         
   0  10   5          0.12          5.73         1.21 o                         
   1  10   5       1194.09       1174.69        13.07 o                         
   2  10   5        896.10        877.80        12.90 o                         
   3  10   5        639.51        650.19        11.10 o                         
   4  10   5       1189.67       1190.24        17.25 o                         
  -2  11   5        676.52        683.67        13.06 o                         
  -1  11   5        978.32       1003.83        13.72 o                         
   0  11   5         26.71         32.01         2.93 o                         
   1  11   5       1069.18       1095.41        17.55 o                         
   2  11   5        143.47        167.67         6.13 o                         
   3  11   5        498.56        528.85        10.14 o                         
  -1  12   5        448.55        459.90         8.94 o                         
   0  12   5        223.03        243.09         8.38 o                         
   1  12   5       1330.40       1369.55        29.63 o                         
   2  12   5         41.85         56.93         6.31 o                         
  -1  -8   6        269.15        279.05        10.42 o                         
   0  -8   6        137.26        140.24        10.67 o                         
   1  -8   6       1073.60       1175.18        33.63 o                         
   2  -8   6         15.75         17.82         2.84 o                         
  -2  -7   6        713.13        735.23        25.50 o                         
  -1  -7   6         12.11         25.89         4.12 o                         
   0  -7   6        699.94        699.26        17.56 o                         
   1  -7   6        664.57        710.64        23.51 o                         
   2  -7   6         37.66         47.18         3.88 o                         
   3  -7   6        758.50        787.72        17.28 o                         
  -3  -6   6        216.08        191.46         9.04 o                         
  -2  -6   6        491.67        584.61        21.52 o                         
  -1  -6   6        138.76        142.75         5.60 o                         
   0  -6   6       1504.72       1487.23        38.26 o                         
   1  -6   6        531.64        550.43        19.17 o                         
   2  -6   6        353.04        345.95        12.93 o                         
   3  -6   6       1136.50       1151.01        29.17 o                         
   4  -6   6        163.25        147.62         9.70 o                         
  -3  -5   6        603.68        579.77        15.10 o                         
  -2  -5   6       1071.65       1091.50        17.74 o                         
  -1  -5   6          0.18          1.53         0.92 o                         
   0  -5   6       1541.78       1545.27        15.38 o                         
   1  -5   6        351.30        354.24        14.29 o                         
   2  -5   6        414.35        416.32         7.19 o                         
   3  -5   6        916.58        923.83        15.39 o                         
   4  -5   6          0.09          3.26         4.69 o                         
  -4  -4   6        249.52        240.82        18.99 o                         
  -3  -4   6        551.43        565.57        12.41 o                         
  -2  -4   6       2353.44       2348.34        22.79 o                         
  -1  -4   6        450.17        454.62         5.77 o                         
   0  -4   6       1864.19       1904.17        15.54 o                         
   1  -4   6        384.01        394.26         5.12 o                         
   2  -4   6        708.48        687.00         9.67 o                         
   3  -4   6       1582.87       1541.76        34.64 o                         
   4  -4   6        301.91        301.68        10.38 o                         
   5  -4   6        732.74        735.67        15.25 o                         
  -4  -3   6         73.95         62.53         5.39 o                         
  -3  -3   6       1055.80       1057.55        14.44 o                         
  -2  -3   6        414.34        412.22         6.60 o                         
  -1  -3   6        573.64        562.28         5.72 o                         
   0  -3   6       2264.87       2282.06        26.15 o                         
   1  -3   6         86.54         95.99         3.29 o                         
   2  -3   6       2278.05       2205.59        32.09 o                         
   3  -3   6        831.26        775.71        10.09 o                         
   4  -3   6        153.40        147.25         4.26 o                         
   5  -3   6        624.77        582.37        12.82 o                         
  -4  -2   6        302.47        316.68         9.90 o                         
  -3  -2   6       2965.82       2864.40        34.56 o                         
  -2  -2   6         63.84         72.16         2.89 o                         
  -1  -2   6       2062.69       2043.68        14.44 o                         
   0  -2   6       3416.87       3471.70        25.20 o                         
   1  -2   6        154.93        154.31         2.74 o                         
   2  -2   6       4366.70       4364.78        60.88 o                         
   3  -2   6        187.57        176.27         3.79 o                         
   4  -2   6        315.47        324.90         6.27 o                         
   5  -2   6       1263.33       1207.37        20.10 o                         
  -4  -1   6         14.89          7.69         2.33 o                         
  -3  -1   6       1246.10       1193.32        12.32 o                         
  -2  -1   6        469.19        478.72         5.61 o                         
  -1  -1   6       2419.39       2437.49        17.53 o                         
   0  -1   6       2189.39       2122.47        16.30 o                         
   1  -1   6        188.02        164.55         2.72 o                         
   2  -1   6       2289.42       2187.56        21.48 o                         
   3  -1   6        500.79        520.07         6.82 o                         
   4  -1   6       1193.53       1132.07        11.40 o                         
   5  -1   6       1142.65       1126.13        15.04 o                         
  -5   0   6        244.68        242.37        12.02 o                         
  -4   0   6        595.96        582.32         9.06 o                         
  -3   0   6        923.42        909.33        10.04 o                         
  -2   0   6         85.31         85.22         2.18 o                         
  -1   0   6       1700.76       1616.26        13.31 o                         
   0   0   6        376.24        332.07         3.57 o                         
   1   0   6       1901.91       1915.35        23.14 o                         
   2   0   6       2215.62       2128.08        20.45 o                         
   3   0   6         63.29         65.54         1.98 o                         
   4   0   6       2063.75       1960.76        17.04 o                         
   5   0   6        327.92        322.62         6.12 o                         
   6   0   6        186.31        190.98         7.30 o                         
  -5   1   6        239.47        228.36        11.66 o                         
  -4   1   6       2095.98       2026.60        24.62 o                         
  -3   1   6       2737.26       2742.18        18.75 o                         
  -2   1   6        262.38        270.37         3.96 o                         
  -1   1   6       4373.73       4450.31        29.50 o                         
   0   1   6       2730.41       2822.60        17.28 o                         
   1   1   6       4428.05       4428.11        38.76 o                         
   2   1   6       4552.08       4503.88        42.07 o                         
   3   1   6        104.13        106.34         2.51 o                         
   4   1   6       2026.84       2025.38        16.95 o                         
   5   1   6        591.08        584.15         9.10 o                         
   6   1   6        503.77        504.28        10.18 o                         
  -5   2   6         37.63         48.22         5.38 o                         
  -4   2   6        856.16        858.99        13.12 o                         
  -3   2   6        767.79        765.43         6.99 o                         
  -2   2   6        173.13        175.54         2.71 o                         
  -1   2   6       5223.07       5247.04        34.33 o                         
   0   2   6        370.16        400.08         7.07 o                         
   1   2   6       1243.86       1096.31        14.11 o                         
   2   2   6       1919.84       1894.42        15.07 o                         
   3   2   6        398.60        401.35         4.81 o                         
   4   2   6       2432.89       2460.39        17.55 o                         
   5   2   6        151.85        147.23         5.14 o                         
   6   2   6        385.22        380.93         9.08 o                         
  -5   3   6         87.35         81.73         9.04 o                         
  -4   3   6        914.18        944.46        14.25 o                         
  -3   3   6        137.30        147.32         2.68 o                         
  -2   3   6       2147.85       2169.90        15.70 o                         
  -1   3   6       4649.76       4719.25        27.90 o                         
   0   3   6       1907.03       2088.59        13.45 o                         
   1   3   6       4125.09       4043.60        22.46 o                         
   2   3   6       1231.31       1207.05         9.06 o                         
   3   3   6       1071.01       1045.06         8.28 o                         
   4   3   6       2734.38       2711.00        18.84 o                         
   5   3   6         62.56         65.82         2.86 o                         
   6   3   6        944.90        950.26        16.10 o                         
  -5   4   6         31.64         41.23         7.23 o                         
  -4   4   6       1196.86       1176.72        13.46 o                         
  -3   4   6        201.63        210.45         2.87 o                         
  -2   4   6       2167.69       2162.05        14.06 o                         
  -1   4   6       1245.47       1209.03         8.67 o                         
   0   4   6         30.04         31.28         1.47 o                         
   1   4   6       7293.31       7275.29        54.94 o                         
   2   4   6       1282.78       1278.96         7.52 o                         
   3   4   6       2039.28       2038.56        11.99 o                         
   4   4   6        971.89        968.32         8.16 o                         
   5   4   6          0.63          2.56         1.31 o                         
   6   4   6       1205.20       1195.83        18.96 o                         
  -4   5   6       1176.77       1162.31        17.45 o                         
  -3   5   6         13.44         16.19         1.10 o                         
  -2   5   6       2129.04       2116.24        13.88 o                         
  -1   5   6        587.79        571.99         4.93 o                         
   0   5   6        310.97        277.91         2.39 o                         
   1   5   6       2906.95       2821.15        15.69 o                         
   2   5   6          3.04          7.95         0.62 o                         
   3   5   6       2677.58       2665.06        15.88 o                         
   4   5   6        935.29        972.44         9.63 o                         
   5   5   6         52.18         68.38         7.12 o                         
  -4   6   6        731.72        757.90        13.29 o                         
  -3   6   6          1.72          5.40         1.32 o                         
  -2   6   6       2120.37       2079.57        13.80 o                         
  -1   6   6       1599.88       1581.08         9.22 o                         
   0   6   6       2467.19       2432.32        12.91 o                         
   1   6   6       2397.36       2361.07        12.55 o                         
   2   6   6        107.52        112.30         1.59 o                         
   3   6   6       2114.88       2123.49        14.59 o                         
   4   6   6       1472.31       1447.33        12.27 o                         
   5   6   6        783.80        781.32        13.55 o                         
  -4   7   6        430.77        456.18        10.11 o                         
  -3   7   6        635.32        638.03         9.70 o                         
  -2   7   6       1532.48       1498.25        13.38 o                         
  -1   7   6         96.89        103.74         1.65 o                         
   0   7   6       2080.27       2022.93        10.78 o                         
   1   7   6       2646.23       2656.94        15.23 o                         
   2   7   6        136.43        137.61         2.34 o                         
   3   7   6       1841.34       1874.52        12.19 o                         
   4   7   6        164.08        157.68         3.82 o                         
   5   7   6       1113.77       1104.05        25.86 o                         
  -4   8   6        400.06        400.97        10.68 o                         
  -3   8   6        843.44        828.55        14.16 o                         
  -2   8   6       1979.04       1972.05        25.95 o                         
  -1   8   6         15.65         20.54         1.20 o                         
   0   8   6       2034.28       1999.27        14.72 o                         
   1   8   6       1227.30       1204.67         9.06 o                         
   2   8   6        800.78        782.40         6.75 o                         
   3   8   6       2449.44       2422.97        16.22 o                         
   4   8   6          7.96         13.50         2.51 o                         
   5   8   6        757.73        779.05        25.59 o                         
  -3   9   6        136.09        148.59         8.64 o                         
  -2   9   6        793.91        807.03        13.52 o                         
  -1   9   6         19.60         21.59         1.51 o                         
   0   9   6       2148.75       2111.61        14.81 o                         
   1   9   6        134.65        135.28         2.76 o                         
   2   9   6        832.84        846.86         8.43 o                         
   3   9   6       1668.65       1624.10        17.56 o                         
   4   9   6          0.33          1.53         1.93 o                         
  -3  10   6        634.41        641.96        16.78 o                         
  -2  10   6        310.66        305.73         8.90 o                         
  -1  10   6        466.42        408.43        25.85 o                         
   0  10   6       1768.96       1768.25        20.99 o                         
   1  10   6         52.23         63.75         3.82 o                         
   2  10   6       1005.36       1003.75        14.16 o                         
   3  10   6        578.14        613.66        10.69 o                         
   4  10   6        117.59        141.76         8.40 o                         
  -2  11   6        443.76        452.24        13.80 o                         
  -1  11   6        428.23        417.22         7.96 o                         
   0  11   6        873.49        881.61        13.07 o                         
   1  11   6         52.59         58.57         4.33 o                         
   2  11   6       1584.69       1588.22        23.30 o                         
   3  11   6        421.68        446.48         9.30 o                         
  -1  12   6        378.88        381.97         8.43 o                         
   0  12   6        476.15        478.11         9.36 o                         
   1  12   6        102.33        109.19         6.70 o                         
   2  12   6       1029.27       1045.16        17.88 o                         
  -1  -7   7        443.26        546.27        28.21 o                         
   0  -7   7        100.51        115.54         7.39 o                         
   1  -7   7        331.84        362.92        16.46 o                         
   2  -7   7        123.67        148.33         5.86 o                         
  -2  -6   7        343.01        377.02        17.72 o                         
  -1  -6   7       1866.76       1994.14        48.82 o                         
   0  -6   7        325.84        342.66        14.65 o                         
   1  -6   7       1074.47       1131.42        31.83 o                         
   2  -6   7        823.89        856.94        16.10 o                         
   3  -6   7        112.97        108.07         5.65 o                         
  -3  -5   7        266.58        273.55        14.01 o                         
  -2  -5   7        118.19        138.61         5.78 o                         
  -1  -5   7       1228.43       1247.72        15.61 o                         
   0  -5   7         36.20         45.96         2.45 o                         
   1  -5   7        649.12        665.98        21.70 o                         
   2  -5   7       1390.93       1408.49        23.24 o                         
   3  -5   7        133.73        138.27         6.33 o                         
   4  -5   7        602.63        635.37        13.38 o                         
  -3  -4   7         69.06         67.23         7.05 o                         
  -2  -4   7        573.21        568.22        13.73 o                         
  -1  -4   7        961.91        979.94        11.58 o                         
   0  -4   7        895.43        958.49        16.14 o                         
   1  -4   7       1339.06       1364.88        14.20 o                         
   2  -4   7        113.41        117.89         5.33 o                         
   3  -4   7        553.82        511.38        12.36 o                         
   4  -4   7        802.22        786.43        14.80 o                         
  -4  -3   7        473.31        482.61        13.03 o                         
  -3  -3   7        112.20         98.64         5.30 o                         
  -2  -3   7       1726.50       1677.89        15.23 o                         
  -1  -3   7        978.44        997.02        10.00 o                         
   0  -3   7         78.36         79.48         2.79 o                         
   1  -3   7       2923.48       2951.46        30.27 o                         
   2  -3   7        179.38        176.06         4.77 o                         
   3  -3   7       1855.04       1820.81        23.86 o                         
   4  -3   7        982.52        938.27        12.60 o                         
   5  -3   7         16.82         15.47         3.14 o                         
  -4  -2   7       1238.12       1235.75        24.17 o                         
  -3  -2   7          1.84          3.98         1.50 o                         
  -2  -2   7       1872.79       1848.56        18.53 o                         
  -1  -2   7        333.79        333.98         5.42 o                         
   0  -2   7         27.98         30.89         1.70 o                         
   1  -2   7       2054.38       2122.29        27.80 o                         
   2  -2   7         56.44         60.97         4.82 o                         
   3  -2   7       1065.55       1047.68        12.59 o                         
   4  -2   7        267.10        285.56         8.69 o                         
   5  -2   7         48.35         50.87         4.64 o                         
  -4  -1   7       1032.43        974.88        26.67 o                         
  -3  -1   7        113.45        111.29         3.81 o                         
  -2  -1   7       1452.10       1437.65        12.59 o                         
  -1  -1   7        842.25        843.50         8.56 o                         
   0  -1   7       2960.84       2929.90        19.48 o                         
   1  -1   7       2591.90       2527.92        36.44 o                         
   2  -1   7        512.13        517.30         7.87 o                         
   3  -1   7       1223.96       1164.56        12.31 o                         
   4  -1   7        389.60        387.61         6.07 o                         
   5  -1   7        985.39        935.18        16.84 o                         
  -4   0   7         95.99         89.62         5.95 o                         
  -3   0   7       1112.76       1081.68        13.65 o                         
  -2   0   7       1987.24       1951.16        17.22 o                         
  -1   0   7        147.24        138.59         2.97 o                         
   0   0   7       3983.39       3845.48        27.73 o                         
   1   0   7       2089.48       2027.33        19.67 o                         
   2   0   7        298.92        292.01         4.98 o                         
   3   0   7       2925.21       2836.81        24.51 o                         
   4   0   7        759.01        717.73         8.27 o                         
   5   0   7       1248.01       1196.35        22.70 o                         
  -4   1   7        273.19        266.38        12.84 o                         
  -3   1   7       1061.22       1007.68        11.65 o                         
  -2   1   7       2704.62       2679.52        24.37 o                         
  -1   1   7        258.71        268.52         3.65 o                         
   0   1   7       3296.14       3259.10        19.98 o                         
   1   1   7        610.91        581.03         7.48 o                         
   2   1   7        650.48        581.39        10.53 o                         
   3   1   7       2941.96       2886.87        27.01 o                         
   4   1   7         57.91         59.24         2.71 o                         
   5   1   7        541.00        557.38         9.01 o                         
   6   1   7        375.80        374.31         8.56 o                         
  -4   2   7        117.11        116.23         6.87 o                         
  -3   2   7        184.17        184.90         3.17 o                         
  -2   2   7        721.89        720.71         8.16 o                         
  -1   2   7        121.09        106.24         2.28 o                         
   0   2   7       3237.94       3056.27        18.89 o                         
   1   2   7        345.46        310.19         4.98 o                         
   2   2   7       2307.01       2247.06        19.47 o                         
   3   2   7       2241.57       2191.35        17.68 o                         
   4   2   7        455.27        458.33         5.09 o                         
   5   2   7       1348.78       1358.13        19.59 o                         
   6   2   7        218.80        221.82         7.10 o                         
  -4   3   7         51.24         50.04         5.49 o                         
  -3   3   7       1601.34       1597.96        12.77 o                         
  -2   3   7        987.43       1022.91         8.85 o                         
  -1   3   7       1096.69       1102.22         8.21 o                         
   0   3   7       2698.88       2569.11        16.09 o                         
   1   3   7          3.36         10.99         1.65 o                         
   2   3   7       2753.81       2711.57        18.47 o                         
   3   3   7       1348.99       1343.52        11.01 o                         
   4   3   7         61.81         63.99         2.27 o                         
   5   3   7       1708.94       1698.77        23.56 o                         
   6   3   7        117.67        120.12         5.67 o                         
  -4   4   7          6.86          9.49         1.73 o                         
  -3   4   7       2981.14       2962.83        22.55 o                         
  -2   4   7       1870.91       1891.52        14.36 o                         
  -1   4   7       2173.33       2189.72        20.08 o                         
   0   4   7       3029.98       3037.99        19.43 o                         
   1   4   7        143.89        179.87         2.24 o                         
   2   4   7       3930.02       3761.99        23.54 o                         
   3   4   7        724.94        721.30         6.10 o                         
   4   4   7        866.34        867.78         8.18 o                         
   5   4   7        966.46        969.43        15.73 o                         
  -4   5   7        130.38        128.11         9.99 o                         
  -3   5   7       1268.71       1262.09        12.70 o                         
  -2   5   7         18.76         21.74         1.22 o                         
  -1   5   7       1403.28       1358.62         8.87 o                         
   0   5   7       2214.14       2211.11        14.07 o                         
   1   5   7         87.55         92.45         1.36 o                         
   2   5   7       3290.99       3203.94        17.81 o                         
   3   5   7        200.60        202.24         3.29 o                         
   4   5   7       1536.62       1523.54        11.81 o                         
   5   5   7       1327.90       1337.78        19.97 o                         
  -4   6   7        590.25        594.13        11.43 o                         
  -3   6   7        982.26        988.26        15.40 o                         
  -2   6   7        377.89        385.67         4.63 o                         
  -1   6   7       2345.80       2304.09        13.78 o                         
   0   6   7       1713.17       1701.15         9.01 o                         
   1   6   7       3280.97       3320.71        17.18 o                         
   2   6   7       3026.65       3059.55        15.62 o                         
   3   6   7          2.01          5.57         0.81 o                         
   4   6   7        872.69        902.66         9.32 o                         
   5   6   7        805.29        793.41        13.94 o                         
  -4   7   7        474.38        494.56        11.42 o                         
  -3   7   7        826.72        794.17        28.58 o                         
  -2   7   7          8.63         19.60         1.67 o                         
  -1   7   7       2331.72       2276.68        17.53 o                         
   0   7   7        444.17        450.13         3.39 o                         
   1   7   7       1605.73       1540.24         9.59 o                         
   2   7   7       1961.61       1977.92        12.05 o                         
   3   7   7          1.29          5.06         1.00 o                         
   4   7   7       2066.65       2068.12        21.54 o                         
   5   7   7        145.11        157.22         5.94 o                         
  -4   8   7        481.00        497.96        13.18 o                         
  -3   8   7        359.29        368.42         8.82 o                         
  -2   8   7         95.13        101.76         3.24 o                         
  -1   8   7       1690.75       1629.04        14.32 o                         
   0   8   7          0.31          5.13         0.92 o                         
   1   8   7        849.09        822.81         6.67 o                         
   2   8   7        684.90        703.54         5.93 o                         
   3   8   7        188.25        213.94         3.21 o                         
   4   8   7       2131.88       2080.83        19.78 o                         
   5   8   7        100.22        104.81         7.28 o                         
  -3   9   7        187.07        186.27         6.54 o                         
  -2   9   7        767.36        752.96        19.01 o                         
  -1   9   7       1599.51       1587.67        14.42 o                         
   0   9   7          0.07          5.04         1.02 o                         
   1   9   7       2135.15       2113.55        14.19 o                         
   2   9   7        887.95        880.03         7.64 o                         
   3   9   7        897.66        884.63        11.13 o                         
   4   9   7        818.70        856.24        13.44 o                         
  -3  10   7        123.29        130.45         5.98 o                         
  -2  10   7        897.15        898.24        14.99 o                         
  -1  10   7       1015.77       1048.88        12.68 o                         
   0  10   7         91.11         93.40         3.07 o                         
   1  10   7       1634.54       1628.58        30.21 o                         
   2  10   7        602.14        579.73        11.85 o                         
   3  10   7        699.72        672.16        11.36 o                         
   4  10   7        684.55        687.60        12.13 o                         
  -2  11   7        709.16        709.98        23.24 o                         
  -1  11   7        358.11        370.00         8.11 o                         
   0  11   7        396.80        396.84         8.03 o                         
   1  11   7        977.33       1005.96        16.39 o                         
   2  11   7          0.15          2.15         1.81 o                         
   3  11   7        772.41        810.01        13.23 o                         
  -1  12   7         48.14         54.98         4.84 o                         
   0  12   7        329.32        344.05         7.92 o                         
   1  12   7       1197.54       1221.18        19.44 o                         
   2  12   7         60.09         63.25         8.56 o                         
   0  -7   8        988.46       1002.13        21.72 o                         
   1  -7   8        294.51        320.24        15.73 o                         
  -1  -6   8         21.86         31.64         9.76 o                         
   0  -6   8        903.17        949.32        39.04 o                         
   1  -6   8        114.76        127.84         9.95 o                         
   2  -6   8         42.84         44.40         3.67 o                         
   3  -6   8       1202.55       1202.10        23.01 o                         
  -2  -5   8        344.49        342.66        17.00 o                         
  -1  -5   8         33.47         38.42         3.31 o                         
   0  -5   8        427.18        454.96        17.54 o                         
   1  -5   8          2.74          3.80         3.44 o                         
   2  -5   8        437.56        428.20        14.38 o                         
   3  -5   8        266.48        292.89        12.93 o                         
  -3  -4   8       1104.02       1157.17        21.79 o                         
  -2  -4   8        293.46        303.24        11.12 o                         
  -1  -4   8        626.88        662.27        11.74 o                         
   0  -4   8       1532.03       1623.82        20.35 o                         
   1  -4   8        125.10        137.86         4.79 o                         
   2  -4   8       2335.15       2348.85        26.40 o                         
   3  -4   8        141.80        150.08         5.40 o                         
   4  -4   8        169.57        144.07         6.10 o                         
  -3  -3   8        843.57        809.06        17.06 o                         
  -2  -3   8        266.98        272.25         7.14 o                         
  -1  -3   8       1429.02       1456.01        13.55 o                         
   0  -3   8       1230.71       1288.82        15.51 o                         
   1  -3   8         88.09        105.77         3.75 o                         
   2  -3   8       1142.76       1116.66        24.72 o                         
   3  -3   8        619.91        598.08         8.99 o                         
   4  -3   8        214.27        222.24         7.23 o                         
  -3  -2   8       1177.09       1104.82        18.20 o                         
  -2  -2   8          0.10          1.47         1.19 o                         
  -1  -2   8       1250.82       1242.09        10.54 o                         
   0  -2   8        725.44        720.54         9.35 o                         
   1  -2   8       1404.40       1407.48        16.25 o                         
   2  -2   8       1342.50       1341.06        20.61 o                         
   3  -2   8         82.80         86.16         3.79 o                         
   4  -2   8        826.71        819.40        11.59 o                         
   5  -2   8        492.85        525.37        12.25 o                         
  -4  -1   8        233.35        229.83         9.17 o                         
  -3  -1   8        694.49        649.94        13.80 o                         
  -2  -1   8        253.48        252.75         4.38 o                         
  -1  -1   8        588.57        576.26         6.96 o                         
   0  -1   8       1394.92       1387.45        10.82 o                         
   1  -1   8       1845.42       1849.88        21.99 o                         
   2  -1   8       2974.24       2919.59        47.94 o                         
   3  -1   8         50.96         46.51         2.74 o                         
   4  -1   8       1244.74       1152.56        12.93 o                         
   5  -1   8        955.23        901.00        16.80 o                         
  -4   0   8        915.10        870.08        19.64 o                         
  -3   0   8        523.65        479.96        10.62 o                         
  -2   0   8        168.44        172.14         3.46 o                         
  -1   0   8       2928.42       2874.88        20.70 o                         
   0   0   8        142.12        142.72         2.94 o                         
   1   0   8        764.87        767.08        10.60 o                         
   2   0   8        873.64        835.90        11.40 o                         
   3   0   8         36.54         42.02         2.25 o                         
   4   0   8       1533.75       1517.20        24.44 o                         
   5   0   8         50.86         57.44         5.41 o                         
  -4   1   8        937.14        915.19        20.31 o                         
  -3   1   8        887.68        854.39        11.19 o                         
  -2   1   8          4.18          6.19         1.12 o                         
  -1   1   8       4634.87       4482.05        30.52 o                         
   0   1   8          6.49          8.95         0.86 o                         
   1   1   8       1825.60       1712.51        17.60 o                         
   2   1   8        878.78        847.11        10.39 o                         
   3   1   8         89.88         88.90         2.81 o                         
   4   1   8       2534.31       2493.95        22.68 o                         
   5   1   8         50.40         49.33        10.22 o                         
  -4   2   8        755.05        723.53        14.75 o                         
  -3   2   8         39.05         45.32         2.26 o                         
  -2   2   8       1565.13       1554.34        14.65 o                         
  -1   2   8        869.57        827.65         7.91 o                         
   0   2   8         17.38         25.26         3.14 o                         
   1   2   8       2881.49       2733.85        26.01 o                         
   2   2   8       1818.73       1788.86        16.37 o                         
   3   2   8       1349.24       1312.05        14.35 o                         
   4   2   8        971.07        912.47        12.15 o                         
   5   2   8         83.33         85.71         3.88 o                         
  -4   3   8        906.99        888.88        16.70 o                         
  -3   3   8         44.70         43.90         2.20 o                         
  -2   3   8       4711.56       4710.97        31.80 o                         
  -1   3   8       1696.63       1684.44        11.75 o                         
   0   3   8        514.16        511.64         5.46 o                         
   1   3   8       4547.91       4528.19        33.74 o                         
   2   3   8        551.28        555.75         6.13 o                         
   3   3   8       3410.25       3319.62        23.97 o                         
   4   3   8        654.90        655.67         6.97 o                         
   5   3   8          0.36          3.32         1.90 o                         
  -4   4   8        278.19        273.44         7.27 o                         
  -3   4   8        115.90        109.37         3.57 o                         
  -2   4   8        490.74        510.09         5.96 o                         
  -1   4   8       1170.48       1135.41         8.72 o                         
   0   4   8        744.35        719.99         6.00 o                         
   1   4   8       2669.33       2570.07        19.03 o                         
   2   4   8          0.04          3.16         0.92 o                         
   3   4   8       1203.59       1180.85         9.60 o                         
   4   4   8       1483.42       1469.80        12.77 o                         
   5   4   8        476.63        494.31        10.26 o                         
  -4   5   8        810.08        768.03        18.14 o                         
  -3   5   8        367.42        366.90         7.04 o                         
  -2   5   8       1007.13        989.60         8.56 o                         
  -1   5   8         23.84         36.47         2.06 o                         
   0   5   8       1689.58       1648.94        10.39 o                         
   1   5   8       1759.03       1661.48        11.11 o                         
   2   5   8        822.33        816.12         7.16 o                         
   3   5   8       1316.10       1266.80        10.21 o                         
   4   5   8        427.12        413.63         5.62 o                         
   5   5   8        777.74        753.06        13.54 o                         
  -4   6   8        943.12        940.68        22.24 o                         
  -3   6   8        387.19        365.71         7.10 o                         
  -2   6   8       3270.29       3237.01        20.63 o                         
  -1   6   8        545.46        574.54         4.95 o                         
   0   6   8       1572.81       1568.88        10.07 o                         
   1   6   8       3099.41       3077.90        16.16 o                         
   2   6   8        325.34        326.54         3.47 o                         
   3   6   8       3325.81       3312.12        22.57 o                         
   4   6   8        112.63        104.26         2.63 o                         
   5   6   8        629.18        632.94        13.61 o                         
  -4   7   8          9.59         12.11         2.65 o                         
  -3   7   8        398.25        421.59         9.30 o                         
  -2   7   8        731.00        724.97         9.18 o                         
  -1   7   8        167.85        174.26         3.06 o                         
   0   7   8       2058.92       2045.85        11.60 o                         
   1   7   8        268.04        283.32         2.91 o                         
   2   7   8         66.42         65.47         1.58 o                         
   3   7   8       1293.60       1265.45        10.62 o                         
   4   7   8         30.85         32.65         2.61 o                         
   5   7   8        987.68       1009.70        16.78 o                         
  -3   8   8        746.56        777.79        13.87 o                         
  -2   8   8        695.37        684.66         8.98 o                         
  -1   8   8        807.99        803.99         8.55 o                         
   0   8   8       4284.59       4254.06        26.99 o                         
   1   8   8         35.90         43.37         1.70 o                         
   2   8   8       1801.53       1803.89        11.96 o                         
   3   8   8       1335.90       1331.34        10.99 o                         
   4   8   8        134.66        139.01         4.29 o                         
   5   8   8       1432.68       1494.47        22.22 o                         
  -3   9   8        428.90        458.05        10.41 o                         
  -2   9   8        690.09        690.93        12.69 o                         
  -1   9   8        568.50        562.60        10.72 o                         
   0   9   8        944.93        936.80         9.62 o                         
   1   9   8        416.88        419.14         4.49 o                         
   2   9   8       1773.73       1792.42        13.19 o                         
   3   9   8       1762.27       1757.79        17.27 o                         
   4   9   8        219.83        230.15         9.17 o                         
  -3  10   8        629.35        639.47        12.91 o                         
  -2  10   8        156.98        165.32         6.55 o                         
  -1  10   8        532.43        558.46        10.96 o                         
   0  10   8        300.19        302.70         7.39 o                         
   1  10   8         69.49         82.92         3.40 o                         
   2  10   8       1053.90       1052.23        11.53 o                         
   3  10   8         92.12        104.51         4.30 o                         
   4  10   8        425.65        458.01        15.21 o                         
  -2  11   8         49.05         61.41         7.53 o                         
  -1  11   8        449.99        478.07        10.07 o                         
   0  11   8       1362.10       1385.34        17.88 o                         
   1  11   8        169.88        179.12         5.87 o                         
   2  11   8       1464.84       1464.23        19.29 o                         
   3  11   8         17.15         25.18         2.93 o                         
  -1  12   8        539.53        567.98        15.47 o                         
   0  12   8        405.71        418.71        13.86 o                         
   1  12   8        112.47        119.47         5.90 o                         
   2  12   8        802.91        822.12        18.31 o                         
   0  -6   9          3.76          7.96         4.52 o                         
   1  -6   9        684.41        732.70        25.50 o                         
   2  -6   9        167.96        189.55         7.09 o                         
  -1  -5   9        298.25        337.28        11.89 o                         
   0  -5   9         55.31         58.41         8.50 o                         
   1  -5   9        433.46        452.42        18.81 o                         
   2  -5   9        565.87        587.68        22.42 o                         
   3  -5   9        558.21        567.10        13.70 o                         
  -2  -4   9       1059.29       1121.95        24.80 o                         
  -1  -4   9        192.99        215.72         9.33 o                         
   0  -4   9        680.30        719.44        16.47 o                         
   1  -4   9       1252.28       1333.71        18.32 o                         
   2  -4   9         26.02         32.05         2.82 o                         
   3  -4   9        739.80        717.25        15.42 o                         
   4  -4   9        218.11        203.60         7.35 o                         
  -3  -3   9          0.82          3.62         2.27 o                         
  -2  -3   9        391.03        402.19        13.22 o                         
  -1  -3   9        545.53        563.83         8.78 o                         
   0  -3   9         50.33         56.35         3.52 o                         
   1  -3   9       1876.52       1977.23        21.75 o                         
   2  -3   9        105.79        111.72         7.04 o                         
   3  -3   9        618.98        622.57         9.47 o                         
   4  -3   9        349.97        344.59         9.28 o                         
  -3  -2   9        205.32        200.71         7.02 o                         
  -2  -2   9        883.71        877.29        20.52 o                         
  -1  -2   9          4.95          9.68         1.62 o                         
   0  -2   9        430.24        441.95         9.02 o                         
   1  -2   9        345.97        361.95         7.08 o                         
   2  -2   9        244.88        251.56         5.50 o                         
   3  -2   9        659.32        669.92        10.38 o                         
   4  -2   9        150.50        176.72         6.46 o                         
  -3  -1   9        367.14        355.66         9.41 o                         
  -2  -1   9       2067.89       1969.24        21.42 o                         
  -1  -1   9         48.36         48.42         2.43 o                         
   0  -1   9       3542.93       3558.08        31.63 o                         
   1  -1   9       1283.43       1292.24        20.07 o                         
   2  -1   9         69.52         69.78         4.82 o                         
   3  -1   9       2191.04       2175.87        23.20 o                         
   4  -1   9         24.05         28.49         2.89 o                         
   5  -1   9        881.91        856.04        25.44 o                         
  -3   0   9        556.77        537.57        11.89 o                         
  -2   0   9        338.98        324.68         5.09 o                         
  -1   0   9        109.57        112.66         2.91 o                         
   0   0   9       2012.99       1967.21        19.47 o                         
   1   0   9        785.27        775.53        12.44 o                         
   2   0   9        278.47        269.09         6.84 o                         
   3   0   9       1157.66       1117.96        13.72 o                         
   4   0   9         80.99         83.65         3.91 o                         
   5   0   9        619.67        622.81        21.07 o                         
  -4   1   9          2.05          2.44         3.19 o                         
  -3   1   9        866.94        810.78        15.38 o                         
  -2   1   9        592.87        570.68         7.60 o                         
  -1   1   9       1001.36        981.45         9.22 o                         
   0   1   9       1732.96       1650.66        15.10 o                         
   1   1   9         32.14         36.59         2.07 o                         
   2   1   9       3421.11       3322.64        31.53 o                         
   3   1   9        990.04        964.73        11.56 o                         
   4   1   9        384.37        366.86         6.96 o                         
   5   1   9        611.28        595.51        12.38 o                         
  -4   2   9          3.94          7.84         2.97 o                         
  -3   2   9        359.21        349.07         5.89 o                         
  -2   2   9       1664.04       1621.74        15.54 o                         
  -1   2   9       1687.49       1665.01        13.64 o                         
   0   2   9       1870.48       1802.80        14.03 o                         
   1   2   9        111.37        119.97         3.59 o                         
   2   2   9       1833.45       1746.25        16.35 o                         
   3   2   9       2437.72       2388.82        23.68 o                         
   4   2   9        924.18        910.14        14.76 o                         
   5   2   9       1441.83       1439.41        27.43 o                         
  -4   3   9         35.48         36.10         4.28 o                         
  -3   3   9       1223.52       1177.44        14.00 o                         
  -2   3   9        102.78        110.67         2.65 o                         
  -1   3   9        522.47        521.66         6.12 o                         
   0   3   9       1212.48       1182.89        10.17 o                         
   1   3   9          0.27          3.52         1.04 o                         
   2   3   9        979.12        948.35         9.28 o                         
   3   3   9         20.61         37.33         4.40 o                         
   4   3   9        201.88        217.81         6.48 o                         
   5   3   9        714.54        759.14        14.16 o                         
  -4   4   9         73.55         74.21         5.30 o                         
  -3   4   9       2320.52       2276.69        23.06 o                         
  -2   4   9         10.71         14.74         1.37 o                         
  -1   4   9        757.62        750.96         6.84 o                         
   0   4   9       1980.30       1927.46        13.14 o                         
   1   4   9        626.26        622.87         7.52 o                         
   2   4   9       4925.11       4687.15        45.59 o                         
   3   4   9         73.49         77.47         2.07 o                         
   4   4   9        722.27        707.89         8.92 o                         
   5   4   9        771.38        784.06        13.73 o                         
  -4   5   9        383.00        410.42        12.91 o                         
  -3   5   9        661.02        637.30        10.00 o                         
  -2   5   9         40.51         47.17         2.30 o                         
  -1   5   9       2935.46       2922.74        19.10 o                         
   0   5   9        925.01        902.30         7.11 o                         
   1   5   9        879.99        820.09         7.23 o                         
   2   5   9       2188.77       2131.21        15.53 o                         
   3   5   9        613.48        620.66         6.50 o                         
   4   5   9       1611.68       1583.60        17.68 o                         
   5   5   9        868.38        898.52        15.36 o                         
  -4   6   9        826.15        845.18        29.47 o                         
  -3   6   9        258.68        246.01         9.42 o                         
  -2   6   9        119.20        124.87         3.69 o                         
  -1   6   9       2837.63       2800.77        16.80 o                         
   0   6   9        250.79        245.58         2.98 o                         
   1   6   9       2361.80       2296.90        15.00 o                         
   2   6   9        438.79        428.63         4.83 o                         
   3   6   9          8.13         16.70         1.52 o                         
   4   6   9       1946.27       1921.50        16.94 o                         
   5   6   9         61.12         67.29         4.79 o                         
  -3   7   9        233.00        234.96         6.79 o                         
  -2   7   9        180.00        186.56         5.04 o                         
  -1   7   9        408.84        397.93         4.94 o                         
   0   7   9         15.73         22.08         1.21 o                         
   1   7   9       1993.58       1983.78        13.43 o                         
   2   7   9       1404.45       1406.95        10.45 o                         
   3   7   9        934.92        950.78         8.32 o                         
   4   7   9       1553.25       1509.82        17.37 o                         
   5   7   9         32.38         35.04         3.75 o                         
  -3   8   9        188.72        197.93         6.72 o                         
  -2   8   9        605.64        594.29        12.47 o                         
  -1   8   9       1341.36       1329.64        12.10 o                         
   0   8   9        351.13        365.05         4.90 o                         
   1   8   9        839.67        835.66         7.12 o                         
   2   8   9        738.27        729.09         5.94 o                         
   3   8   9        724.76        733.63         8.18 o                         
   4   8   9        819.64        803.00        14.18 o                         
  -3   9   9        115.91        134.06         6.19 o                         
  -2   9   9        647.13        644.03        12.35 o                         
  -1   9   9       2254.16       2193.64        21.91 o                         
   0   9   9         75.58         81.49         2.42 o                         
   1   9   9       1173.29       1173.80         9.57 o                         
   2   9   9        174.47        176.17         3.58 o                         
   3   9   9        638.23        646.19         9.33 o                         
   4   9   9        868.14        857.90        14.86 o                         
  -2  10   9        882.35        902.98        15.67 o                         
  -1  10   9         23.92         28.18         3.30 o                         
   0  10   9         74.50         79.38         4.65 o                         
   1  10   9       1770.72       1744.89        20.92 o                         
   2  10   9          9.31         11.18         1.85 o                         
   3  10   9        865.00        879.46        11.60 o                         
   4  10   9        319.67        319.86        11.57 o                         
  -2  11   9       1090.76       1124.73        18.51 o                         
  -1  11   9          1.56          7.07         2.52 o                         
   0  11   9        909.63        909.55        26.51 o                         
   1  11   9       1543.79       1581.90        19.22 o                         
   2  11   9         61.81         75.16         4.44 o                         
   3  11   9       1390.90       1432.44        20.85 o                         
  -1  12   9        272.24        271.60         7.90 o                         
   0  12   9        708.33        731.10        33.00 o                         
   1  12   9        287.02        310.80         9.87 o                         
   2  12   9        134.25        140.83         7.40 o                         
   0  -5  10        345.37        378.47        17.36 o                         
   1  -5  10          1.23          1.99         3.98 o                         
   2  -5  10        527.72        543.94        12.34 o                         
  -1  -4  10        387.62        427.95        13.87 o                         
   0  -4  10        571.45        641.96        16.81 o                         
   2  -4  10        723.62        741.93        14.68 o                         
   3  -4  10        101.93        112.89         8.59 o                         
  -2  -3  10         64.42         85.41         7.93 o                         
  -1  -3  10        407.17        453.56        14.12 o                         
   0  -3  10        496.63        541.32        14.40 o                         
   1  -3  10        126.22        145.21         4.91 o                         
   2  -3  10        887.27        940.01        15.02 o                         
   3  -3  10          0.92          2.13         2.89 o                         
  -2  -2  10         98.89        105.60         4.39 o                         
  -1  -2  10       1291.59       1326.22        21.50 o                         
   0  -2  10        384.89        388.16         7.90 o                         
   1  -2  10       1602.73       1590.12        18.91 o                         
   2  -2  10        976.60        977.32        16.27 o                         
   3  -2  10          0.97          1.62         1.23 o                         
   4  -2  10        819.55        848.71        15.95 o                         
  -3  -1  10        259.01        223.03         7.80 o                         
  -2  -1  10          2.07         11.17         2.25 o                         
  -1  -1  10       1038.40       1064.50        13.69 o                         
   0  -1  10         84.20         94.27         4.05 o                         
   1  -1  10       1051.96       1026.48        19.00 o                         
   2  -1  10        776.31        778.49        11.71 o                         
   3  -1  10          0.61          4.01         1.32 o                         
   4  -1  10       1182.75       1158.82        22.91 o                         
  -3   0  10        231.43        210.11        12.06 o                         
  -2   0  10        413.90        425.81         8.40 o                         
  -1   0  10        960.29        964.35        10.68 o                         
   0   0  10        116.33        120.78         2.92 o                         
   1   0  10        392.28        392.30         6.54 o                         
   2   0  10        230.01        225.31         5.52 o                         
   3   0  10        648.10        637.42        10.69 o                         
   4   0  10        856.27        834.17        15.47 o                         
   5   0  10         33.42         33.98         8.32 o                         
  -3   1  10         87.37         82.09         5.86 o                         
  -2   1  10        724.85        708.26        15.01 o                         
  -1   1  10       1816.44       1743.87        16.58 o                         
   0   1  10         34.44         39.53         2.37 o                         
   1   1  10       2092.72       2109.82        21.94 o                         
   2   1  10        603.55        562.39         8.56 o                         
   3   1  10       1305.09       1270.59        14.56 o                         
   4   1  10        837.95        850.09        18.30 o                         
   5   1  10          0.42          0.00         1.95 o                         
  -3   2  10          5.26          7.43         1.99 o                         
  -2   2  10        933.54        906.37        10.87 o                         
  -1   2  10        698.71        660.28         7.36 o                         
   0   2  10        145.85        157.35         3.63 o                         
   1   2  10       2298.09       2231.85        22.93 o                         
   2   2  10        507.47        495.65         7.90 o                         
   3   2  10        278.54        278.66         5.45 o                         
   4   2  10        528.59        535.29        13.72 o                         
   5   2  10          2.02          2.51         2.60 o                         
  -3   3  10         17.69         16.05         2.57 o                         
  -2   3  10       2070.26       2025.72        16.08 o                         
  -1   3  10        101.88        117.13         2.91 o                         
   0   3  10       1049.83       1002.92        10.88 o                         
   1   3  10       1675.10       1605.76        17.74 o                         
   2   3  10         97.52        103.37         2.59 o                         
   3   3  10       2000.21       1930.84        16.93 o                         
   4   3  10        357.62        368.36        11.16 o                         
   5   3  10        389.60        375.52        13.03 o                         
  -3   4  10        198.75        215.83         6.72 o                         
  -2   4  10        922.12        935.32        10.21 o                         
  -1   4  10         95.82        107.51         2.45 o                         
   0   4  10        987.36        989.50         8.96 o                         
   1   4  10       1847.19       1824.99        15.83 o                         
   2   4  10        288.68        285.40         4.45 o                         
   3   4  10       3002.22       2943.49        24.05 o                         
   4   4  10        736.16        717.99        13.29 o                         
   5   4  10        644.13        663.37        16.67 o                         
  -3   5  10        779.73        797.27        14.15 o                         
  -2   5  10        491.23        495.74         8.74 o                         
  -1   5  10         88.87         84.41         2.38 o                         
   0   5  10       1668.72       1656.77        12.28 o                         
   1   5  10        866.79        854.19         9.43 o                         
   2   5  10        549.45        523.43         6.09 o                         
   3   5  10        385.01        401.47         5.13 o                         
   4   5  10         48.91         59.46         4.21 o                         
   5   5  10        679.16        713.32        13.31 o                         
  -3   6  10        134.61        142.24         6.18 o                         
  -2   6  10       1109.96       1108.85        14.52 o                         
  -1   6  10         16.73         18.13         1.42 o                         
   0   6  10       1876.49       1823.21        12.43 o                         
   1   6  10        333.23        320.62         4.17 o                         
   2   6  10        504.05        490.48         5.41 o                         
   3   6  10       1310.77       1275.18        10.77 o                         
   4   6  10         83.47         84.72         4.87 o                         
   5   6  10       1253.07       1246.61        19.75 o                         
  -3   7  10        434.23        450.52        13.49 o                         
  -2   7  10        810.92        772.09        17.83 o                         
  -1   7  10        436.09        440.16         6.24 o                         
   0   7  10       1397.66       1377.02         9.56 o                         
   1   7  10         23.87         31.64         1.86 o                         
   2   7  10        440.76        438.41         5.29 o                         
   3   7  10       2316.65       2265.25        19.69 o                         
   4   7  10         37.55         43.80         3.91 o                         
   5   7  10        605.15        580.89        12.14 o                         
  -3   8  10        948.82       1010.64        26.31 o                         
  -2   8  10        405.61        423.64        10.05 o                         
  -1   8  10        795.25        821.55        12.28 o                         
   0   8  10       2344.11       2325.34        18.41 o                         
   1   8  10         59.08         67.92         3.90 o                         
   2   8  10       2055.16       2011.87        16.30 o                         
   3   8  10        592.60        567.87        22.91 o                         
   4   8  10        258.83        284.26         8.05 o                         
  -2   9  10         32.95         41.77         3.97 o                         
  -1   9  10        351.60        358.63         9.99 o                         
   0   9  10        456.09        438.79         5.85 o                         
   1   9  10         15.70         21.31         1.66 o                         
   2   9  10       1764.27       1746.31        15.27 o                         
   3   9  10        106.22        111.56         5.32 o                         
   4   9  10        459.19        452.66        10.37 o                         
  -2  10  10          2.38          6.11         2.58 o                         
  -1  10  10       1011.24       1050.15        17.13 o                         
   0  10  10         72.81         83.60         9.32 o                         
   1  10  10        660.86        663.12        10.88 o                         
   2  10  10       1059.74       1067.70        13.11 o                         
   3  10  10         18.46         17.58         3.03 o                         
  -1  11  10        447.99        464.63        10.76 o                         
   0  11  10       1199.86       1196.77        18.65 o                         
   1  11  10        321.13        318.45         8.14 o                         
   2  11  10        899.42        909.35        11.91 o                         
   3  11  10         20.86         23.89         2.65 o                         
   0  12  10        207.87        213.98         7.00 o                         
   1  12  10        190.11        208.26         7.78 o                         
   0  -4  11        280.49        323.79        12.46 o                         
  -1  -3  11         20.05         29.12         5.04 o                         
   0  -3  11        562.94        658.38        24.95 o                         
   1  -3  11        495.86        568.33        23.33 o                         
   2  -3  11         32.84         39.78         4.16 o                         
   3  -3  11        924.24        985.15        21.43 o                         
  -2  -2  11        277.25        273.64         7.59 o                         
  -1  -2  11         17.56         17.75         3.15 o                         
   0  -2  11        646.54        724.75        26.40 o                         
   1  -2  11        209.69        236.70        13.92 o                         
   2  -2  11        147.30        153.76         7.23 o                         
   3  -2  11        291.25        282.29         9.98 o                         
  -2  -1  11        560.00        553.91        19.02 o                         
  -1  -1  11          1.12          6.53         1.41 o                         
   0  -1  11       1274.12       1335.94        36.35 o                         
   1  -1  11        239.62        248.04         5.14 o                         
   2  -1  11        658.67        719.92        40.38 o                         
   3  -1  11        581.67        598.23        14.20 o                         
   4  -1  11         51.87         52.05         6.33 o                         
  -2   0  11        481.57        493.04         9.66 o                         
  -1   0  11        495.25        524.24        10.22 o                         
   0   0  11       1042.85       1042.44        14.04 o                         
   1   0  11         41.62         43.15         2.24 o                         
   2   0  11        378.86        395.67         8.02 o                         
   3   0  11       1255.48       1271.44        23.58 o                         
   4   0  11         73.96         77.85         6.17 o                         
  -3   1  11        644.98        619.63        14.15 o                         
  -2   1  11        219.53        202.36         6.10 o                         
  -1   1  11        949.36        937.05        15.45 o                         
   0   1  11       1024.46        963.33        10.84 o                         
   1   1  11         25.94         35.09         2.23 o                         
   2   1  11       1779.30       1752.75        21.86 o                         
   3   1  11        476.37        475.60        16.27 o                         
   4   1  11        361.62        356.60        12.21 o                         
  -3   2  11        958.00        906.69        17.86 o                         
  -2   2  11         78.89         74.09         5.20 o                         
  -1   2  11        219.09        236.20         4.95 o                         
   0   2  11        715.72        714.10         8.92 o                         
   1   2  11          6.83         15.72         1.79 o                         
   2   2  11       2064.65       1943.09        21.14 o                         
   3   2  11         34.04         37.04         2.66 o                         
   4   2  11        458.18        464.29        13.07 o                         
   5   2  11        743.06        721.19        15.36 o                         
  -3   3  11        467.91        446.48        10.12 o                         
  -2   3  11         13.22         19.82         2.98 o                         
  -1   3  11       1056.41       1038.94        12.34 o                         
   0   3  11        439.04        443.63         6.72 o                         
   1   3  11        486.83        465.98         7.88 o                         
   2   3  11        689.68        694.69         7.88 o                         
   3   3  11         24.15         33.36         2.89 o                         
   4   3  11        675.57        671.57        16.40 o                         
   5   3  11        493.71        496.02        15.01 o                         
  -3   4  11        649.30        629.35        12.33 o                         
  -2   4  11         24.86         31.86         3.68 o                         
  -1   4  11       1862.68       1839.73        15.05 o                         
   0   4  11        891.55        805.37         8.00 o                         
   1   4  11        864.85        825.48         8.91 o                         
   2   4  11       1545.60       1512.39        14.03 o                         
   3   4  11        103.37        113.71         4.34 o                         
   4   4  11       1286.62       1263.01        49.73 o                         
   5   4  11        229.12        244.95        20.16 o                         
  -3   5  11        361.93        352.37        10.60 o                         
  -2   5  11        121.35        120.63         4.65 o                         
  -1   5  11        575.96        618.72         7.08 o                         
   0   5  11        157.04        164.65         3.31 o                         
   1   5  11        852.00        857.85         9.28 o                         
   2   5  11       1098.43       1094.65        11.10 o                         
   3   5  11          0.90          5.38         1.48 o                         
   4   5  11        557.78        578.36        11.98 o                         
   5   5  11        128.06        133.80         5.87 o                         
  -3   6  11         47.11         45.37         4.23 o                         
  -2   6  11        374.43        369.84         7.82 o                         
  -1   6  11       1344.63       1311.26        15.22 o                         
   0   6  11         82.89         84.40         3.00 o                         
   1   6  11       2072.92       1989.33        17.60 o                         
   2   6  11        419.00        419.53         5.93 o                         
   3   6  11       1168.76       1141.99        12.67 o                         
   4   6  11       1595.57       1610.41        23.05 o                         
  -3   7  11         56.46         62.07        16.18 o                         
  -2   7  11        306.81        313.28        15.75 o                         
  -1   7  11       1375.05       1358.45        18.53 o                         
   0   7  11         77.18         84.52         3.34 o                         
   1   7  11       1133.52       1103.95        10.13 o                         
   2   7  11        535.31        520.79         7.35 o                         
   3   7  11        494.07        480.54         8.07 o                         
   4   7  11       1816.39       1809.12        25.55 o                         
  -2   8  11        649.64        678.52        16.94 o                         
  -1   8  11        195.71        199.70         8.51 o                         
   0   8  11        195.28        205.83         5.20 o                         
   1   8  11        615.69        603.73         9.97 o                         
   2   8  11         54.64         52.11         2.91 o                         
   3   8  11        558.27        562.88         9.08 o                         
   4   8  11         37.00         43.66         4.22 o                         
  -2   9  11        871.93        905.40        15.63 o                         
  -1   9  11        199.93        206.91         7.30 o                         
   0   9  11        227.08        247.49         6.38 o                         
   1   9  11       1515.95       1514.28        25.66 o                         
   2   9  11          0.30          5.97         1.73 o                         
   3   9  11       1621.33       1636.92        23.89 o                         
   4   9  11        226.79        248.62         7.97 o                         
  -1  10  11        137.30        151.39         6.25 o                         
   0  10  11        456.73        470.89        10.20 o                         
   1  10  11       1034.34       1024.23        14.75 o                         
   2  10  11         33.41         40.34         4.03 o                         
   3  10  11        553.44        528.99        11.38 o                         
  -1  11  11          0.15          3.52         2.52 o                         
   0  11  11        970.96        999.60        16.74 o                         
   1  11  11        476.29        493.75        13.19 o                         
   2  11  11        288.06        305.90         8.47 o                         
   0  -2  12          4.33          1.45         4.16 o                         
   1  -2  12        313.47        334.89        17.54 o                         
   2  -2  12        274.83        286.79        10.31 o                         
  -1  -1  12        487.18        505.00        10.14 o                         
   0  -1  12          3.14          5.85         1.46 o                         
   1  -1  12        776.72        834.96        16.19 o                         
   2  -1  12        205.22        222.96         7.61 o                         
   3  -1  12        441.99        482.80        16.09 o                         
  -2   0  12        304.96        323.23         9.24 o                         
  -1   0  12        413.58        443.51        18.64 o                         
   0   0  12         91.43        112.08         4.50 o                         
   1   0  12       1049.68       1083.77        22.23 o                         
   2   0  12        106.35        107.44         5.51 o                         
   3   0  12        300.61        295.13         9.62 o                         
   4   0  12        342.93        344.35        12.39 o                         
  -2   1  12        720.69        732.13        12.91 o                         
  -1   1  12        374.13        371.04         8.95 o                         
   0   1  12        177.17        211.91         6.24 o                         
   1   1  12        608.29        614.96        13.34 o                         
   2   1  12         55.13         54.25         4.00 o                         
   3   1  12        623.43        618.00        15.46 o                         
   4   1  12        240.29        258.09         9.78 o                         
  -2   2  12        872.95        876.88        16.49 o                         
  -1   2  12         99.31         97.51         5.57 o                         
   0   2  12        426.28        436.43        16.48 o                         
   1   2  12        832.91        813.74        16.68 o                         
   2   2  12          0.77          3.22         1.58 o                         
   3   2  12        984.06       1012.87        21.34 o                         
   4   2  12        320.23        330.59        11.08 o                         
  -2   3  12        411.85        409.01        10.53 o                         
  -1   3  12         54.00         67.08         4.89 o                         
   0   3  12        955.04        891.56        10.76 o                         
   1   3  12       1571.90       1443.12        17.31 o                         
   2   3  12        336.74        318.26         5.09 o                         
   3   3  12        912.25        927.01        16.38 o                         
   4   3  12        169.01        178.96         8.25 o                         
  -2   4  12        527.62        534.59        12.45 o                         
  -1   4  12          5.80          7.57         1.56 o                         
   0   4  12        870.08        895.67         9.96 o                         
   1   4  12        401.95        399.83         5.74 o                         
   2   4  12        375.82        402.78         5.99 o                         
   3   4  12       1166.04       1141.78        18.88 o                         
   4   4  12         44.68         50.34         8.50 o                         
  -2   5  12        828.37        858.26        32.97 o                         
  -1   5  12         69.09         80.85         3.92 o                         
   0   5  12       1085.37       1108.67        10.67 o                         
   1   5  12          1.01         12.34         2.01 o                         
   2   5  12        385.38        381.18         7.48 o                         
   3   5  12        833.25        841.24        15.52 o                         
   4   5  12         93.23         98.51         6.73 o                         
  -2   6  12        200.53        197.64         7.86 o                         
  -1   6  12        127.49        141.67         4.31 o                         
   0   6  12       1482.74       1442.00        15.03 o                         
   1   6  12        203.58        202.24         7.29 o                         
   2   6  12        912.76        867.72        12.84 o                         
   3   6  12        632.58        611.42        18.08 o                         
   4   6  12        203.76        217.65         9.56 o                         
  -2   7  12        123.24        124.88         7.13 o                         
  -1   7  12        379.42        379.73        12.91 o                         
   0   7  12        753.98        769.72         9.87 o                         
   1   7  12         51.17         44.90         3.31 o                         
   2   7  12        930.43        919.20        11.56 o                         
   3   7  12        394.46        401.21        11.64 o                         
   4   7  12         33.24         45.53         8.94 o                         
  -2   8  12        251.77        229.29        15.19 o                         
  -1   8  12        806.08        792.72        13.48 o                         
   0   8  12        466.28        460.70         7.77 o                         
   1   8  12        229.43        235.53         5.60 o                         
   2   8  12       1253.63       1255.90        18.90 o                         
   3   8  12        205.48        211.62         6.88 o                         
   4   8  12        604.86        622.97        12.72 o                         
  -1   9  12        531.88        556.92        15.21 o                         
   0   9  12        468.69        477.01        11.79 o                         
   1   9  12        203.93        221.30         8.20 o                         
   2   9  12       1154.53       1159.45        16.15 o                         
   3   9  12         48.98         52.22         5.42 o                         
  -1  10  12        404.76        436.69        10.66 o                         
   0  10  12        222.59        225.72         7.27 o                         
   1  10  12        338.72        351.26         7.91 o                         
   2  10  12        626.64        628.99        22.78 o                         
   3  10  12         78.27         85.27         7.69 o                         
   0  11  12         54.66         55.11         4.76 o                         
   1  11  12        511.73        527.49        11.31 o                         
   2  11  12        393.68        403.15        10.03 o                         
   0  -1  13        281.23        284.65        12.02 o                         
   1  -1  13          2.10          2.65         1.66 o                         
   2  -1  13        385.41        407.31        11.14 o                         
   0   0  13        574.55        619.31        12.07 o                         
   1   0  13         19.74         31.02         3.10 o                         
   2   0  13        616.47        671.82        15.47 o                         
   3   0  13        157.14        176.21         9.13 o                         
  -1   1  13        401.07        413.18        16.62 o                         
   0   1  13        613.83        664.61        12.85 o                         
   1   1  13         80.37         77.80         4.42 o                         
   2   1  13        806.31        831.23        29.84 o                         
   3   1  13          1.20          4.27         2.21 o                         
  -1   2  13        815.05        903.05        16.44 o                         
   0   2  13        140.30        133.01         5.44 o                         
   1   2  13        197.47        212.49         6.82 o                         
   2   2  13        796.32        770.50        14.52 o                         
   3   2  13         77.56         82.52         5.82 o                         
  -1   3  13        535.88        566.65        12.50 o                         
   0   3  13         84.90         92.10         5.10 o                         
   1   3  13        486.50        512.37        11.19 o                         
   2   3  13        550.02        555.36        11.92 o                         
   3   3  13          3.88          7.17         2.51 o                         
   4   3  13        412.56        422.30        13.29 o                         
  -2   4  13        282.92        306.98         9.67 o                         
  -1   4  13        620.02        577.98        13.41 o                         
   0   4  13        167.42        149.78         6.11 o                         
   1   4  13        802.57        765.82        11.46 o                         
   2   4  13        485.57        484.95        11.03 o                         
   3   4  13        265.64        268.78        10.94 o                         
   4   4  13        517.63        510.62        16.73 o                         
  -2   5  13        137.21        142.02         7.05 o                         
  -1   5  13        739.74        781.52        15.63 o                         
   0   5  13         11.91         17.10         2.92 o                         
   1   5  13        825.41        855.25        15.77 o                         
   2   5  13        403.45        400.85        10.00 o                         
   3   5  13        150.99        176.42         6.85 o                         
   4   5  13        764.45        804.44        19.69 o                         
  -1   6  13        436.11        425.85        12.83 o                         
   0   6  13        248.42        237.75         7.95 o                         
   1   6  13        904.51        898.78        16.49 o                         
   2   6  13        233.07        217.52         7.42 o                         
   3   6  13        457.01        430.35        10.78 o                         
   4   6  13        804.19        795.63        30.92 o                         
  -1   7  13        307.73        311.44         9.59 o                         
   0   7  13         82.41         86.23         4.53 o                         
   1   7  13        827.00        827.00        10.95 o                         
   2   7  13          1.50          7.09         2.36 o                         
   3   7  13        832.20        827.13        15.86 o                         
  -1   8  13        121.69        129.82         6.89 o                         
   0   8  13        251.09        268.94         8.74 o                         
   1   8  13        742.86        719.67        25.06 o                         
   2   8  13         55.88         62.50         5.30 o                         
   3   8  13        758.96        791.10        15.55 o                         
  -1   9  13         10.27         12.78         4.09 o                         
   0   9  13        673.66        708.46        18.67 o                         
   1   9  13        563.48        568.28        22.13 o                         
   2   9  13          0.79          5.51         2.25 o                         
   3   9  13        632.87        640.71        12.96 o                         
   0  10  13        499.84        533.38        10.68 o                         
   1  10  13        212.17        218.32         6.59 o                         
   2  10  13        159.79        185.45         6.12 o                         
   1   1  14        400.12        406.13        12.06 o                         
   2   1  14          5.94          7.23         3.16 o                         
   0   2  14        325.56        348.70         9.36 o                         
   1   2  14        281.42        276.53         8.22 o                         
   2   2  14        251.18        269.45         8.26 o                         
   0   3  14        404.80        389.43        17.23 o                         
   1   3  14        198.17        204.77         7.14 o                         
   2   3  14        144.21        160.11         6.47 o                         
   3   3  14        688.89        693.39        17.42 o                         
  -1   4  14         94.41        103.25         6.23 o                         
   0   4  14        766.22        769.28        15.23 o                         
   1   4  14        125.64        122.46        10.22 o                         
   2   4  14        260.11        280.14        13.27 o                         
   3   4  14        660.08        678.59        14.38 o                         
  -1   5  14          9.65         10.20         2.87 o                         
   0   5  14        691.73        712.18        14.75 o                         
   1   5  14          7.37          9.02         2.44 o                         
   2   5  14        856.61        865.73        16.46 o                         
   3   5  14        142.40        145.94         6.52 o                         
  -1   6  14        384.20        434.50        20.79 o                         
   0   6  14        405.65        413.41        11.18 o                         
   1   6  14         11.09         16.78         3.11 o                         
   2   6  14        791.84        836.77        16.31 o                         
   3   6  14        119.57        116.47         6.65 o                         
   0   7  14        397.78        409.25        11.15 o                         
   1   7  14         41.96         53.73         4.92 o                         
   2   7  14        409.42        402.40        10.70 o                         
   3   7  14        283.64        285.62         9.33 o                         
   0   8  14        271.54        259.31        12.27 o                         
   1   8  14        291.07        281.78         9.07 o                         
   2   8  14        661.64        632.57        23.24 o                         
   1   9  14        368.34        383.46        10.77 o                         
   1   5  15        502.79        538.42        12.88 o                         
   1   6  15        662.19        631.69        14.21 o                         
                                                                                
